# Supplementary material for: Tracking putative Microcystis viruses and virus-host associations across distinct phases of a Microcystis-dominated bloom
Source: mSystems. 2025 Sep 22;10(10):e00575-25. doi: 10.1128/msystems.00575-25 (PMC12542629; doi:10.1128/msystems.00575-25)
Supplement: Supplemental Tables — Tables S1 to S14. [file msystems.00575-25-s0002.xlsx]

## Sheet: List of SI Tables
Table	Legend
SI Table 1	GTDB Taxonomy Results for all Hosts
SI Table 2	Overview of Tukey Test Results for Microcystis MAGs between Shannon's Evenness of Sampling Fraction
SI Table 3	Microcystis Pangenome Gene Clustering Results
SI Table 4	Blastp Results for Lake Erie Microcystis virus OTUs (vOTUs) and Microcystis Virus Isolates
SI Table 5	Gene Annotations of Microcystis vOTUs Matching Well Known Isolates
SI Table 6	Abundant Microcystis vOTU Genome Features, Taxonomy and Host Range
SI Table 7	Overview of Tukey Test Results for Ma vOTU Assemblage Between Shannon's Evenness of Sampling Fraction
SI Table 8	PERMANOVA Run on Bray-Curtis Dissimilarities of Predicted Microcystis Viral Community Structure
SI Table 9	PERMANOVA Run on Bray-Curtis Dissimilarities of Predicted Microcystis Viral Community Structure With Environmental Variables
SI Table 10	Linear Regression Analysis of Phage Relative Abundance vs. Number of Microcystis Hosts and Number of Total Hosts
SI Table 11	Bloom Peak Viral Gene Annotation and Presence
SI Table 12	Viral Family Diagnostic Genes at Bloom Peaks
SI Table 13	CheckM Results for all Host MAGs Used in Study
SI Table 14	Viral Contig Information and Accession Numbers

## Sheet: SI Table 1
SI Table 1 - GTDB taxonomy results for all hosts
MAG identifier	Domain	Phylum	Class	Order	Family	Genus	Species (GTDB taxonomy)	GTDB radius	GTDB ANI	Species (NCBI taxonomy closest placement reference)	NCBI radius	NCBI ANI
49614	Bacteria	Cyanobacteria	Cyanobacteriia	Cyanobacteriales	Microcystaceae	Microcystis	s__Microcystis aeruginosa_C	95	95.39	Microcystis aeruginosa NIES-2549	95	95.39
49615	Bacteria	Cyanobacteria	Cyanobacteriia	Cyanobacteriales	Microcystaceae	Microcystis	s__Microcystis aeruginosa	95.1724	95.16	Microcystis aeruginosa NIES-843	95.1724	95.16
49617	Bacteria	Cyanobacteria	Cyanobacteriia	Cyanobacteriales	Microcystaceae	Microcystis	s__Microcystis sp000297435	95	95.03	Microcystis sp. T1-4	95	95.03
49618	Bacteria	Cyanobacteria	Cyanobacteriia	Cyanobacteriales	Microcystaceae	Microcystis	s__Microcystis aeruginosa	95.1724	94.65	Microcystis aeruginosa NIES-843	95.1724	94.65
49619	Bacteria	Cyanobacteria	Cyanobacteriia	Cyanobacteriales	Microcystaceae	Microcystis	s__Microcystis aeruginosa	95.1724	97.05	Microcystis aeruginosa NIES-843	95.1724	97.05
49620	Bacteria	Cyanobacteria	Cyanobacteriia	Cyanobacteriales	Microcystaceae	Microcystis	s__Microcystis aeruginosa_C	95	95.84	Microcystis aeruginosa NIES-2549	95	95.84
49621	Bacteria	Cyanobacteria	Cyanobacteriia	Cyanobacteriales	Microcystaceae	Microcystis	s__Microcystis aeruginosa_C	95	95.32	Microcystis aeruginosa NIES-2549	95	95.32
49622	Bacteria	Cyanobacteria	Cyanobacteriia	Cyanobacteriales	Microcystaceae	Microcystis	s__Microcystis aeruginosa	95.1724	96.72	Microcystis aeruginosa NIES-843	95.1724	96.72
49623	Bacteria	Cyanobacteria	Cyanobacteriia	Cyanobacteriales	Microcystaceae	Microcystis	s__Microcystis aeruginosa_C	95	95.7	Microcystis aeruginosa NIES-2549	95	95.7
49624	Bacteria	Cyanobacteria	Cyanobacteriia	Cyanobacteriales	Microcystaceae	Microcystis	s__Microcystis aeruginosa_C	95	95.88	s__Microcystis aeruginosa NIES-2549	95	95.88
49625	Bacteria	Cyanobacteria	Cyanobacteriia	Cyanobacteriales	Microcystaceae	Microcystis	s__Microcystis wesenbergii	95	93.96	s__Microcystis wesenbergii FACHB-1317	95	93.96
49626	Bacteria	Cyanobacteria	Cyanobacteriia	Cyanobacteriales	Microcystaceae	Microcystis	s__Microcystis sp000297435	95	94.93	s__Microcystis sp. T1-4	95	94.93
49627	Bacteria	Cyanobacteria	Cyanobacteriia	Cyanobacteriales	Microcystaceae	Microcystis	s__Microcystis aeruginosa_C	95	95.84	s__Microcystis aeruginosa NIES-2549	95	95.84
49628	Bacteria	Cyanobacteria	Cyanobacteriia	Cyanobacteriales	Microcystaceae	Microcystis	s__Microcystis aeruginosa_C	95	95.84	s__Microcystis aeruginosa NIES-2549	95	95.84
49629	Bacteria	Cyanobacteria	Cyanobacteriia	Cyanobacteriales	Microcystaceae	Microcystis	s__Microcystis wesenbergii	95	94.43	s__Microcystis wesenbergii FACHB-1317	95	94.43
49631	Bacteria	Cyanobacteria	Cyanobacteriia	Cyanobacteriales	Microcystaceae	Microcystis	s__Microcystis aeruginosa_C	95	95.8	s__Microcystis aeruginosa NIES-2549	95	95.8
49633	Bacteria	Cyanobacteria	Cyanobacteriia	Cyanobacteriales	Microcystaceae	Microcystis	s__Microcystis panniformis_A	95.1724	95.5	s__Microcystis viridis FACHB-1342	95.1724	95.5
49636	Bacteria	Cyanobacteria	Cyanobacteriia	Cyanobacteriales	Microcystaceae	Microcystis	s__Microcystis aeruginosa_C	95	95.82	s__Microcystis aeruginosa NIES-2549	95	95.82
49637	Bacteria	Cyanobacteria	Cyanobacteriia	Cyanobacteriales	Microcystaceae	Microcystis	s__Microcystis aeruginosa	95.1724	94.76	s__Microcystis aeruginosa NIES-843	95.1724	94.76
49638	Bacteria	Cyanobacteria	Cyanobacteriia	Cyanobacteriales	Microcystaceae	Microcystis	s__Microcystis aeruginosa_C	95	95.11	s__Microcystis aeruginosa NIES-2549	95	95.11
53598	Bacteria	Cyanobacteria	Cyanobacteriia	Cyanobacteriales	Microcystaceae	Microcystis	s__Microcystis panniformis_A	95.1724	95.49	s__Microcystis viridis FACHB-1342	95.1724	95.49
53599	Bacteria	Cyanobacteria	Cyanobacteriia	Cyanobacteriales	Microcystaceae	Microcystis	s__Microcystis wesenbergii	95	94.54	s__Microcystis wesenbergii FACHB-1317	95	94.54
53600	Bacteria	Cyanobacteria	Cyanobacteriia	Cyanobacteriales	Microcystaceae	Microcystis	s__Microcystis panniformis_A	95.1724	94.93	s__Microcystis viridis FACHB-1342	95.1724	94.93
53601	Bacteria	Cyanobacteria	Cyanobacteriia	Cyanobacteriales	Microcystaceae	Microcystis	s__Microcystis panniformis_A	95.1724	94.95	s__Microcystis viridis FACHB-1342	95.1724	94.95
53602	Bacteria	Cyanobacteria	Cyanobacteriia	Cyanobacteriales	Microcystaceae	Microcystis	s__Microcystis wesenbergii	95	94.71	s__Microcystis wesenbergii FACHB-1317	95	94.71
53603	Bacteria	Cyanobacteria	Cyanobacteriia	Cyanobacteriales	Microcystaceae	Microcystis	s__Microcystis wesenbergii	95	94.98	s__Microcystis wesenbergii FACHB-1317	95	94.98
49614_Limnohabitans	Bacteria	Proteobacteria	Gammaproteobacteria	Burkholderiales	Burkholderiaceae	Limnohabitans_A	NA	95	88.21	NA	95	88.21
49615_Chitinophagales	Bacteria	Bacteroidota	Bacteroidia	Chitinophagales	JADJOU01	CHPMRC01	NA	95	75.72	s__CHPMRC01 sp017495115	95	75.72
49618_Schleiferiaceae	Bacteria	Bacteroidota	Bacteroidia	Flavobacteriales	Schleiferiaceae	TMED14	NA	95	82.59	s__TMED14 sp016868755	95	82.59
49618_Gemmatimonadaceae	Bacteria	Gemmatimonadota	Gemmatimonadetes	Gemmatimonadales	Gemmatimonadaceae	PNKF01	NA	95	85.79	s__PNKF01 sp903906325	95	85.79
49618_Planctomycetaceae	Bacteria	Planctomycetota	Planctomycetia	Planctomycetales	Planctomycetaceae	SXXK01	SXXK01 sp005791255	95	86.55	s__SXXK01 sp903858815	95	86.55
49618_Luteolibacter	Bacteria	Verrucomicrobiota	Verrucomicrobiae	Verrucomicrobiales	Akkermansiaceae	Luteolibacter	NA	95	77.92	s__Luteolibacter sp009885905	95	77.92
49618_Bacteroidia	Bacteria	Bacteroidota	Bacteroidia	NS11-12g	UKL13-3	NA	NA	95	93.88	NA	95	93.88
49618_Limnohabitans	Bacteria	Proteobacteria	Gammaproteobacteria	Burkholderiales	Burkholderiaceae	Limnohabitans_A	NA	95	88.31	s__Limnohabitans_A sp017848645	95	88.31
49624_Sphingorhabdus_B	Bacteria	Proteobacteria	Alphaproteobacteria	Sphingomonadales	Sphingomonadaceae	Sphingorhabdus_B	NA	95	94.65	s__Sphingorhabdus_B sp002299195	95	94.65
49624_Kapabacteriales	Bacteria	Bacteroidota	Kapabacteria	Kapabacteriales	UBA961	UBA961	UBA961 sp002293005	95	79.7	s__UBA961 sp016873735	95	79.7
49624_Bacteroidia	Bacteria	Bacteroidota	Bacteroidia	NS11-12g	UKL13-3	B1	NA	95	77.47	NA	95	77.47
49624_Limnobacter	Bacteria	Proteobacteria	Gammaproteobacteria	Burkholderiales	Burkholderiaceae	Limnobacter	NA	95	83.89	NA	95	83.89
49624_Ilumatobacteraceae	Bacteria	Actinobacteriota	Acidimicrobiia	Acidimicrobiales	Ilumatobacteraceae	UBA2093	NA	95	78.22	s__UBA2093 sp009702755	95	78.22
49624_Pirellula_B	Bacteria	Planctomycetota	Planctomycetia	Pirellulales	Pirellulaceae	Pirellula_B	NA	95	78.93	s__Pirellula_B sp903837255	95	78.93
49624_Rhodobacter_F	Bacteria	Proteobacteria	Alphaproteobacteria	Rhodobacterales	Rhodobacteraceae	Rhodobacter_F	NA	95	79.13	s__Rhodobacter_F sphaeroides_A	95	79.13
49625_Chryseotalea	Bacteria	Bacteroidota	Bacteroidia	Cytophagales	Cyclobacteriaceae	Chryseotalea	NA	95	91.96	NA	95	91.96
49625_Rhodobacter_F	Bacteria	Proteobacteria	Alphaproteobacteria	Rhodobacterales	Rhodobacteraceae	Rhodobacter_F	NA	95	79.02	s__Rhodobacter_F sphaeroides	95	79.02
49628_Sphingorhabdus_B	Bacteria	Proteobacteria	Alphaproteobacteria	Sphingomonadales	Sphingomonadaceae	Sphingorhabdus_B	NA	95	94.56	s__Sphingorhabdus_B rigui	95	94.56
49628_Bacteroidia	Bacteria	Bacteroidota	Bacteroidia	NS11-12g	UKL13-3	B1	NA	95	77.49	NA	95	77.49
49628_Dolichospermum circinale	Bacteria	Cyanobacteria	Cyanobacteriia	Cyanobacteriales	Nostocaceae	Dolichospermum	Dolichospermum circinale	95	95	s__Dolichospermum sp014697585	95	95
49628_Burkholderiales	Bacteria	Proteobacteria	Gammaproteobacteria	Burkholderiales	UBA11063	UBA11063	NA	95	76.65	NA	95	76.65
49632_Chitinophagaceae	Bacteria	Bacteroidota	Bacteroidia	Chitinophagales	Chitinophagaceae	JJ008	JJ008 sp005791465	95	85.32	s__JJ008 sp903879995	95	85.32
49632_Crocinitomicaceae	Bacteria	Bacteroidota	Bacteroidia	Flavobacteriales	Crocinitomicaceae	UBA952	UBA952 sp002293185	95	79.44	s__UBA952 sp016872115	95	79.44
49632_Burkholderiaceae	Bacteria	Proteobacteria	Gammaproteobacteria	Burkholderiales	Burkholderiaceae	SXZD01	NA	95	76.69	NA	95	76.69

## Sheet: SI Table 2
SI Table 2 - Overview of Tukey Test Results for Microcystis MAGs between Shannon's Evenness of Sampling Fraction
fraction	diff	lwr	upr	p-adj
3-Whole	-0.00916228	-0.152835	0.13451	0.996735
53-Whole	-0.0481467	-0.191819	0.0955255	0.714245
100-Whole	-0.0933075	-0.23698	0.0503647	0.23796
53-3	-0.0389844	-0.182657	0.104688	0.820592
100-3	-0.0841452	-0.227817	0.059527	0.309381
100-53	-0.0451608	-0.188833	0.0985114	0.750322

## Sheet: SI Table 3
SI Table 3 - Microcystis Pangenome Gene Clustering Results
Gene	Non-unique Gene name	Annotation	No. isolates	No. sequences	Avg sequences per isolate	Genome Fragment	Order within Fragment	Min group size nuc	Max group size nuc	Avg group size nuc	49614_ma_contigs	49615_ma_contigs	49617_ma_contigs	49618_ma_contigs	49619_ma_contigs	49620_ma_contigs	49621_ma_contigs	49622_ma_contigs	49623_ma_contigs	49624_ma_contigs	49625_ma_contigs	49626_ma_contigs	49627_ma_contigs	49628_ma_contigs	49629_ma_contigs	49631_ma_contigs	49633_ma_contigs
group_6113		hypothetical protein	17	17	1	459	22	783	1149	1080.38	KPKPNC_14460	FLMNLA_06005	CMNEKI_24530	OCNLOL_16670	4_refound_927	OHLMII_21465	GEAANE_02635	BOEJLE_11550	MPOJJA_06530	IKDOHO_13935	FCLLKN_14335	JODFAL_20830	HBFCFN_20535	GOIHAP_07870	HJCFFG_06615	APCKHB_00610	JBIEJC_12330
group_5385	ndhI	photosynthetic/respiratory NAD(P)H-quinone oxidoreductase subunit I	17	17	1	175	1	573	573	573	KPKPNC_17950	FLMNLA_16835	CMNEKI_27635	OCNLOL_04520	LOJIMG_12170	OHLMII_15960	GEAANE_17475	BOEJLE_02205	MPOJJA_05740	IKDOHO_05665	FCLLKN_07150	JODFAL_00535	HBFCFN_23345	GOIHAP_19185	HJCFFG_19865	APCKHB_00170	JBIEJC_04620
group_5311		Phosphate-starvation-inducible E-like protein	17	17	1	159	14	474	474	474	0_refound_107	1_refound_297	2_refound_439	OCNLOL_03830	LOJIMG_07060	OHLMII_14480	GEAANE_10150	BOEJLE_14680	MPOJJA_22390	IKDOHO_15055	10_refound_1675	JODFAL_19120	HBFCFN_19520	GOIHAP_14100	14_refound_2038	APCKHB_06405	JBIEJC_10995
cmpB	;cmpB	hypothetical protein;Nitrate ABC transporter permease protein;Bicarbonate transport system permease protein CmpB	17	17	1	159	11	345	831	802.412	KPKPNC_04110	FLMNLA_03800	CMNEKI_19165	OCNLOL_05350	LOJIMG_10560	OHLMII_14465	GEAANE_12580	BOEJLE_12975	MPOJJA_22375	IKDOHO_15040	FCLLKN_09210	JODFAL_16000	HBFCFN_19505	GOIHAP_14085	HJCFFG_00525	APCKHB_21375	JBIEJC_08950
cmpA	;cmpA	hypothetical protein;Bicarbonate-binding protein CmpA	17	17	1	159	3	816	1359	1295.12	KPKPNC_04065	FLMNLA_03805	CMNEKI_19170	OCNLOL_05355	LOJIMG_10555	OHLMII_14460	GEAANE_12585	BOEJLE_12970	MPOJJA_24135	IKDOHO_15035	FCLLKN_09205	JODFAL_16005	HBFCFN_19500	GOIHAP_14080	HJCFFG_00530	APCKHB_21370	JBIEJC_08945
group_5225		hypothetical protein;DUF3782 domain-containing protein	17	18	1.05882	145	1	186	678	605	KPKPNC_13300	FLMNLA_06540	CMNEKI_00925	OCNLOL_12240	LOJIMG_08715	OHLMII_13155	GEAANE_04110	BOEJLE_10645;BOEJLE_08965	MPOJJA_03210	IKDOHO_01940	FCLLKN_02115	JODFAL_08830	HBFCFN_14910	GOIHAP_15825	HJCFFG_25195	APCKHB_17065	JBIEJC_14540
group_5154		Phosphoenolpyruvate carboxykinase (ATP)	17	17	1	123	7	1680	1680	1680	KPKPNC_11285	FLMNLA_05350	CMNEKI_20135	OCNLOL_10800	LOJIMG_04345	OHLMII_08535	GEAANE_21925	BOEJLE_14930	MPOJJA_14950	IKDOHO_19260	FCLLKN_18870	JODFAL_09005	HBFCFN_24495	GOIHAP_00640	HJCFFG_17195	APCKHB_20340	JBIEJC_17435
group_5038		Branched-chain amino acid ABC transporter permease protein	17	17	1	95	53	951	951	951	KPKPNC_20970	FLMNLA_03680	CMNEKI_14310	OCNLOL_13145	LOJIMG_00295	OHLMII_09680	GEAANE_09595	BOEJLE_00660	MPOJJA_19640	IKDOHO_25565	FCLLKN_00685	JODFAL_20615	HBFCFN_15500	GOIHAP_17395	HJCFFG_13320	APCKHB_00280	JBIEJC_01600
group_5030	clpB	Chaperone protein ClpB 1	17	17	1	95	45	2619	2619	2619	0_refound_18	1_refound_275	CMNEKI_02720	OCNLOL_12765	LOJIMG_17135	OHLMII_11105	GEAANE_11110	BOEJLE_21520	MPOJJA_22970	IKDOHO_08030	10_refound_1658	JODFAL_20590	HBFCFN_15525	GOIHAP_07900	HJCFFG_06895	APCKHB_00305	JBIEJC_10415
hypD	;hypD	hypothetical protein;Hydrogenase expression/formation protein HypD;Hydrogenase maturation factor	17	18	1.05882	95	41	273	1113	1029.83	KPKPNC_21335	FLMNLA_08710	CMNEKI_20015	OCNLOL_13280	LOJIMG_16725;LOJIMG_16730	OHLMII_16685	GEAANE_13865	BOEJLE_06825	MPOJJA_13560	IKDOHO_11765	FCLLKN_16910	JODFAL_12115	HBFCFN_17175	GOIHAP_04900	HJCFFG_06910	APCKHB_00330	JBIEJC_24960
group_5025		hypothetical protein;Biliverdin reductase	17	17	1	95	39	417	999	933	KPKPNC_20975	FLMNLA_03685	CMNEKI_14305	OCNLOL_13140	LOJIMG_00290	OHLMII_09675	GEAANE_09590	BOEJLE_00665	MPOJJA_19635	IKDOHO_25560	FCLLKN_00690	JODFAL_20620	HBFCFN_15495	GOIHAP_17390	HJCFFG_13325	APCKHB_00275	JBIEJC_01595
group_5022		hypothetical protein;HNH endonuclease family protein	17	17	1	95	36	219	498	481.588	KPKPNC_21345	FLMNLA_08700	CMNEKI_20025	OCNLOL_13270	LOJIMG_16740	OHLMII_16695	GEAANE_13855	BOEJLE_06815	MPOJJA_13570	IKDOHO_11775	FCLLKN_16920	JODFAL_12125	HBFCFN_17185	GOIHAP_04910	HJCFFG_06920	APCKHB_00340	JBIEJC_24950
clpS	clpS	ATP-dependent Clp protease adapter protein ClpS	17	17	1	95	35	288	288	288	KPKPNC_13500	FLMNLA_09810	CMNEKI_18120	OCNLOL_02480	LOJIMG_03960	OHLMII_16765	GEAANE_16225	BOEJLE_19070	MPOJJA_03550	IKDOHO_11845	FCLLKN_09710	JODFAL_01470	HBFCFN_17255	GOIHAP_04980	HJCFFG_27595	APCKHB_00410	JBIEJC_05940
group_5016		proton-translocating NAD(P)(+) transhydrogenase	17	17	1	95	29	1149	1149	1149	KPKPNC_08750	FLMNLA_03735	CMNEKI_28250	OCNLOL_14545	LOJIMG_04875	OHLMII_09635	GEAANE_10535	BOEJLE_21345	MPOJJA_21010	IKDOHO_25520	FCLLKN_09095	11_refound_1742	HBFCFN_15455	GOIHAP_17350	HJCFFG_28705	APCKHB_00235	JBIEJC_12810
group_5013		hypothetical protein;Transketolase domain-containing protein	17	17	1	95	26	195	1902	1600.76	KPKPNC_13600	FLMNLA_08725	CMNEKI_02715	OCNLOL_12760	LOJIMG_02390	OHLMII_11100	GEAANE_11115	BOEJLE_06840	MPOJJA_22975	IKDOHO_08025	FCLLKN_08885	JODFAL_20595	HBFCFN_15520	GOIHAP_15845	HJCFFG_06900	APCKHB_00300	JBIEJC_08165
group_5011		CAAX amino terminal protease self-immunity;Abortive infection protein	17	17	1	95	24	819	831	825.353	KPKPNC_13495	FLMNLA_09805	CMNEKI_18125	OCNLOL_12320	LOJIMG_03955	OHLMII_16760	GEAANE_16230	BOEJLE_19065	MPOJJA_03555	IKDOHO_11840	FCLLKN_09715	JODFAL_01475	HBFCFN_17250	GOIHAP_04975	HJCFFG_27600	APCKHB_00405	JBIEJC_05945
group_5008		hypothetical protein	17	17	1	95	21	354	459	415.765	KPKPNC_21340	FLMNLA_08705	CMNEKI_20020	OCNLOL_13275	LOJIMG_16735	OHLMII_16690	GEAANE_13860	BOEJLE_06820	MPOJJA_13565	IKDOHO_11770	FCLLKN_16915	JODFAL_12120	HBFCFN_17180	GOIHAP_04905	HJCFFG_06915	APCKHB_00335	JBIEJC_24955
group_4867		Sodium-dependent mannose transporter	17	17	1	74	6	1812	1812	1812	KPKPNC_06245	FLMNLA_10575	2_refound_362	OCNLOL_06700	LOJIMG_11745	OHLMII_13915	GEAANE_03975	BOEJLE_13490	8_refound_1397	IKDOHO_02395	10_refound_1644	JODFAL_08200	HBFCFN_17740	GOIHAP_21025	HJCFFG_08975	APCKHB_04100	JBIEJC_21555
group_4813		50S ribosomal protein L2;hypothetical protein;Large ribosomal subunit protein uL2	17	18	1.05882	57	94	150	834	717.706	KPKPNC_09590	1_refound_328	CMNEKI_03280	OCNLOL_01420	LOJIMG_08165	OHLMII_05715	GEAANE_08130;GEAANE_16185	BOEJLE_01505	MPOJJA_08465	IKDOHO_13125	FCLLKN_04390	JODFAL_15670	HBFCFN_02090	GOIHAP_24080	HJCFFG_06125	APCKHB_21555	JBIEJC_07270
group_4803		Small ribosomal subunit protein uS8	17	17	1	57	83	402	402	402	KPKPNC_09640	FLMNLA_02380	CMNEKI_03230	3_refound_528	LOJIMG_08115	OHLMII_05765	GEAANE_15935	BOEJLE_11805	MPOJJA_13485	IKDOHO_13075	FCLLKN_06295	JODFAL_18260	HBFCFN_02040	GOIHAP_24030	HJCFFG_06175	APCKHB_21505	JBIEJC_01035
group_4797		Small ribosomal subunit protein uS5	17	17	1	57	75	435	522	511.125	KPKPNC_09655	FLMNLA_02395	CMNEKI_03215	OCNLOL_11555	LOJIMG_08095	OHLMII_05780	GEAANE_15950	7_refound_1388	MPOJJA_13500	IKDOHO_13060	FCLLKN_06310	JODFAL_18275	HBFCFN_02025	GOIHAP_24015	HJCFFG_06190	APCKHB_21490	JBIEJC_07105
group_4792		hypothetical protein;Large ribosomal subunit protein uL6	17	18	1.05882	57	69	213	570	537.333	KPKPNC_09645	FLMNLA_02385	CMNEKI_03225	OCNLOL_03800	LOJIMG_08105;LOJIMG_08110	OHLMII_05770	GEAANE_15940	BOEJLE_11800	MPOJJA_13490	IKDOHO_13070	FCLLKN_06300	JODFAL_18265	HBFCFN_02035	GOIHAP_24025	HJCFFG_06180	APCKHB_21500	JBIEJC_01040
group_4791		Large ribosomal subunit protein uL24	17	17	1	57	68	354	354	354	KPKPNC_09630	FLMNLA_02370	CMNEKI_03240	OCNLOL_01380	LOJIMG_08125	OHLMII_05755	GEAANE_15925	BOEJLE_11815	MPOJJA_13475	IKDOHO_13085	FCLLKN_04430	JODFAL_18250	HBFCFN_02050	GOIHAP_24040	HJCFFG_06165	APCKHB_21515	JBIEJC_01025
group_4786		Large ribosomal subunit protein uL5	17	17	1	57	63	390	540	531.176	KPKPNC_09635	FLMNLA_02375	CMNEKI_03235	OCNLOL_01375	LOJIMG_08120	OHLMII_05760	GEAANE_15930	BOEJLE_11810	MPOJJA_13480	IKDOHO_13080	FCLLKN_06290	JODFAL_18255	HBFCFN_02045	GOIHAP_24035	HJCFFG_06170	APCKHB_21510	JBIEJC_01030
group_4780		hypothetical protein	17	17	1	57	56	639	639	639	KPKPNC_09575	FLMNLA_00260	CMNEKI_03295	OCNLOL_01435	LOJIMG_12445	OHLMII_05700	GEAANE_08145	BOEJLE_11310	MPOJJA_08450	IKDOHO_13140	FCLLKN_04375	JODFAL_15685	HBFCFN_02105	GOIHAP_24095	HJCFFG_06110	APCKHB_21570	JBIEJC_07285
group_4779		Large ribosomal subunit protein uL22	17	17	1	57	54	360	360	360	KPKPNC_09600	FLMNLA_02340	CMNEKI_03270	OCNLOL_01410	LOJIMG_08155	OHLMII_05725	GEAANE_16175	BOEJLE_01495	MPOJJA_08475	IKDOHO_13115	FCLLKN_04400	JODFAL_15660	HBFCFN_02080	GOIHAP_24070	HJCFFG_06135	APCKHB_21545	JBIEJC_27455
group_4755		Large ribosomal subunit protein uL18	17	17	1	57	30	363	363	363	KPKPNC_09650	FLMNLA_02390	CMNEKI_03220	OCNLOL_03805	LOJIMG_08100	OHLMII_05775	GEAANE_15945	BOEJLE_11795	MPOJJA_13495	IKDOHO_13065	FCLLKN_06305	JODFAL_18270	HBFCFN_02030	GOIHAP_24020	HJCFFG_06185	APCKHB_21495	JBIEJC_01045
group_4687		HetZ-related protein 2	17	17	1	52	31	1134	1134	1134	KPKPNC_09865	FLMNLA_07495	CMNEKI_25970	OCNLOL_11745	LOJIMG_00995	OHLMII_16060	GEAANE_11030	BOEJLE_10015	MPOJJA_07175	IKDOHO_09345	FCLLKN_02345	JODFAL_10280	HBFCFN_13855	GOIHAP_10260	HJCFFG_24985	APCKHB_08785	JBIEJC_17670
group_4686		7-carboxy-7-deazaguanine synthase	17	17	1	52	30	561	618	576.706	KPKPNC_09890	FLMNLA_07515	CMNEKI_25995	OCNLOL_17825	LOJIMG_00970	OHLMII_16085	GEAANE_15455	BOEJLE_00610	MPOJJA_07150	IKDOHO_09320	FCLLKN_02325	JODFAL_10305	HBFCFN_13880	GOIHAP_10235	HJCFFG_24965	APCKHB_08810	JBIEJC_17650
group_4683		hypothetical protein;Transcriptional regulator	17	17	1	52	27	120	222	198	KPKPNC_09870	FLMNLA_07500	CMNEKI_25975	OCNLOL_11740	LOJIMG_00990	OHLMII_16065	GEAANE_11025	BOEJLE_10010	MPOJJA_07170	IKDOHO_09340	FCLLKN_02340	JODFAL_10285	HBFCFN_13860	GOIHAP_10255	HJCFFG_24980	APCKHB_08790	JBIEJC_17665
group_4680		DUF2518 domain-containing protein;hypothetical protein	17	18	1.05882	52	24	222	558	522.833	KPKPNC_09885	FLMNLA_07510	CMNEKI_25990	OCNLOL_17830	LOJIMG_00975	OHLMII_16080	GEAANE_15450	BOEJLE_00600;BOEJLE_00605	MPOJJA_07155	IKDOHO_09325	FCLLKN_02330	JODFAL_10300	HBFCFN_13875	GOIHAP_10240	HJCFFG_24970	APCKHB_08805	JBIEJC_17655
group_4677		Iron-containing alcohol dehydrogenase	17	17	1	52	21	1011	1110	1104.18	KPKPNC_09880	FLMNLA_07505	CMNEKI_25985	OCNLOL_17835	LOJIMG_00980	OHLMII_16075	GEAANE_11015	BOEJLE_00595	MPOJJA_07160	IKDOHO_09330	FCLLKN_02335	JODFAL_10295	HBFCFN_13870	GOIHAP_10245	HJCFFG_24975	APCKHB_08800	JBIEJC_17660
group_4670		hypothetical protein	17	17	1	52	13	159	159	159	KPKPNC_09860	FLMNLA_07490	CMNEKI_25965	OCNLOL_11750	LOJIMG_06855	OHLMII_16055	GEAANE_11035	BOEJLE_21905	MPOJJA_07180	IKDOHO_09350	FCLLKN_02350	JODFAL_10275	HBFCFN_13850	GOIHAP_10265	HJCFFG_24990	APCKHB_08780	JBIEJC_11065
group_4571		Lead cadmium zinc and mercury transporting ATPase	17	17	1	47	62	1911	1911	1911	KPKPNC_00360	FLMNLA_14720	CMNEKI_18790	OCNLOL_07270	LOJIMG_02755	OHLMII_11975	GEAANE_09635	BOEJLE_19510	MPOJJA_17800	IKDOHO_01490	FCLLKN_18325	JODFAL_15450	HBFCFN_11990	GOIHAP_03015	HJCFFG_09070	APCKHB_09365	JBIEJC_00650
group_4548		hypothetical protein;Histidine--tRNA ligase	17	18	1.05882	47	38	312	1281	1147.41	KPKPNC_02010	FLMNLA_14715	CMNEKI_18795	3_refound_705	LOJIMG_02750	OHLMII_11980	GEAANE_09640;GEAANE_09645	BOEJLE_19505	MPOJJA_17795	IKDOHO_01495	FCLLKN_18320	JODFAL_15445	HBFCFN_11995	GOIHAP_03020	HJCFFG_09065	APCKHB_09370	JBIEJC_00655
group_4428		hypothetical protein;Diaminopimelate decarboxylase	17	17	1	41	28	1062	1404	1373.47	KPKPNC_17475	FLMNLA_03985	CMNEKI_05960	OCNLOL_18380	LOJIMG_14880	OHLMII_00240	GEAANE_08050	BOEJLE_16015	MPOJJA_18340	IKDOHO_02500	FCLLKN_13990	JODFAL_09715	HBFCFN_19160	GOIHAP_06745	HJCFFG_17000	APCKHB_08330	JBIEJC_16815
group_4300		hypothetical protein;Polymerase nucleotidyl transferase domain-containing protein	17	17	1	31	83	264	294	292	0_refound_141	FLMNLA_01225	CMNEKI_15375	OCNLOL_02665	4_refound_865	OHLMII_11785	GEAANE_03695	BOEJLE_03520	MPOJJA_22655	IKDOHO_25970	FCLLKN_18235	JODFAL_11710	HBFCFN_10300	GOIHAP_01345	HJCFFG_09645	APCKHB_17590	JBIEJC_10360
group_4285		hypothetical protein;Aminopyrimidine aminohydrolase	17	18	1.05882	31	67	249	627	586.667	KPKPNC_01610	FLMNLA_01245	CMNEKI_15140	OCNLOL_19540	LOJIMG_11090	OHLMII_14745	GEAANE_04195	BOEJLE_03505;BOEJLE_03500	MPOJJA_01090	IKDOHO_19515	FCLLKN_18220	JODFAL_18145	HBFCFN_16605	GOIHAP_15965	HJCFFG_29180	APCKHB_14005	JBIEJC_13780
group_4254		hypothetical protein	17	17	1	31	36	249	495	479.625	KPKPNC_07155	FLMNLA_17825	CMNEKI_06105	OCNLOL_06305	4_refound_900	OHLMII_14695	GEAANE_20480	BOEJLE_00400	MPOJJA_10850	IKDOHO_19465	FCLLKN_16390	JODFAL_18200	HBFCFN_16555	GOIHAP_15920	HJCFFG_11910	APCKHB_13955	JBIEJC_17230
group_4250		Secondary thiamine-phosphate synthase enzyme	17	17	1	31	32	420	420	420	KPKPNC_07150	FLMNLA_17830	CMNEKI_06100	OCNLOL_06310	LOJIMG_11525	OHLMII_14690	GEAANE_20485	BOEJLE_03110	MPOJJA_10845	IKDOHO_19460	FCLLKN_16395	JODFAL_18205	HBFCFN_16550	GOIHAP_15915	HJCFFG_11915	APCKHB_13950	JBIEJC_17235
group_4104		tRNA (guanine-N(7)-)-methyltransferase	17	17	1	23	74	636	636	636	KPKPNC_03280	FLMNLA_13905	CMNEKI_04980	OCNLOL_09960	LOJIMG_16220	OHLMII_22755	GEAANE_02740	BOEJLE_22925	MPOJJA_02790	IKDOHO_12955	10_refound_1640	JODFAL_08645	HBFCFN_16875	GOIHAP_00500	HJCFFG_03630	APCKHB_00530	JBIEJC_18280
group_4099		Uncharacterized membrane protein slr0232	17	17	1	23	69	618	618	618	KPKPNC_08255	FLMNLA_02775	CMNEKI_19285	OCNLOL_14845	LOJIMG_09890	OHLMII_06925	GEAANE_13305	BOEJLE_20655	MPOJJA_00490	IKDOHO_06745	FCLLKN_07640	JODFAL_10150	HBFCFN_10145	GOIHAP_02360	HJCFFG_21190	APCKHB_17910	JBIEJC_22915
group_4054		Cytochrome b6-f complex subunit 5	17	17	1	23	23	117	117	117	KPKPNC_03265	FLMNLA_13890	2_refound_489	OCNLOL_09975	LOJIMG_07730	5_refound_1014	GEAANE_22600	BOEJLE_10750	MPOJJA_21530	9_refound_1627	FCLLKN_06885	JODFAL_08660	12_refound_1927	13_refound_2001	HJCFFG_11520	15_refound_2139	JBIEJC_20100
group_4033		hypothetical protein;Calcineurin-like phosphoesterase domain-containing protein	17	18	1.05882	23	1	894	1146	1097.6	KPKPNC_03275	FLMNLA_13900	CMNEKI_04985	OCNLOL_09965	4_refound_922	OHLMII_22760	6_refound_1241	BOEJLE_22930	8_refound_1528	IKDOHO_12960	FCLLKN_06875	JODFAL_08650	HBFCFN_16880	GOIHAP_00505	HJCFFG_11530;HJCFFG_03635	APCKHB_00535	JBIEJC_18275
group_4032		hypothetical protein;Photosystem II CP43 reaction center protein	17	18	1.05882	22	69	582	1383	1306.33	KPKPNC_22115	FLMNLA_20730	CMNEKI_13235	OCNLOL_16795	LOJIMG_04375	OHLMII_10675	GEAANE_17050	BOEJLE_13900	MPOJJA_10980	IKDOHO_24975	FCLLKN_14625	JODFAL_10115	HBFCFN_00435	GOIHAP_18445	HJCFFG_10285	APCKHB_05110	JBIEJC_04835;JBIEJC_04830
group_4029		DNA-binding protein HU	17	17	1	22	66	285	285	285	KPKPNC_22130	FLMNLA_20720	CMNEKI_13250	OCNLOL_16785	LOJIMG_04390	OHLMII_10690	GEAANE_17065	BOEJLE_13915	MPOJJA_10995	IKDOHO_24990	FCLLKN_14615	11_refound_1848	HBFCFN_00450	GOIHAP_18460	HJCFFG_10300	APCKHB_05125	JBIEJC_04820
group_4013		threonine-phosphate decarboxylase	17	17	1	22	49	1068	1116	1081.41	KPKPNC_22125	FLMNLA_20725	CMNEKI_13245	OCNLOL_16790	LOJIMG_04385	OHLMII_10685	GEAANE_17060	BOEJLE_13910	MPOJJA_10990	IKDOHO_24985	FCLLKN_14620	JODFAL_10110	HBFCFN_00445	GOIHAP_18455	HJCFFG_10295	APCKHB_05120	JBIEJC_04825
group_3868		Methylenetetrahydrofolate--tRNA-(uracil-5-)-methyltransferase TrmFO	17	17	1	14	74	1338	1338	1338	KPKPNC_22625	FLMNLA_02530	CMNEKI_28665	OCNLOL_09650	LOJIMG_09030	OHLMII_23375	GEAANE_07565	BOEJLE_05470	MPOJJA_09995	IKDOHO_27345	FCLLKN_18450	JODFAL_03285	HBFCFN_09885	GOIHAP_12755	HJCFFG_03285	APCKHB_01790	JBIEJC_16985
group_3825		ABC transporter domain-containing protein;hypothetical protein;ABC transporter	17	17	1	14	30	354	720	695.625	0_refound_235	FLMNLA_08785	CMNEKI_00120	OCNLOL_05475	LOJIMG_05860	OHLMII_21235	GEAANE_13090	BOEJLE_04800	MPOJJA_09140	IKDOHO_09125	FCLLKN_04850	JODFAL_14620	HBFCFN_02595	GOIHAP_21365	HJCFFG_00835	APCKHB_00065	JBIEJC_08125
group_3817		Thylakoid-associated protein	17	17	1	14	21	279	279	279	KPKPNC_22630	FLMNLA_02535	CMNEKI_28670	OCNLOL_09645	LOJIMG_09035	OHLMII_23380	GEAANE_07570	BOEJLE_05475	MPOJJA_09990	IKDOHO_27340	FCLLKN_18445	JODFAL_03280	HBFCFN_09880	GOIHAP_12750	HJCFFG_03280	APCKHB_01785	JBIEJC_16980
group_3784		Large ribosomal subunit protein uL1	17	17	1	9	90	714	714	714	KPKPNC_12325	FLMNLA_13050	CMNEKI_18440	OCNLOL_24935	LOJIMG_16775	OHLMII_04705	GEAANE_14985	BOEJLE_07675	MPOJJA_03800	IKDOHO_22020	FCLLKN_01760	JODFAL_00505	HBFCFN_01860	GOIHAP_11885	HJCFFG_16125	APCKHB_14280	JBIEJC_15165
group_3782		hypothetical protein	17	17	1	9	88	237	237	237	KPKPNC_08710	FLMNLA_13035	CMNEKI_18425	OCNLOL_24920	LOJIMG_04320	OHLMII_04720	GEAANE_09345	BOEJLE_07660	MPOJJA_03785	IKDOHO_22035	FCLLKN_01775	JODFAL_00520	HBFCFN_01875	GOIHAP_11900	HJCFFG_16110	APCKHB_14295	JBIEJC_11730
group_3780		Uncharacterized transporter sll0355	17	17	1	9	86	987	987	987	KPKPNC_11395	FLMNLA_04970	CMNEKI_18185	OCNLOL_23115	LOJIMG_05335	OHLMII_04835	GEAANE_01790	BOEJLE_01840	MPOJJA_13185	IKDOHO_27090	FCLLKN_16575	JODFAL_07700	HBFCFN_01990	GOIHAP_12015	HJCFFG_30160	APCKHB_14410	JBIEJC_24480
group_3772		hypothetical protein;Nitroreductase domain-containing protein	17	17	1	9	78	606	1515	1423.12	KPKPNC_06455	FLMNLA_16415	CMNEKI_01415	3_refound_719	LOJIMG_06995	OHLMII_04645	GEAANE_00530	BOEJLE_03565	MPOJJA_03860	IKDOHO_21960	FCLLKN_12235	JODFAL_00445	HBFCFN_01800	GOIHAP_11825	HJCFFG_25875	APCKHB_14220	JBIEJC_06545
group_3754		Methyltransferase type 11 domain-containing protein;hypothetical protein	17	17	1	9	60	120	1230	1066.59	KPKPNC_11390	FLMNLA_04975	CMNEKI_18190	OCNLOL_23110	LOJIMG_05330	OHLMII_04840	GEAANE_01785	BOEJLE_01845	MPOJJA_13190	IKDOHO_27085	FCLLKN_16570	JODFAL_07705	HBFCFN_01995	GOIHAP_12020	HJCFFG_30155	APCKHB_14415	JBIEJC_24485
group_3753		hypothetical protein;Permease	17	17	1	9	59	231	1044	973.941	KPKPNC_11400	FLMNLA_04965	CMNEKI_18180	OCNLOL_23120	LOJIMG_05340	OHLMII_04830	GEAANE_01795	BOEJLE_02445	MPOJJA_13180	IKDOHO_27095	FCLLKN_16580	JODFAL_07695	HBFCFN_01985	GOIHAP_12010	HJCFFG_30165	APCKHB_14405	JBIEJC_24475
group_3742		hypothetical protein;Large ribosomal subunit protein uL11	17	17	1	9	48	174	426	411.176	KPKPNC_12330	FLMNLA_13045	CMNEKI_18435	OCNLOL_24930	LOJIMG_16770	OHLMII_04710	GEAANE_14980	BOEJLE_07670	MPOJJA_03795	IKDOHO_22025	FCLLKN_01765	JODFAL_00510	HBFCFN_01865	GOIHAP_11890	HJCFFG_16120	APCKHB_14285	JBIEJC_15160
lexA	;lexA	hypothetical protein;Transcription regulator LexA	17	17	1	9	41	249	615	593.471	KPKPNC_17015	FLMNLA_03165	CMNEKI_19610	OCNLOL_16155	LOJIMG_07995	OHLMII_04775	GEAANE_14375	BOEJLE_04255	MPOJJA_13125	IKDOHO_22090	FCLLKN_04015	JODFAL_10520	HBFCFN_01930	GOIHAP_11955	HJCFFG_08035	APCKHB_14350	JBIEJC_05715
group_3725		Large ribosomal subunit protein bL19	17	17	1	9	30	363	363	363	KPKPNC_08720	FLMNLA_13025	CMNEKI_18415	OCNLOL_24910	LOJIMG_04310	OHLMII_04730	GEAANE_09355	BOEJLE_07650	MPOJJA_03775	IKDOHO_22045	FCLLKN_01785	11_refound_1741	HBFCFN_01885	GOIHAP_11910	HJCFFG_16100	APCKHB_14305	JBIEJC_11720
nusG	;nusG	hypothetical protein;Transcription termination/antitermination protein NusG	17	17	1	9	23	168	618	576.176	KPKPNC_08705	FLMNLA_13040	CMNEKI_18430	OCNLOL_24925	LOJIMG_16765	OHLMII_04715	GEAANE_09340	BOEJLE_07665	MPOJJA_03790	IKDOHO_22030	FCLLKN_01770	JODFAL_00515	HBFCFN_01870	GOIHAP_11895	HJCFFG_16115	APCKHB_14290	JBIEJC_15155
group_3514		Nitrogen regulatory protein P-II	17	17	1	4	331	321	324	321.2	KPKPNC_18860	FLMNLA_17470	CMNEKI_19255	OCNLOL_04020	LOJIMG_08510	OHLMII_24280	GEAANE_15370	BOEJLE_04685	MPOJJA_09190	IKDOHO_19170	10_refound_1707	JODFAL_22205	HBFCFN_16190	GOIHAP_10340	HJCFFG_22275	APCKHB_22435	16_refound_2237
ctaA1	ctaA1;	Heme A synthase cytochrome oxidase biogenesis protein CtaA1;hypothetical protein;Heme A synthase	17	17	1	4	309	294	921	856.941	KPKPNC_19260	FLMNLA_09150	CMNEKI_18345	OCNLOL_16755	LOJIMG_11880	OHLMII_03530	GEAANE_06435	BOEJLE_20580	MPOJJA_15215	IKDOHO_06000	FCLLKN_00375	JODFAL_09700	HBFCFN_00995	GOIHAP_07670	HJCFFG_16330	APCKHB_02240	JBIEJC_04525
group_3492		hypothetical protein	17	17	1	4	308	783	783	783	KPKPNC_04780	FLMNLA_01570	CMNEKI_05725	OCNLOL_15285	LOJIMG_14760	OHLMII_03315	GEAANE_00665	BOEJLE_10845	MPOJJA_17345	IKDOHO_08670	FCLLKN_07235	JODFAL_01645	HBFCFN_17790	GOIHAP_09390	HJCFFG_04070	APCKHB_19240	JBIEJC_10610
group_3480		Uncharacterized glycosyltransferase slr1943	17	17	1	4	295	939	969	942.75	KPKPNC_04785	FLMNLA_01565	CMNEKI_05730	OCNLOL_15280	LOJIMG_14755	OHLMII_03310	GEAANE_08345	BOEJLE_10840	MPOJJA_17350	IKDOHO_08675	10_refound_1724	JODFAL_01640	HBFCFN_17795	GOIHAP_09395	HJCFFG_04065	APCKHB_19245	JBIEJC_10615
group_3478		Elongation factor Ts	17	17	1	4	293	756	756	756	KPKPNC_01805	FLMNLA_02130	CMNEKI_16435	OCNLOL_21680	4_refound_780	OHLMII_03445	GEAANE_00695	BOEJLE_14725	MPOJJA_16115	IKDOHO_12570	FCLLKN_15840	JODFAL_22340	HBFCFN_00910	GOIHAP_07585	HJCFFG_29215	APCKHB_02155	JBIEJC_20435
group_3449		Aminotransferase	17	17	1	4	263	1188	1188	1188	KPKPNC_15695	FLMNLA_06265	CMNEKI_22410	OCNLOL_02420	LOJIMG_07580	OHLMII_03365	GEAANE_05055	BOEJLE_22870	MPOJJA_18740	IKDOHO_12490	FCLLKN_02035	JODFAL_16645	HBFCFN_00830	GOIHAP_07505	HJCFFG_13545	APCKHB_02075	JBIEJC_12875
group_3406		GTP cyclohydrolase 1	17	17	1	4	216	657	657	657	KPKPNC_07850	FLMNLA_13235	CMNEKI_14970	OCNLOL_07040	LOJIMG_10145	OHLMII_03550	GEAANE_21690	BOEJLE_09035	MPOJJA_15195	IKDOHO_05980	FCLLKN_18190	JODFAL_09675	HBFCFN_01015	GOIHAP_07690	HJCFFG_16310	APCKHB_02260	JBIEJC_10160
group_3401		hypothetical protein;Bacterial cell division membrane protein	17	17	1	4	211	1062	1728	1588.06	KPKPNC_21280	FLMNLA_17460	CMNEKI_09960	OCNLOL_16705	LOJIMG_02765	OHLMII_12200	GEAANE_21400	BOEJLE_08235	MPOJJA_02540	IKDOHO_09850	FCLLKN_11840	JODFAL_14485	HBFCFN_15000	GOIHAP_06335	HJCFFG_12720	APCKHB_06230	JBIEJC_19285
dnaA	;dnaA	hypothetical protein;Chromosomal replication initiator protein DnaA	17	18	1.05882	4	173	354	1335	1227.53	KPKPNC_19250	FLMNLA_13225	CMNEKI_14980	OCNLOL_07030	LOJIMG_05430	OHLMII_03540	GEAANE_21675	BOEJLE_12370	MPOJJA_15205	IKDOHO_05990	10_refound_1718	JODFAL_09690;JODFAL_09685	HBFCFN_01005	GOIHAP_07680	HJCFFG_16320	APCKHB_02250	JBIEJC_04535
group_3353		DUF1830 domain-containing protein	17	17	1	4	158	309	309	309	KPKPNC_00090	FLMNLA_17520	CMNEKI_03750	OCNLOL_12205	LOJIMG_04955	OHLMII_08030	GEAANE_04460	BOEJLE_22045	MPOJJA_14445	IKDOHO_25180	FCLLKN_15680	JODFAL_21730	HBFCFN_04455	GOIHAP_11755	HJCFFG_28120	APCKHB_22035	JBIEJC_17260
group_3317		Small ribosomal subunit protein uS2	17	17	1	4	121	798	798	798	KPKPNC_01810	FLMNLA_02125	CMNEKI_16440	OCNLOL_21685	LOJIMG_00475	OHLMII_03450	GEAANE_00690	BOEJLE_14730	MPOJJA_16120	IKDOHO_12575	FCLLKN_15835	JODFAL_22345	HBFCFN_00915	GOIHAP_07590	HJCFFG_29210	APCKHB_02160	JBIEJC_20430
group_3296		hypothetical protein;Cytochrome c oxidase subunit 1	17	17	1	4	98	474	1677	1606.24	KPKPNC_19270	FLMNLA_09160	CMNEKI_18355	OCNLOL_16765	LOJIMG_14120	OHLMII_03520	GEAANE_02495	BOEJLE_20570	MPOJJA_15225	IKDOHO_06010	FCLLKN_09770	JODFAL_09710	HBFCFN_00985	GOIHAP_07660	HJCFFG_16340	APCKHB_02230	JBIEJC_18820
group_3276		Glutamyl-tRNA(Gln) amidotransferase subunit C;hypothetical protein	17	17	1	4	78	297	297	297	KPKPNC_21295	FLMNLA_03350	CMNEKI_10435	OCNLOL_00305	LOJIMG_11175	OHLMII_16415	GEAANE_21840	BOEJLE_17245	MPOJJA_10185	IKDOHO_09820	FCLLKN_15185	JODFAL_13105	HBFCFN_15030	GOIHAP_06305	HJCFFG_05310	APCKHB_06200	JBIEJC_12035
group_3257		hypothetical protein;Photosystem I assembly protein Ycf4	17	17	1	4	59	183	567	544.412	KPKPNC_19290	FLMNLA_12830	CMNEKI_16490	OCNLOL_15960	LOJIMG_03515	OHLMII_03500	GEAANE_02480	BOEJLE_03430	MPOJJA_16170	IKDOHO_06030	FCLLKN_03400	JODFAL_22400	HBFCFN_00965	GOIHAP_07640	HJCFFG_14995	APCKHB_02210	JBIEJC_05440
bioU	;bioU	hypothetical protein;(S)-8-amino-7-oxononanoate synthase BioU	17	17	1	1	3461	306	1002	938.118	KPKPNC_18045	FLMNLA_18245	CMNEKI_19990	OCNLOL_06075	LOJIMG_08355	OHLMII_15270	GEAANE_07715	BOEJLE_08670	MPOJJA_21915	IKDOHO_03600	FCLLKN_16510	JODFAL_07995	HBFCFN_01600	GOIHAP_00210	HJCFFG_25685	APCKHB_00755	JBIEJC_22895
group_3174		hypothetical protein	17	17	1	1	3449	435	435	435	KPKPNC_04410	FLMNLA_00540	CMNEKI_20705	OCNLOL_20670	LOJIMG_06720	OHLMII_15225	GEAANE_06030	BOEJLE_00430	MPOJJA_07075	IKDOHO_03645	FCLLKN_07020	JODFAL_08040	HBFCFN_01645	GOIHAP_00165	HJCFFG_02265	APCKHB_00800	JBIEJC_08310
group_3168		NAD(P)H-quinone oxidoreductase subunit O;hypothetical protein	17	17	1	1	3443	216	252	237.176	KPKPNC_15110	FLMNLA_07230	CMNEKI_01870	OCNLOL_11020	LOJIMG_15645	OHLMII_22180	GEAANE_01230	BOEJLE_18590	MPOJJA_08615	IKDOHO_05445	FCLLKN_08860	JODFAL_15655	HBFCFN_22080	GOIHAP_19670	HJCFFG_02795	APCKHB_23270	JBIEJC_00145
group_3152		Cytochrome bd-II ubiquinol oxidase subunit 1;hypothetical protein	17	17	1	1	3425	213	1428	1295.82	KPKPNC_17735	FLMNLA_06760	CMNEKI_19090	OCNLOL_19940	LOJIMG_07905	OHLMII_20620	GEAANE_13700	BOEJLE_14860	MPOJJA_12905	IKDOHO_21615	FCLLKN_10515	JODFAL_13315	HBFCFN_03870	GOIHAP_03315	HJCFFG_14145	APCKHB_01590	JBIEJC_16230
argJ	;argJ	hypothetical protein;Arginine biosynthesis bifunctional protein ArgJ	17	17	1	1	3396	315	1242	1115.29	KPKPNC_07835	FLMNLA_05015	CMNEKI_06285	OCNLOL_03175	LOJIMG_07465	OHLMII_12105	GEAANE_09890	BOEJLE_00525	MPOJJA_07855	IKDOHO_02575	FCLLKN_08140	JODFAL_19725	HBFCFN_07425	GOIHAP_10615	HJCFFG_12175	APCKHB_17430	JBIEJC_11050
group_3101		DUF3134 domain-containing protein	17	17	1	1	3370	213	213	213	KPKPNC_04610	FLMNLA_04455	CMNEKI_23410	3_refound_632	LOJIMG_06615	OHLMII_04955	GEAANE_20130	BOEJLE_07725	MPOJJA_03130	IKDOHO_01365	FCLLKN_14315	JODFAL_04915	HBFCFN_17015	GOIHAP_17110	HJCFFG_22365	APCKHB_20640	JBIEJC_19560
group_3088		hypothetical protein;NYN domain-containing protein	17	17	1	1	3356	432	606	595.765	KPKPNC_14130	FLMNLA_03535	CMNEKI_09690	OCNLOL_10020	LOJIMG_05055	OHLMII_17780	GEAANE_00590	BOEJLE_15730	MPOJJA_14035	IKDOHO_15225	FCLLKN_06460	JODFAL_17605	HBFCFN_05100	GOIHAP_22860	HJCFFG_29425	APCKHB_14475	JBIEJC_27570
group_3055		hypothetical protein;Ketosynthase family 3 (KS3) domain-containing protein	17	17	1	1	3318	633	3963	3767.12	KPKPNC_03905	FLMNLA_17220	CMNEKI_09370	OCNLOL_08425	LOJIMG_15925	OHLMII_21090	GEAANE_05165	BOEJLE_12290	MPOJJA_03355	IKDOHO_01765	FCLLKN_05565	JODFAL_20955	HBFCFN_02455	GOIHAP_01195	HJCFFG_14505	APCKHB_01245	JBIEJC_21750
yicJ	yicJ	Inner membrane symporter YicJ	17	17	1	1	3309	1302	1365	1305.71	KPKPNC_03880	FLMNLA_17195	CMNEKI_09395	OCNLOL_08450	LOJIMG_15950	OHLMII_21065	GEAANE_05190	BOEJLE_12315	MPOJJA_03330	IKDOHO_01740	FCLLKN_05590	JODFAL_20930	HBFCFN_02480	GOIHAP_01220	HJCFFG_14480	APCKHB_01270	JBIEJC_20790
group_3041		hypothetical protein;Fructose-16-bisphosphatase class 1	17	18	1.05882	1	3302	255	1047	883.125	KPKPNC_03465;KPKPNC_22315	FLMNLA_07815	CMNEKI_15655	3_refound_628	LOJIMG_13225	OHLMII_13370	GEAANE_04075	BOEJLE_00160	MPOJJA_08790	IKDOHO_18870	FCLLKN_15010	JODFAL_03090	HBFCFN_09475	GOIHAP_02595	14_refound_2039	APCKHB_12585	JBIEJC_01390
group_3040		hypothetical protein	17	17	1	1	3301	309	309	309	KPKPNC_04615	FLMNLA_04450	CMNEKI_23405	OCNLOL_20980	LOJIMG_06610	OHLMII_04950	GEAANE_20125	BOEJLE_07730	MPOJJA_03135	IKDOHO_01360	FCLLKN_14310	JODFAL_04910	HBFCFN_17010	GOIHAP_17105	HJCFFG_22370	APCKHB_20635	JBIEJC_19935
group_2991		hypothetical protein	17	17	1	1	3249	228	510	493.412	KPKPNC_07570	FLMNLA_04425	CMNEKI_23385	OCNLOL_21000	LOJIMG_06590	OHLMII_04930	GEAANE_01995	BOEJLE_07750	MPOJJA_20810	IKDOHO_01340	FCLLKN_14290	JODFAL_04890	HBFCFN_16990	GOIHAP_17085	HJCFFG_22390	APCKHB_20615	JBIEJC_05095
group_2894		Photosystem I reaction center subunit XII	17	17	1	1	3148	93	93	93	KPKPNC_22790	FLMNLA_21155	CMNEKI_14935	OCNLOL_10315	LOJIMG_00110	OHLMII_04620	GEAANE_06145	BOEJLE_11660	MPOJJA_08585	IKDOHO_05415	FCLLKN_08830	JODFAL_10105	HBFCFN_15615	GOIHAP_19640	HJCFFG_24320	APCKHB_23240	JBIEJC_20875
recO	recO	DNA repair protein RecO	17	17	1	1	3145	783	783	783	KPKPNC_22005	FLMNLA_08675	CMNEKI_04775	OCNLOL_18560	LOJIMG_18040	OHLMII_05195	GEAANE_04470	BOEJLE_03715	MPOJJA_08150	IKDOHO_01695	FCLLKN_17280	JODFAL_01720	HBFCFN_02525	GOIHAP_01265	HJCFFG_14040	APCKHB_01315	JBIEJC_19000
group_2872		Small ribosomal subunit protein bS21C	17	17	1	1	3122	183	183	183	KPKPNC_11970	FLMNLA_21235	CMNEKI_04565	OCNLOL_00175	LOJIMG_03000	OHLMII_13230	GEAANE_22660	BOEJLE_11035	MPOJJA_01930	IKDOHO_26890	FCLLKN_17910	JODFAL_15320	HBFCFN_22705	GOIHAP_23540	HJCFFG_20545	APCKHB_08205	JBIEJC_00745
group_2846		hypothetical protein	17	17	1	1	3093	177	177	177	KPKPNC_03305	1_refound_296	CMNEKI_28005	OCNLOL_02325	LOJIMG_10910	OHLMII_17185	GEAANE_14875	BOEJLE_14925	MPOJJA_04685	IKDOHO_15745	FCLLKN_06065	JODFAL_17845	HBFCFN_18585	GOIHAP_10715	HJCFFG_25360	APCKHB_10715	16_refound_2214
group_2845		ATP synthase subunit c	17	17	1	1	3092	246	246	246	KPKPNC_05025	FLMNLA_07340	CMNEKI_09185	OCNLOL_07860	LOJIMG_08700	OHLMII_01520	GEAANE_19710	BOEJLE_12760	MPOJJA_16555	IKDOHO_15145	FCLLKN_01270	JODFAL_20665	HBFCFN_10765	GOIHAP_21870	HJCFFG_20015	APCKHB_05630	JBIEJC_16685
group_2802		DNA-directed RNA polymerase subunit alpha	17	17	1	1	3047	942	942	942	KPKPNC_19785	FLMNLA_15000	CMNEKI_18855	OCNLOL_01935	LOJIMG_16375	OHLMII_19960	GEAANE_16100	BOEJLE_11375	MPOJJA_08960	IKDOHO_11130	FCLLKN_16455	JODFAL_05440	HBFCFN_09055	GOIHAP_21545	HJCFFG_12785	APCKHB_14920	JBIEJC_21630
group_2799		Cytochrome-c oxidase	17	17	1	1	3044	252	252	252	KPKPNC_17060	FLMNLA_10105	CMNEKI_04540	3_refound_540	LOJIMG_15815	OHLMII_11585	GEAANE_04730	BOEJLE_18440	MPOJJA_01905	IKDOHO_26865	FCLLKN_17570	JODFAL_15525	HBFCFN_22680	GOIHAP_23565	HJCFFG_03705	APCKHB_08180	JBIEJC_06370
group_2783		Xanthine phosphoribosyltransferase	17	17	1	1	3025	495	495	495	KPKPNC_17725	FLMNLA_06750	CMNEKI_19100	OCNLOL_19950	LOJIMG_07895	OHLMII_20630	GEAANE_13690	BOEJLE_14850	MPOJJA_12895	IKDOHO_21625	FCLLKN_10525	JODFAL_13305	HBFCFN_03880	GOIHAP_03325	HJCFFG_14155	APCKHB_01600	JBIEJC_16240
group_2743		hypothetical protein;Iron permease FTR1	17	17	1	1	2985	504	927	897.882	KPKPNC_03855	FLMNLA_16145	CMNEKI_11930	OCNLOL_00045	LOJIMG_17235	OHLMII_21625	GEAANE_07425	BOEJLE_11145	MPOJJA_19130	IKDOHO_00385	FCLLKN_05670	JODFAL_02835	HBFCFN_03150	GOIHAP_03680	HJCFFG_10755	APCKHB_04200	JBIEJC_23280
group_2699		NAD(P)-binding domain-containing protein	17	17	1	1	2938	978	978	978	KPKPNC_18750	FLMNLA_10940	CMNEKI_09160	OCNLOL_07885	LOJIMG_01525	OHLMII_01495	GEAANE_17545	BOEJLE_01400	MPOJJA_16530	IKDOHO_15170	FCLLKN_02000	JODFAL_20640	HBFCFN_10790	GOIHAP_21895	HJCFFG_11150	APCKHB_05655	JBIEJC_04870
group_2660		hypothetical protein;Putative diflavin flavoprotein A 3;NAD(P)H-quinone oxidoreductase chain 5	17	18	1.05882	1	2897	240	1731	719.167	KPKPNC_06780	FLMNLA_10270	CMNEKI_17195	OCNLOL_24760	LOJIMG_12650	OHLMII_20265	GEAANE_19965	BOEJLE_15405	MPOJJA_20735	IKDOHO_00945	FCLLKN_13445	JODFAL_19925	HBFCFN_12400	GOIHAP_11090	HJCFFG_19060	APCKHB_05885	JBIEJC_06595;JBIEJC_11915
group_2647		DUF3488 domain-containing protein;hypothetical protein;Transglutaminase-like domain-containing protein	17	18	1.05882	1	2883	219	2313	1706.83	KPKPNC_10390	FLMNLA_05670	CMNEKI_06535	OCNLOL_15550;OCNLOL_09150	LOJIMG_10730	OHLMII_24325	GEAANE_07935	BOEJLE_01365	MPOJJA_18725	IKDOHO_05290	FCLLKN_11110	JODFAL_17815	HBFCFN_06025	GOIHAP_09620	HJCFFG_29295	APCKHB_14645	JBIEJC_05725
group_2598		hypothetical protein;DNA polymerase III delta N-terminal domain-containing protein	17	18	1.05882	1	2832	267	984	913.667	KPKPNC_13675	FLMNLA_12525	CMNEKI_04625	OCNLOL_18645	LOJIMG_16095	OHLMII_23085	GEAANE_14880;GEAANE_14390	BOEJLE_15545	MPOJJA_10435	IKDOHO_12445	FCLLKN_04295	JODFAL_18110	HBFCFN_14055	GOIHAP_08125	HJCFFG_27380	APCKHB_20345	JBIEJC_27160
group_2581		26 kDa periplasmic immunogenic protein	17	17	1	1	2812	708	714	709.765	KPKPNC_14050	FLMNLA_05685	CMNEKI_21925	OCNLOL_03085	LOJIMG_10465	OHLMII_04480	GEAANE_20325	BOEJLE_14685	MPOJJA_21700	IKDOHO_22510	FCLLKN_09300	JODFAL_19550	HBFCFN_02765	GOIHAP_16175	HJCFFG_17250	APCKHB_15370	JBIEJC_01425
group_2535		Ribosomal RNA small subunit methyltransferase A;hypothetical protein	17	19	1.11765	1	2760	198	807	759.158	KPKPNC_04160	FLMNLA_13330	CMNEKI_01165	OCNLOL_24080	LOJIMG_00255	OHLMII_21890	GEAANE_08240;GEAANE_08245	BOEJLE_18395	MPOJJA_17645	IKDOHO_21415	FCLLKN_16205	JODFAL_12055	HBFCFN_03670	GOIHAP_03115	HJCFFG_03500;HJCFFG_02665	APCKHB_01390	JBIEJC_03860
group_2499		hypothetical protein	17	17	1	1	2717	495	993	938.294	KPKPNC_10705	FLMNLA_12030	CMNEKI_26515	OCNLOL_05180	LOJIMG_08955	OHLMII_18340	GEAANE_03885	BOEJLE_05680	MPOJJA_14405	IKDOHO_07490	FCLLKN_12565	JODFAL_20225	HBFCFN_06630	GOIHAP_22500	HJCFFG_21610	APCKHB_15105	JBIEJC_26905
fluC	fluC	Fluoride-specific ion channel FluC	17	18	1.05882	1	2688	390	390	390	KPKPNC_04165	FLMNLA_16775	CMNEKI_01170	OCNLOL_24075	LOJIMG_13345	OHLMII_21895	GEAANE_08250	BOEJLE_18400	MPOJJA_17640	IKDOHO_21410	FCLLKN_16210	JODFAL_12050	HBFCFN_03665	GOIHAP_03110	HJCFFG_03495;HJCFFG_02660	APCKHB_01385	JBIEJC_03855
group_2449		Cytochrome D ubiquinol oxidase chain II	17	17	1	1	2661	1014	1014	1014	KPKPNC_17730	FLMNLA_06755	CMNEKI_19095	OCNLOL_19945	LOJIMG_07900	OHLMII_20625	GEAANE_13695	BOEJLE_14855	MPOJJA_12900	IKDOHO_21620	FCLLKN_10520	JODFAL_13310	HBFCFN_03875	GOIHAP_03320	HJCFFG_14150	APCKHB_01595	JBIEJC_16235
group_2440		hypothetical protein;Phosphodiester glycosidase domain-containing protein	17	17	1	1	2652	765	1824	1599.53	KPKPNC_12900	FLMNLA_19250	CMNEKI_24280	OCNLOL_12400	LOJIMG_12550	OHLMII_18470	GEAANE_14185	BOEJLE_01895	MPOJJA_12045	IKDOHO_05820	FCLLKN_02815	JODFAL_17970	HBFCFN_06760	GOIHAP_24200	HJCFFG_30045	APCKHB_15235	JBIEJC_24395
glgX	;glgX	hypothetical protein;Glycogen debranching protein GlgX	17	17	1	1	2628	1680	2079	2052.53	KPKPNC_19300	FLMNLA_10795	CMNEKI_22490	OCNLOL_08520	LOJIMG_17645	OHLMII_23035	GEAANE_11430	BOEJLE_23120	MPOJJA_03520	IKDOHO_18330	FCLLKN_08690	JODFAL_13375	HBFCFN_20670	GOIHAP_12820	HJCFFG_23045	APCKHB_19630	JBIEJC_17570
group_2369		Demethylmenaquinone methyltransferase	17	17	1	1	2575	624	624	624	KPKPNC_17070	FLMNLA_10115	CMNEKI_04530	3_refound_752	LOJIMG_15825	OHLMII_11575	GEAANE_04740	BOEJLE_18430	MPOJJA_01895	IKDOHO_26855	FCLLKN_17580	JODFAL_17930	HBFCFN_22670	GOIHAP_23575	HJCFFG_03695	APCKHB_08170	JBIEJC_06380
group_2311		Ribonuclease H	17	17	1	1	2517	276	276	276	KPKPNC_06925	FLMNLA_06940	CMNEKI_09285	OCNLOL_08295	LOJIMG_17740	OHLMII_08725	GEAANE_14445	BOEJLE_02345	MPOJJA_13395	IKDOHO_01850	FCLLKN_04070	JODFAL_06425	HBFCFN_02370	GOIHAP_01110	HJCFFG_13665	APCKHB_01160	JBIEJC_22680
group_2293		hypothetical protein;Short-chain alcohol dehydrogenase like protein	17	24	1.41176	1	2497	258	696	494.348	KPKPNC_03035	FLMNLA_18050	CMNEKI_04400	OCNLOL_04190	4_refound_919	OHLMII_15005;OHLMII_06500	GEAANE_05860	BOEJLE_22975	MPOJJA_20655;MPOJJA_22085	IKDOHO_11600;IKDOHO_10960	FCLLKN_07575	JODFAL_15095;JODFAL_21425	HBFCFN_19975;HBFCFN_16090	GOIHAP_01010;GOIHAP_00710	HJCFFG_04765	APCKHB_13890;APCKHB_15965	JBIEJC_18775
group_2274		1-deoxy-D-xylulose-5-phosphate synthase;hypothetical protein	17	18	1.05882	1	2475	210	1911	1759	KPKPNC_08605	FLMNLA_18820	CMNEKI_21845	OCNLOL_07925	LOJIMG_16630	OHLMII_19225	GEAANE_18110	BOEJLE_07465	MPOJJA_08555	IKDOHO_08285	FCLLKN_02435	JODFAL_12315	HBFCFN_22245	GOIHAP_07990	HJCFFG_21830	APCKHB_06005	JBIEJC_02670;JBIEJC_02915
group_2272		hypothetical protein;DUF983 domain-containing protein	17	18	1.05882	1	2473	321	408	399.167	KPKPNC_11080	FLMNLA_12140	CMNEKI_25150	OCNLOL_00125	LOJIMG_05750	OHLMII_24425	GEAANE_18820	BOEJLE_11425	MPOJJA_18550	IKDOHO_20085	FCLLKN_16670;FCLLKN_17480	JODFAL_15765	HBFCFN_19320	GOIHAP_07105	HJCFFG_15535	APCKHB_15885	JBIEJC_02645
group_2260		hypothetical protein;NAD kinase 2	17	17	1	1	2461	459	918	889.312	KPKPNC_18745	1_refound_342	CMNEKI_09165	OCNLOL_07880	LOJIMG_01530	OHLMII_01500	GEAANE_17540	BOEJLE_12245	MPOJJA_16535	IKDOHO_15165	FCLLKN_01995	JODFAL_20645	HBFCFN_10785	GOIHAP_21890	HJCFFG_11155	APCKHB_05650	JBIEJC_04875
group_2251		Elongation factor P;hypothetical protein	17	17	1	1	2451	351	558	545.824	KPKPNC_14260	FLMNLA_06070	CMNEKI_03665	OCNLOL_22560	LOJIMG_03215	OHLMII_15875	GEAANE_12080	BOEJLE_03990	MPOJJA_02240	IKDOHO_20930	FCLLKN_12275	JODFAL_10705	HBFCFN_20965	GOIHAP_21950	HJCFFG_18610	APCKHB_11555	JBIEJC_16405
group_2235		hypothetical protein;RNA polymerase sigma factor	17	17	1	1	2435	168	987	852.529	KPKPNC_16335	FLMNLA_17895	CMNEKI_18945	OCNLOL_06345	LOJIMG_14415	OHLMII_19870	GEAANE_01925	BOEJLE_03800	MPOJJA_08870	IKDOHO_11040	FCLLKN_08390	JODFAL_03010	HBFCFN_08965	GOIHAP_21455	HJCFFG_05475	APCKHB_14830	JBIEJC_02485
group_2211		Phosphate acyltransferase	17	17	1	1	2411	1056	1056	1056	KPKPNC_11365	FLMNLA_11390	CMNEKI_22035	OCNLOL_08470	LOJIMG_05820	OHLMII_13850	GEAANE_03380	BOEJLE_10530	MPOJJA_14910	IKDOHO_07690	FCLLKN_14265	JODFAL_16980	HBFCFN_08085	GOIHAP_06665	HJCFFG_04160	APCKHB_11495	JBIEJC_03645
group_2206		ABC transporter related	17	17	1	1	2406	801	801	801	KPKPNC_18590	FLMNLA_02505	CMNEKI_05360	OCNLOL_17590	LOJIMG_08210	OHLMII_23350	GEAANE_13610	BOEJLE_02575	MPOJJA_13375	IKDOHO_25870	FCLLKN_00235	JODFAL_11055	HBFCFN_08530	GOIHAP_02470	HJCFFG_12425	APCKHB_20290	JBIEJC_18550
group_2193		hypothetical protein	17	17	1	1	2392	549	549	549	KPKPNC_05040	FLMNLA_07355	CMNEKI_09200	OCNLOL_07845	LOJIMG_17330	OHLMII_01535	GEAANE_19725	BOEJLE_17795	MPOJJA_16570	IKDOHO_15130	FCLLKN_01255	11_refound_1738	HBFCFN_10750	GOIHAP_21855	HJCFFG_20000	APCKHB_05615	JBIEJC_23325
group_2166		hypothetical protein;Zinc protease	17	17	1	1	2362	1278	1449	1438.94	KPKPNC_02940	FLMNLA_09990	CMNEKI_20635	OCNLOL_11820	LOJIMG_13325	OHLMII_02255	GEAANE_01635	BOEJLE_10540	MPOJJA_24095	IKDOHO_25695	FCLLKN_04495	JODFAL_03595	HBFCFN_23080	GOIHAP_14850	HJCFFG_03880	APCKHB_11415	JBIEJC_25465
group_2156		hypothetical protein;VOC domain-containing protein	17	17	1	1	2351	345	498	442.235	KPKPNC_06400	FLMNLA_01075	CMNEKI_02770	OCNLOL_17250	LOJIMG_06215	OHLMII_02410	GEAANE_17770	BOEJLE_07060	MPOJJA_00690	IKDOHO_26645	FCLLKN_15925	JODFAL_09435	HBFCFN_22420	GOIHAP_22110	HJCFFG_03015	APCKHB_01965	JBIEJC_09185
group_2150		Cyanobacterial aminoacyl-tRNA synthetase CAAD domain-containing protein	17	17	1	1	2344	303	303	303	KPKPNC_21670	1_refound_337	CMNEKI_06685	OCNLOL_24810	LOJIMG_00610	OHLMII_15915	GEAANE_19080	BOEJLE_13210	MPOJJA_08060	IKDOHO_20970	FCLLKN_06485	JODFAL_22630	HBFCFN_21005	GOIHAP_21990	HJCFFG_17290	APCKHB_11595	JBIEJC_26835
rimO	rimO	Ribosomal protein uS12 methylthiotransferase RimO	17	17	1	1	2281	1314	1314	1314	KPKPNC_17785	FLMNLA_16185	CMNEKI_13175	OCNLOL_24365	LOJIMG_13360	OHLMII_19495	GEAANE_13980	BOEJLE_01975	MPOJJA_02725	IKDOHO_00425	FCLLKN_04195	JODFAL_02795	HBFCFN_03190	GOIHAP_03720	HJCFFG_23705	APCKHB_04240	JBIEJC_07925
group_2072		Putative 3-mercaptopyruvate sulfurtransferase	17	17	1	1	2259	825	825	825	KPKPNC_21230	FLMNLA_01890	CMNEKI_27395	OCNLOL_10580	4_refound_913	OHLMII_01640	GEAANE_07775	BOEJLE_16945	MPOJJA_15040	IKDOHO_10370	FCLLKN_17655	JODFAL_08715	HBFCFN_15655	GOIHAP_17930	HJCFFG_18390	APCKHB_16050	JBIEJC_15830
group_2042		hypothetical protein;NAD(P)H-quinone oxidoreductase subunit N	17	17	1	1	2227	234	477	462.706	KPKPNC_06880	FLMNLA_08860	CMNEKI_02130	OCNLOL_16225	LOJIMG_03325	OHLMII_10410	GEAANE_20695	BOEJLE_13980	MPOJJA_06790	IKDOHO_20430	FCLLKN_12545	JODFAL_02645	HBFCFN_08735	GOIHAP_08860	HJCFFG_13100	APCKHB_09625	JBIEJC_15010
group_2002		Ycf60-like protein	17	17	1	1	2185	486	486	486	KPKPNC_04625	FLMNLA_04440	CMNEKI_23395	OCNLOL_20990	LOJIMG_06600	OHLMII_04940	GEAANE_01985	BOEJLE_07740	MPOJJA_03145	IKDOHO_01350	FCLLKN_14300	JODFAL_04900	HBFCFN_17000	GOIHAP_17095	HJCFFG_22380	APCKHB_20625	JBIEJC_05085
purE	;purE	hypothetical protein;PurE domain-containing protein	17	17	1	1	2170	321	771	744.529	KPKPNC_08600	FLMNLA_18825	CMNEKI_21840	OCNLOL_11890	LOJIMG_16625	OHLMII_19230	GEAANE_18105	BOEJLE_07460	MPOJJA_08550	IKDOHO_08290	FCLLKN_02440	JODFAL_15785	HBFCFN_22250	GOIHAP_07985	HJCFFG_21835	APCKHB_06000	JBIEJC_02665
group_1976		DUF3285 domain-containing protein	17	17	1	1	2157	186	186	186	KPKPNC_11990	FLMNLA_04685	CMNEKI_26750	OCNLOL_07800	LOJIMG_14480	OHLMII_12950	GEAANE_09935	BOEJLE_13595	MPOJJA_01965	IKDOHO_02320	FCLLKN_12140	JODFAL_07505	HBFCFN_08810	GOIHAP_11385	HJCFFG_04305	APCKHB_14145	JBIEJC_16485
group_1946		hypothetical protein	17	17	1	1	2127	270	270	270	KPKPNC_22350	FLMNLA_05225	CMNEKI_10860	OCNLOL_00465	LOJIMG_00695	OHLMII_06100	GEAANE_06910	BOEJLE_07020	MPOJJA_11525	IKDOHO_10225	FCLLKN_09050	JODFAL_11250	HBFCFN_22870	GOIHAP_05095	HJCFFG_14805	APCKHB_18270	JBIEJC_25680
group_1921	phaE	Poly(3-hydroxyalkanoate) polymerase subunit PhaE	17	17	1	1	2101	324	324	324	KPKPNC_12905	FLMNLA_19245	CMNEKI_24275	OCNLOL_12395	LOJIMG_12555	OHLMII_18465	GEAANE_14180	BOEJLE_01900	MPOJJA_12050	IKDOHO_05825	FCLLKN_02810	JODFAL_17965	HBFCFN_06755	GOIHAP_24195	HJCFFG_30050	APCKHB_15230	JBIEJC_24400
group_1909	;vapC	hypothetical protein;Ribonuclease VapC	17	17	1	1	2089	228	408	380.294	KPKPNC_04210	FLMNLA_17855	CMNEKI_03445	OCNLOL_01330	LOJIMG_01970	OHLMII_14015	GEAANE_10095	BOEJLE_11730	MPOJJA_02685	IKDOHO_20885	FCLLKN_15365	JODFAL_16365	HBFCFN_20920	GOIHAP_16645	HJCFFG_00210	APCKHB_21445	JBIEJC_16045
group_1883		DUF1344 domain-containing protein	17	18	1.05882	1	2063	225	225	225	KPKPNC_10115	FLMNLA_16450	CMNEKI_23445	OCNLOL_16885	LOJIMG_00925	OHLMII_00715	GEAANE_10460	BOEJLE_20810	MPOJJA_00180	IKDOHO_09700	FCLLKN_08405;FCLLKN_17825	JODFAL_06320	HBFCFN_03060	GOIHAP_19500	HJCFFG_12690	APCKHB_07865	JBIEJC_22985
group_1860		Ribosomal RNA small subunit methyltransferase H	17	17	1	1	2037	879	882	881.812	KPKPNC_08455	FLMNLA_06505	CMNEKI_00325	3_refound_722	LOJIMG_13030	OHLMII_17965	GEAANE_05480	BOEJLE_20600	MPOJJA_02345	IKDOHO_09620	FCLLKN_14095	JODFAL_06055	HBFCFN_02980	GOIHAP_19420	HJCFFG_02910	APCKHB_07785	JBIEJC_07825
group_1822		Pseudouridine synthase	17	17	1	1	1996	927	927	927	KPKPNC_18040	FLMNLA_18240	CMNEKI_19995	OCNLOL_06080	LOJIMG_08360	OHLMII_15265	GEAANE_07710	BOEJLE_08665	MPOJJA_21920	IKDOHO_03605	FCLLKN_16515	JODFAL_08000	HBFCFN_01605	GOIHAP_00205	HJCFFG_25690	APCKHB_00760	JBIEJC_22890
group_1814		Peptide chain release factor 2	17	17	1	1	1986	993	1011	1005.71	KPKPNC_01180	FLMNLA_10095	CMNEKI_04545	OCNLOL_12010	LOJIMG_15810	OHLMII_11590	GEAANE_04725	BOEJLE_18450	MPOJJA_01910	IKDOHO_26870	FCLLKN_17560	JODFAL_15520	HBFCFN_22685	GOIHAP_23560	HJCFFG_03715	APCKHB_08185	JBIEJC_06360
group_1804		hypothetical protein	17	17	1	1	1974	240	537	519.529	KPKPNC_10900	FLMNLA_21175	CMNEKI_21075	OCNLOL_02710	LOJIMG_10335	OHLMII_18985	GEAANE_11340	BOEJLE_22230	MPOJJA_02885	IKDOHO_25605	FCLLKN_12665	JODFAL_06585	HBFCFN_15250	GOIHAP_04665	HJCFFG_19660	APCKHB_20920	JBIEJC_01920
group_1778		hypothetical protein;Apocarotenoid-1515'-oxygenase	17	17	1	1	1944	603	1494	1441.59	KPKPNC_13065	FLMNLA_07995	CMNEKI_25880	OCNLOL_07085	LOJIMG_17300	OHLMII_13780	GEAANE_04310	BOEJLE_06580	MPOJJA_02950	IKDOHO_25750	FCLLKN_09800	JODFAL_15910	HBFCFN_12755	GOIHAP_19095	HJCFFG_11410	APCKHB_16340	JBIEJC_12440
group_1767		hypothetical protein;DUF3352 domain-containing protein	17	17	1	1	1933	402	1680	1596.88	KPKPNC_10225	FLMNLA_12940	CMNEKI_10905	OCNLOL_04155	LOJIMG_16790	OHLMII_06055	GEAANE_13020	BOEJLE_02025	MPOJJA_10595	IKDOHO_10270	FCLLKN_05760	JODFAL_11295	HBFCFN_15330	GOIHAP_11295	HJCFFG_14860	APCKHB_18315	JBIEJC_04510
group_1749		TM2 domain-containing protein	17	17	1	1	1915	387	396	395.438	KPKPNC_16900	FLMNLA_13285	CMNEKI_07850	OCNLOL_03235	LOJIMG_01830	OHLMII_21860	GEAANE_02200	BOEJLE_00370	MPOJJA_17675	IKDOHO_21445	10_refound_1713	JODFAL_12085	HBFCFN_03700	GOIHAP_03145	HJCFFG_02715	APCKHB_01420	JBIEJC_02845
group_1719		hypothetical protein;Ribonuclease J	17	17	1	1	1880	381	1749	1648.4	KPKPNC_19350	FLMNLA_18830	CMNEKI_21835	OCNLOL_11885	LOJIMG_07520	OHLMII_19235	6_refound_1214	BOEJLE_07455	MPOJJA_08545	IKDOHO_08295	FCLLKN_02445	JODFAL_15790	HBFCFN_22255	GOIHAP_07980	HJCFFG_21840	APCKHB_05995	16_refound_2245
group_1712	;herA	hypothetical protein;Helicase HerA central domain-containing protein	17	17	1	1	1873	135	1695	1589.47	KPKPNC_05880	FLMNLA_11895	CMNEKI_21280	OCNLOL_14825	LOJIMG_13075	OHLMII_10555	GEAANE_11460	BOEJLE_12685	MPOJJA_20335	IKDOHO_11405	FCLLKN_01690	JODFAL_11155	HBFCFN_19570	GOIHAP_09320	HJCFFG_10905	APCKHB_02770	JBIEJC_03205
group_1699		hypothetical protein;Amine oxidase domain-containing protein	17	17	1	1	1857	714	1647	1528.59	KPKPNC_21250	FLMNLA_11135	CMNEKI_27415	OCNLOL_10560	LOJIMG_12175	OHLMII_01660	GEAANE_20810	BOEJLE_16925	MPOJJA_15020	IKDOHO_10390	FCLLKN_14355	JODFAL_08735	HBFCFN_15675	GOIHAP_17950	HJCFFG_18410	APCKHB_16070	JBIEJC_16620
group_1681		Adenylosuccinate synthetase	17	17	1	1	1835	1254	1344	1338.71	KPKPNC_16575	FLMNLA_15265	CMNEKI_12180	OCNLOL_16470	LOJIMG_01385	OHLMII_17235	GEAANE_13135	BOEJLE_13400	MPOJJA_23905	IKDOHO_15695	FCLLKN_10375	JODFAL_14645	HBFCFN_18635	GOIHAP_10765	HJCFFG_01995	APCKHB_10665	JBIEJC_20285
group_1672		Uncharacterized RNA pseudouridine synthase slr0361;hypothetical protein	17	17	1	1	1826	345	747	723.353	KPKPNC_10730	FLMNLA_12045	CMNEKI_26540	OCNLOL_05205	LOJIMG_14520	OHLMII_18365	GEAANE_11600	BOEJLE_08555	MPOJJA_14430	IKDOHO_07515	FCLLKN_02145	JODFAL_20200	HBFCFN_06655	GOIHAP_22525	HJCFFG_21595	APCKHB_15130	JBIEJC_17800
group_1667		Permease	17	17	1	1	1820	1164	1164	1164	KPKPNC_16585	FLMNLA_15275	CMNEKI_12190	OCNLOL_16460	LOJIMG_01375	OHLMII_17245	GEAANE_02900	BOEJLE_13390	MPOJJA_23915	IKDOHO_15685	FCLLKN_10385	JODFAL_14635	HBFCFN_18645	GOIHAP_10775	HJCFFG_01985	APCKHB_10655	JBIEJC_20280
group_1597		hypothetical protein;ATP synthase subunit a	17	17	1	1	1744	420	750	730.588	KPKPNC_18730	FLMNLA_07335	CMNEKI_09180	OCNLOL_07865	LOJIMG_08695	OHLMII_01515	GEAANE_11315	BOEJLE_12765	MPOJJA_16550	IKDOHO_15150	FCLLKN_01275	JODFAL_20660	HBFCFN_10770	GOIHAP_21875	HJCFFG_20020	APCKHB_05635	JBIEJC_16680
group_1596		hypothetical protein;ATP synthase subunit b'	17	17	1	1	1743	327	432	425.824	KPKPNC_05030	FLMNLA_07345	CMNEKI_09190	OCNLOL_07855	LOJIMG_08705	OHLMII_01525	GEAANE_19715	BOEJLE_12755	MPOJJA_16560	IKDOHO_15140	FCLLKN_01265	JODFAL_20670	HBFCFN_10760	GOIHAP_21865	HJCFFG_20010	APCKHB_05625	JBIEJC_16690
group_1588		Ferrochelatase	17	17	1	1	1733	1107	1164	1160.65	KPKPNC_17065	FLMNLA_10110	CMNEKI_04535	OCNLOL_03610	LOJIMG_15820	OHLMII_11580	GEAANE_04735	BOEJLE_18435	MPOJJA_01900	IKDOHO_26860	FCLLKN_17575	JODFAL_15530	HBFCFN_22675	GOIHAP_23570	HJCFFG_03700	APCKHB_08175	JBIEJC_06375
group_1539		Isoprenylcysteine carboxyl methyltransferase	17	17	1	1	1682	606	606	606	KPKPNC_03890	FLMNLA_17205	CMNEKI_09385	OCNLOL_08440	LOJIMG_15940	OHLMII_21075	GEAANE_05180	BOEJLE_12305	MPOJJA_03340	IKDOHO_01750	FCLLKN_05580	JODFAL_20940	HBFCFN_02470	GOIHAP_01210	HJCFFG_14490	APCKHB_01260	JBIEJC_01685
group_1504		hypothetical protein;Manganese ABC transporter permease	17	17	1	1	1643	348	906	846.529	KPKPNC_01875	FLMNLA_01210	CMNEKI_28580	OCNLOL_02295	LOJIMG_06050	OHLMII_23195	GEAANE_22735	BOEJLE_03090	MPOJJA_03965	IKDOHO_24435	FCLLKN_14590	JODFAL_03705	HBFCFN_10890	GOIHAP_14360	HJCFFG_04210	APCKHB_12920	JBIEJC_06500
cobD	cobD;	Cobalamin biosynthesis protein CobD;hypothetical protein	17	17	1	1	1634	186	981	889.875	KPKPNC_11475	FLMNLA_08315	CMNEKI_22525	OCNLOL_01760	LOJIMG_12015	OHLMII_23070	6_refound_1205	BOEJLE_22480	MPOJJA_00200	IKDOHO_18295	FCLLKN_05245	JODFAL_13410	HBFCFN_20705	GOIHAP_12855	HJCFFG_23090	APCKHB_19665	JBIEJC_14240
group_1495		hypothetical protein;Large ribosomal subunit protein bL35	17	17	1	1	1632	177	204	202.412	KPKPNC_11705	FLMNLA_09025	CMNEKI_14110	OCNLOL_15940	LOJIMG_17805	OHLMII_06660	GEAANE_10285	BOEJLE_07255	MPOJJA_23105	IKDOHO_00710	FCLLKN_15735	JODFAL_07430	HBFCFN_03475	GOIHAP_04005	HJCFFG_16620	APCKHB_04525	JBIEJC_19185
group_1473		Ferredoxin	17	17	1	1	1607	408	408	408	KPKPNC_18060	FLMNLA_18260	CMNEKI_19975	3_refound_710	LOJIMG_08340	OHLMII_15285	GEAANE_19135	BOEJLE_08685	8_refound_1509	IKDOHO_03585	FCLLKN_16495	JODFAL_07980	HBFCFN_01585	GOIHAP_00225	HJCFFG_25670	APCKHB_00740	JBIEJC_05630
group_1450		hypothetical protein	17	17	1	1	1583	117	117	117	KPKPNC_17710	FLMNLA_06025	CMNEKI_19115	OCNLOL_10675	LOJIMG_14705	OHLMII_20645	GEAANE_13675	BOEJLE_03465	MPOJJA_12880	IKDOHO_21640	FCLLKN_10540	JODFAL_13290	HBFCFN_03895	GOIHAP_03340	HJCFFG_14170	APCKHB_01615	JBIEJC_16255
group_1407		Membrane-associated protein in eicosanoid and glutathione metabolism (MAPEG);MAPEG family protein	17	17	1	1	1534	408	408	408	KPKPNC_08965	FLMNLA_15475	CMNEKI_14415	OCNLOL_21940	LOJIMG_15585	OHLMII_09185	GEAANE_09475	BOEJLE_17960	MPOJJA_00830	IKDOHO_05485	FCLLKN_16730	JODFAL_04065	HBFCFN_23135	GOIHAP_12485	HJCFFG_18545	APCKHB_11085	JBIEJC_08905
group_1375		Cytochrome c6	17	17	1	1	1500	321	321	321	KPKPNC_10220	FLMNLA_12935	CMNEKI_10900	OCNLOL_04150	LOJIMG_16785	OHLMII_06060	GEAANE_22315	BOEJLE_02020	MPOJJA_10590	IKDOHO_10265	FCLLKN_05755	JODFAL_11290	HBFCFN_15325	GOIHAP_11290	HJCFFG_14855	APCKHB_18310	JBIEJC_20415
group_1347		hypothetical protein;ABC transporter family protein	17	17	1	1	1464	555	1026	982.412	KPKPNC_06265	FLMNLA_18045	CMNEKI_04405	OCNLOL_04185	LOJIMG_15685	OHLMII_15010	GEAANE_05855	BOEJLE_22970	MPOJJA_20650	IKDOHO_11595	FCLLKN_07580	JODFAL_15090	HBFCFN_19970	GOIHAP_00715	HJCFFG_04760	APCKHB_15970	JBIEJC_18770
group_1343		hypothetical protein;Trigger factor	17	18	1.05882	1	1460	219	1398	1291.33	KPKPNC_19340	FLMNLA_15730	CMNEKI_14265	OCNLOL_15005	LOJIMG_06815	OHLMII_20510	GEAANE_06715	BOEJLE_03655	MPOJJA_16985	IKDOHO_08310	FCLLKN_17180	JODFAL_17480	HBFCFN_20620	GOIHAP_12785	HJCFFG_02580	APCKHB_22680	JBIEJC_13850;JBIEJC_13845
recF	;recF	hypothetical protein;DNA replication and repair protein RecF	17	17	1	1	1452	231	1128	1023.75	KPKPNC_15345	FLMNLA_11365	CMNEKI_05440	3_refound_701	LOJIMG_01710	OHLMII_11315	GEAANE_08775	BOEJLE_17935	MPOJJA_20190	IKDOHO_11500	FCLLKN_12505	JODFAL_15600	HBFCFN_19665	GOIHAP_23925	HJCFFG_12450	APCKHB_02865	JBIEJC_09550
group_1334		hypothetical protein;RRM domain-containing protein	17	17	1	1	1450	315	531	516.176	KPKPNC_15335	FLMNLA_11380	CMNEKI_05430	OCNLOL_18405	LOJIMG_01720	OHLMII_11325	GEAANE_08765	BOEJLE_12115	MPOJJA_20180	IKDOHO_11490	FCLLKN_14700	JODFAL_15590	HBFCFN_19655	GOIHAP_23935	HJCFFG_03925	APCKHB_02855	JBIEJC_24425
group_1321		DUF4115 domain-containing protein;hypothetical protein	17	17	1	1	1437	312	762	735.529	KPKPNC_10725	FLMNLA_12040	CMNEKI_26535	OCNLOL_05200	LOJIMG_14525	OHLMII_18360	GEAANE_11605	BOEJLE_05690	MPOJJA_14425	IKDOHO_07510	FCLLKN_02150	JODFAL_20205	HBFCFN_06650	GOIHAP_22520	HJCFFG_21600	APCKHB_15125	JBIEJC_17795
group_1316		hypothetical protein;Uncharacterized protein slr1919	17	18	1.05882	1	1432	492	1719	1543.24	KPKPNC_18780	FLMNLA_16320	CMNEKI_12715	OCNLOL_23315	LOJIMG_11000;LOJIMG_11005	OHLMII_07350	6_refound_1192	BOEJLE_10920	MPOJJA_04810	IKDOHO_24040	FCLLKN_13310	JODFAL_20280	HBFCFN_05905	GOIHAP_08370	HJCFFG_27280	APCKHB_13225	JBIEJC_24920
group_1296		hypothetical protein	17	17	1	1	1411	405	1356	1277.82	KPKPNC_18585	FLMNLA_02500	CMNEKI_05355	OCNLOL_17595	LOJIMG_08205	OHLMII_23345	GEAANE_13605	BOEJLE_02570	MPOJJA_13380	IKDOHO_25865	FCLLKN_00240	JODFAL_11060	HBFCFN_08535	GOIHAP_02465	HJCFFG_12420	APCKHB_20285	JBIEJC_18545
sufR	sufR	Iron-sulfur cluster biosynthesis transcriptional regulator SufR	17	17	1	1	1354	639	639	639	KPKPNC_00135	1_refound_249	CMNEKI_04595	OCNLOL_06245	4_refound_777	OHLMII_13200	GEAANE_14135	BOEJLE_04500	MPOJJA_22145	IKDOHO_26920	FCLLKN_03115	JODFAL_02355	HBFCFN_22735	GOIHAP_23510	HJCFFG_04110	APCKHB_08235	JBIEJC_06185
group_1225		Peptidase U61 LD-carboxypeptidase A;hypothetical protein	17	17	1	1	1335	564	891	871.765	KPKPNC_18755	FLMNLA_10945	CMNEKI_09155	OCNLOL_07890	LOJIMG_01520	OHLMII_01490	GEAANE_17550	BOEJLE_01405	MPOJJA_16525	IKDOHO_15175	FCLLKN_02005	JODFAL_20635	HBFCFN_10795	GOIHAP_21900	HJCFFG_11145	APCKHB_05660	JBIEJC_04865
nrdR	nrdR;	Transcriptional repressor NrdR;hypothetical protein	17	17	1	1	1324	144	516	494.118	KPKPNC_22560	FLMNLA_18915	CMNEKI_11675	OCNLOL_03270	LOJIMG_14810	OHLMII_02385	GEAANE_14175	BOEJLE_01185	MPOJJA_00665	IKDOHO_26670	FCLLKN_15535	JODFAL_09460	HBFCFN_22395	GOIHAP_22085	HJCFFG_22835	APCKHB_01990	JBIEJC_24885
group_1166		Chorismate synthase	17	17	1	1	1270	1101	1101	1101	KPKPNC_18770	FLMNLA_20030	CMNEKI_07125	OCNLOL_23045	LOJIMG_09265	OHLMII_07485	GEAANE_06615	BOEJLE_00670	MPOJJA_14570	IKDOHO_16255	FCLLKN_18540	JODFAL_20415	HBFCFN_05770	GOIHAP_08235	HJCFFG_10970	APCKHB_13090	JBIEJC_26300
group_1152		hypothetical protein	17	17	1	1	1256	417	417	417	KPKPNC_18595	FLMNLA_02510	CMNEKI_05365	OCNLOL_17585	4_refound_886	OHLMII_23355	GEAANE_13615	BOEJLE_20635	MPOJJA_13370	IKDOHO_25875	10_refound_1704	JODFAL_11050	HBFCFN_08525	GOIHAP_02475	HJCFFG_12430	APCKHB_20295	JBIEJC_18555
group_1139		Phosphorybosylanthranilate isomerase	17	17	1	1	1243	750	894	808.875	KPKPNC_17790	FLMNLA_16180	CMNEKI_13170	OCNLOL_24360	LOJIMG_13355	OHLMII_19500	GEAANE_13985	7_refound_1370	MPOJJA_02720	IKDOHO_00420	FCLLKN_04190	JODFAL_02800	HBFCFN_03185	GOIHAP_03715	HJCFFG_23700	APCKHB_04235	JBIEJC_07920
group_1114		hypothetical protein	17	17	1	1	1218	855	1557	1489.94	KPKPNC_00870	FLMNLA_09995	CMNEKI_15545	OCNLOL_16015	LOJIMG_00315	OHLMII_10585	GEAANE_10980	BOEJLE_10535	MPOJJA_20365	IKDOHO_11435	FCLLKN_14740	JODFAL_11125	HBFCFN_19600	GOIHAP_09290	HJCFFG_03885	APCKHB_02800	JBIEJC_08710
group_1111		Trimethylamine monooxygenase	17	17	1	1	1215	1320	1320	1320	KPKPNC_03900	FLMNLA_17215	CMNEKI_09375	OCNLOL_08430	LOJIMG_15930	OHLMII_21085	GEAANE_05170	BOEJLE_12295	MPOJJA_03350	IKDOHO_01760	FCLLKN_05570	JODFAL_20950	HBFCFN_02460	GOIHAP_01200	HJCFFG_14500	APCKHB_01250	JBIEJC_21745
htpG	htpG;	Chaperone protein HtpG;hypothetical protein	17	17	1	1	1211	1380	2043	1972.94	KPKPNC_14245	FLMNLA_12310	CMNEKI_00725	OCNLOL_13570	LOJIMG_04490	OHLMII_01920	GEAANE_15415	BOEJLE_21190	MPOJJA_04425	IKDOHO_03875	FCLLKN_07345	JODFAL_11845	HBFCFN_18215	GOIHAP_08475	HJCFFG_08800	APCKHB_07895	JBIEJC_05885
group_1072		hypothetical protein;DUF1997 domain-containing protein	17	17	1	1	1173	324	705	681.188	KPKPNC_22055	FLMNLA_05365	CMNEKI_14615	OCNLOL_12785	LOJIMG_11640	OHLMII_03945	GEAANE_10065	BOEJLE_18570	MPOJJA_03505	IKDOHO_22660	FCLLKN_00730	11_refound_1818	HBFCFN_20365	GOIHAP_14005	HJCFFG_00725	APCKHB_04915	JBIEJC_05140
clpX	clpX	ATP-dependent Clp protease ATP-binding subunit ClpX	17	17	1	1	1166	1335	1335	1335	KPKPNC_19330	FLMNLA_15740	CMNEKI_14275	OCNLOL_15015	LOJIMG_05035	OHLMII_20520	GEAANE_06725	BOEJLE_16240	MPOJJA_16995	IKDOHO_08320	FCLLKN_17170	JODFAL_03815	HBFCFN_20630	GOIHAP_12795	HJCFFG_02590	APCKHB_22690	JBIEJC_13860
group_1047		Fis family transcriptional regulator;hypothetical protein	17	17	1	1	1145	141	255	248.294	KPKPNC_13195	FLMNLA_09985	CMNEKI_20630	OCNLOL_11815	LOJIMG_13330	OHLMII_02250	GEAANE_01630	BOEJLE_10545	MPOJJA_24100	IKDOHO_25690	FCLLKN_04490	JODFAL_03590	HBFCFN_23075	GOIHAP_14845	HJCFFG_01205	APCKHB_11410	JBIEJC_25470
group_1045		hypothetical protein	17	18	1.05882	1	1143	192	192	192	KPKPNC_05905	FLMNLA_06385;FLMNLA_14270	2_refound_468	OCNLOL_11410	LOJIMG_05460	OHLMII_13070	GEAANE_03155	BOEJLE_07180	MPOJJA_20295	IKDOHO_16430	FCLLKN_17360	JODFAL_04450	HBFCFN_05395	GOIHAP_05780	HJCFFG_12890	APCKHB_06875	JBIEJC_25765
group_1017		NADH dehydrogenase	17	17	1	1	1113	663	663	663	KPKPNC_03920	FLMNLA_17235	CMNEKI_09355	OCNLOL_08410	LOJIMG_15910	OHLMII_21105	GEAANE_14935	BOEJLE_20045	MPOJJA_03370	IKDOHO_01780	FCLLKN_05550	JODFAL_20970	HBFCFN_02440	GOIHAP_01180	HJCFFG_14520	APCKHB_01230	JBIEJC_15115
group_1005		Membrane fusion protein biotin-lipoyl like domain-containing protein	17	17	1	1	1100	1356	1356	1356	KPKPNC_03875	FLMNLA_17190	CMNEKI_09400	OCNLOL_08455	LOJIMG_15955	OHLMII_21060	GEAANE_05195	BOEJLE_12320	MPOJJA_03325	IKDOHO_01735	FCLLKN_05595	JODFAL_20925	HBFCFN_02485	GOIHAP_01225	HJCFFG_14475	APCKHB_01275	JBIEJC_20785
group_992		hypothetical protein	17	20	1.17647	1	1085	174	2172	1395.45	KPKPNC_10140	FLMNLA_20005	CMNEKI_17615	OCNLOL_00415	LOJIMG_07415;LOJIMG_07145	OHLMII_00975	GEAANE_10625	BOEJLE_15535;BOEJLE_03440	MPOJJA_06330	IKDOHO_00140	FCLLKN_11200	JODFAL_21015;JODFAL_01780	HBFCFN_17575	GOIHAP_03605	HJCFFG_24825	APCKHB_16775	JBIEJC_11840
group_942		Large ribosomal subunit protein bL20	17	17	1	1	1034	348	348	348	KPKPNC_11710	FLMNLA_09030	CMNEKI_14105	OCNLOL_15935	LOJIMG_17810	OHLMII_06665	GEAANE_10280	BOEJLE_07260	MPOJJA_23100	IKDOHO_00705	FCLLKN_15730	JODFAL_07435	HBFCFN_03470	GOIHAP_04000	HJCFFG_16615	APCKHB_04520	JBIEJC_19190
crhR	;crhR	hypothetical protein;RNA helicase CrhR	17	17	1	1	1009	252	1440	1307.2	KPKPNC_17780	FLMNLA_16190	CMNEKI_13180	3_refound_674	4_refound_883	OHLMII_19490	GEAANE_13975	BOEJLE_01970	MPOJJA_02730	IKDOHO_00430	FCLLKN_04200	JODFAL_05450	HBFCFN_03195	GOIHAP_03725	HJCFFG_23710	APCKHB_04245	JBIEJC_00890
group_901		Large ribosomal subunit protein bL17	17	17	1	1	988	351	351	351	KPKPNC_19790	FLMNLA_14995	CMNEKI_18860	OCNLOL_01940	LOJIMG_16380	OHLMII_19955	6_refound_1078	BOEJLE_11380	MPOJJA_08955	IKDOHO_11125	FCLLKN_16460	JODFAL_05435	HBFCFN_09050	GOIHAP_21540	HJCFFG_12780	APCKHB_14915	16_refound_2156
group_884		hypothetical protein	17	17	1	1	970	162	162	162	KPKPNC_17715	FLMNLA_06020	CMNEKI_19110	OCNLOL_10670	LOJIMG_14710	OHLMII_20640	GEAANE_13680	BOEJLE_03460	MPOJJA_12885	IKDOHO_21635	FCLLKN_10535	JODFAL_13295	HBFCFN_03890	GOIHAP_03335	HJCFFG_14165	APCKHB_01610	JBIEJC_16250
pmgA	pmgA;	Anti-sigma regulatory factor (Ser/Thr protein kinase) essential for photomixotrophic growth PmgA;hypothetical protein;Anti-sigma regulatory factor (Ser thr protein kinase)	17	17	1	1	964	384	402	400.941	KPKPNC_00855	FLMNLA_11880	CMNEKI_21295	OCNLOL_16030	LOJIMG_05225	OHLMII_10570	GEAANE_18940	BOEJLE_12670	MPOJJA_20350	IKDOHO_11420	FCLLKN_14490	JODFAL_11140	HBFCFN_19585	GOIHAP_09305	HJCFFG_10890	APCKHB_02785	JBIEJC_00300
rsbW	;rsbW	hypothetical protein;Serine/threonine-protein kinase RsbW	17	17	1	1	955	228	444	431.294	KPKPNC_21235	FLMNLA_01885	CMNEKI_27400	OCNLOL_10575	LOJIMG_15240	OHLMII_01645	GEAANE_07770	BOEJLE_16940	MPOJJA_15035	IKDOHO_10375	FCLLKN_17660	JODFAL_08720	HBFCFN_15660	GOIHAP_17935	HJCFFG_18395	APCKHB_16055	JBIEJC_15825
sigF	sigF	Sigma factor SigF	17	17	1	1	888	168	168	168	KPKPNC_16580	FLMNLA_15270	CMNEKI_12185	OCNLOL_16465	LOJIMG_01380	OHLMII_17240	GEAANE_02905	BOEJLE_13395	MPOJJA_23910	IKDOHO_15690	FCLLKN_10380	JODFAL_14640	HBFCFN_18640	GOIHAP_10770	HJCFFG_01990	APCKHB_10660	16_refound_2153
amyC	;amyC	hypothetical protein;Alpha-amylase AmyC	17	17	1	1	861	1032	1590	1557.18	KPKPNC_06055	FLMNLA_11115	CMNEKI_10370	OCNLOL_10435	LOJIMG_11685	OHLMII_16995	GEAANE_11220	BOEJLE_12095	MPOJJA_09435	IKDOHO_21200	FCLLKN_06925	JODFAL_19695	HBFCFN_18725	GOIHAP_01455	HJCFFG_14050	APCKHB_20195	JBIEJC_04860
group_762		hypothetical protein	17	17	1	1	837	267	267	267	KPKPNC_19765	FLMNLA_17705	CMNEKI_18835	OCNLOL_05230	LOJIMG_04520	OHLMII_19980	GEAANE_14090	BOEJLE_11355	MPOJJA_08980	IKDOHO_11150	FCLLKN_16435	JODFAL_15070	HBFCFN_09075	GOIHAP_21565	HJCFFG_12805	APCKHB_14940	JBIEJC_11130
group_742		DNA helicase	17	17	1	1	816	1503	1503	1503	KPKPNC_14240	FLMNLA_12305	CMNEKI_08260	OCNLOL_13565	LOJIMG_04485	OHLMII_01915	GEAANE_15410	BOEJLE_21195	MPOJJA_04420	IKDOHO_03870	FCLLKN_07350	JODFAL_11850	HBFCFN_18210	GOIHAP_08470	HJCFFG_08795	APCKHB_07890	JBIEJC_05890
group_737		ATP-dependent Clp protease proteolytic subunit 2	17	17	1	1	811	702	702	702	KPKPNC_19335	FLMNLA_15735	CMNEKI_14270	OCNLOL_15010	LOJIMG_05030	OHLMII_20515	GEAANE_06720	BOEJLE_16235	MPOJJA_16990	IKDOHO_08315	FCLLKN_17175	11_refound_1757	HBFCFN_20625	GOIHAP_12790	HJCFFG_02585	APCKHB_22685	JBIEJC_13855
group_722		hypothetical protein;Fumarylacetoacetate (FAA) hydrolase	17	17	1	1	795	432	783	761.062	KPKPNC_17175	FLMNLA_03900	CMNEKI_26475	OCNLOL_09045	4_refound_879	OHLMII_15330	GEAANE_21500	BOEJLE_09630	MPOJJA_09090	IKDOHO_21225	FCLLKN_07950	JODFAL_09755	HBFCFN_02920	GOIHAP_13710	HJCFFG_28570	APCKHB_18860	JBIEJC_13015
group_712		hypothetical protein;NAD(P)H-quinone oxidoreductase subunit D4	17	17	1	1	785	417	1473	1377.56	KPKPNC_08430	FLMNLA_07455	CMNEKI_01655	OCNLOL_05070	LOJIMG_03935	OHLMII_22840	GEAANE_17840	BOEJLE_22160	MPOJJA_10710	IKDOHO_04000	10_refound_1699	JODFAL_14675	HBFCFN_15895	GOIHAP_00815	HJCFFG_13865	APCKHB_13695	JBIEJC_07845
group_709		hypothetical protein;Putative hydrolase or acyltransferase (Alpha/beta hydrolase superfamily)	17	17	1	1	781	270	867	792.375	KPKPNC_18605	FLMNLA_08065	CMNEKI_19400	OCNLOL_13445	LOJIMG_14530	OHLMII_07115	GEAANE_08920	BOEJLE_11615	MPOJJA_07960	IKDOHO_14500	10_refound_1698	JODFAL_19220	HBFCFN_07105	GOIHAP_16365	HJCFFG_28640	APCKHB_13375	JBIEJC_06020
group_686		Ribose-5-phosphate isomerase A	17	17	1	1	756	711	711	711	KPKPNC_15340	FLMNLA_11375	CMNEKI_05435	OCNLOL_18400	LOJIMG_01715	OHLMII_11320	GEAANE_08770	BOEJLE_17925	MPOJJA_20185	IKDOHO_11495	FCLLKN_14695	JODFAL_15595	HBFCFN_19660	GOIHAP_23930	HJCFFG_03930	APCKHB_02860	JBIEJC_24430
group_673		hypothetical protein;Killer suppression protein	17	17	1	1	742	255	336	331.235	KPKPNC_14115	FLMNLA_03550	CMNEKI_09705	OCNLOL_10035	LOJIMG_00780	OHLMII_17795	GEAANE_00575	BOEJLE_14540	MPOJJA_14020	IKDOHO_15210	FCLLKN_05310	JODFAL_17620	HBFCFN_05085	GOIHAP_22845	HJCFFG_09320	APCKHB_14460	JBIEJC_15055
group_651		Putative gluconeogenesis factor	17	17	1	1	717	1194	1374	1363.41	KPKPNC_04620	FLMNLA_04445	CMNEKI_23400	OCNLOL_20985	LOJIMG_06605	OHLMII_04945	GEAANE_20120	BOEJLE_07735	MPOJJA_03140	IKDOHO_01355	FCLLKN_14305	JODFAL_04905	HBFCFN_17005	GOIHAP_17100	HJCFFG_22375	APCKHB_20630	JBIEJC_19930
hoxF	;hoxF	hypothetical protein;NAD-reducing hydrogenase subunit HoxF	17	17	1	1	701	639	1608	1551	KPKPNC_07565	FLMNLA_04430	CMNEKI_23390	OCNLOL_20995	LOJIMG_06595	OHLMII_04935	GEAANE_01990	BOEJLE_07745	MPOJJA_03150	IKDOHO_01345	FCLLKN_14295	JODFAL_04895	HBFCFN_16995	GOIHAP_17090	HJCFFG_22385	APCKHB_20620	JBIEJC_05090
group_596		FAD-binding PCMH-type domain-containing protein	17	17	1	1	653	1632	1632	1632	KPKPNC_03885	FLMNLA_17200	CMNEKI_09390	OCNLOL_08445	LOJIMG_15945	OHLMII_21070	GEAANE_05185	BOEJLE_12310	MPOJJA_03335	IKDOHO_01745	FCLLKN_05585	JODFAL_20935	HBFCFN_02475	GOIHAP_01215	HJCFFG_14485	APCKHB_01265	JBIEJC_01690
group_592		Slr0588 protein	17	17	1	1	649	378	378	378	KPKPNC_18785	FLMNLA_16315	CMNEKI_12710	OCNLOL_23310	LOJIMG_11010	OHLMII_07355	GEAANE_16670	BOEJLE_10925	MPOJJA_04805	IKDOHO_24035	FCLLKN_13315	JODFAL_20285	HBFCFN_05900	GOIHAP_08365	HJCFFG_27285	APCKHB_13220	JBIEJC_24925
group_545		Small ribosomal subunit protein uS13	17	17	1	1	599	384	384	384	KPKPNC_19775	FLMNLA_15010	CMNEKI_18845	OCNLOL_01925	LOJIMG_04510	OHLMII_19970	GEAANE_03820	BOEJLE_11365	MPOJJA_08970	IKDOHO_11140	FCLLKN_16445	JODFAL_15060	HBFCFN_09065	GOIHAP_21555	HJCFFG_12795	APCKHB_14930	JBIEJC_21620
group_544		Small ribosomal subunit protein uS12	17	17	1	1	598	384	384	384	KPKPNC_14110	FLMNLA_03555	CMNEKI_09710	OCNLOL_11240	LOJIMG_00775	OHLMII_17800	GEAANE_00570	BOEJLE_18675	MPOJJA_14015	IKDOHO_20795	FCLLKN_05315	JODFAL_16275	HBFCFN_01350	GOIHAP_22660	HJCFFG_09325	APCKHB_12455	JBIEJC_13925
ybeY	ybeY	Endoribonuclease YbeY	17	17	1	1	587	513	513	513	KPKPNC_11985	FLMNLA_04680	CMNEKI_26745	OCNLOL_07795	LOJIMG_14475	OHLMII_12945	GEAANE_09940	BOEJLE_13590	MPOJJA_01960	IKDOHO_02315	FCLLKN_12145	JODFAL_07500	HBFCFN_08805	GOIHAP_11380	HJCFFG_04300	APCKHB_14140	JBIEJC_16490
group_522		hypothetical protein;Peptide deformylase 2	17	17	1	1	573	255	576	557.118	KPKPNC_17415	FLMNLA_02015	CMNEKI_28510	OCNLOL_16625	LOJIMG_13960	OHLMII_16600	GEAANE_07970	BOEJLE_22680	MPOJJA_24035	IKDOHO_23020	FCLLKN_04000	JODFAL_14130	HBFCFN_21115	GOIHAP_14885	HJCFFG_18870	APCKHB_20860	JBIEJC_22625
group_490		hypothetical protein	17	17	1	1	541	387	387	387	KPKPNC_18055	FLMNLA_18255	CMNEKI_19980	OCNLOL_06065	LOJIMG_08345	OHLMII_15280	GEAANE_19130	BOEJLE_08680	MPOJJA_21905	IKDOHO_03590	FCLLKN_16500	JODFAL_07985	HBFCFN_01590	GOIHAP_00220	HJCFFG_25675	APCKHB_00745	JBIEJC_05625
group_466		hypothetical protein	17	17	1	1	517	192	192	192	KPKPNC_17705	FLMNLA_06030	CMNEKI_19120	OCNLOL_10680	LOJIMG_14700	OHLMII_20650	GEAANE_13670	BOEJLE_03470	MPOJJA_12875	IKDOHO_21645	FCLLKN_10545	JODFAL_13285	HBFCFN_03900	GOIHAP_03345	HJCFFG_14175	APCKHB_01620	JBIEJC_16260
group_458		Small ribosomal subunit protein bS6	17	17	1	1	508	390	390	390	KPKPNC_17170	FLMNLA_03895	CMNEKI_26480	OCNLOL_09050	LOJIMG_02455	OHLMII_15335	GEAANE_02025	BOEJLE_09635	MPOJJA_09095	IKDOHO_21230	FCLLKN_07955	JODFAL_09760	HBFCFN_02925	GOIHAP_13715	HJCFFG_28565	APCKHB_18865	JBIEJC_13020
group_424		Prevent-host-death family protein;hypothetical protein	17	17	1	1	470	204	204	204	KPKPNC_22345	FLMNLA_05230	CMNEKI_10865	OCNLOL_00460	LOJIMG_00690	OHLMII_06095	GEAANE_06915	BOEJLE_07025	MPOJJA_11520	IKDOHO_10230	FCLLKN_09045	JODFAL_11255	HBFCFN_22865	GOIHAP_05100	HJCFFG_14810	APCKHB_18275	JBIEJC_25685
group_423		Small ribosomal subunit protein uS11	17	17	1	1	469	393	393	393	KPKPNC_19780	FLMNLA_15005	CMNEKI_18850	OCNLOL_01930	LOJIMG_04505	OHLMII_19965	GEAANE_03815	BOEJLE_11370	MPOJJA_08965	IKDOHO_11135	FCLLKN_16450	JODFAL_05445	HBFCFN_09060	GOIHAP_21550	HJCFFG_12790	APCKHB_14925	JBIEJC_21625
nudF	nudF	ADP-ribose pyrophosphatase NudF	17	17	1	1	433	540	540	540	KPKPNC_05435	FLMNLA_14965	CMNEKI_14135	OCNLOL_17605	LOJIMG_06260	OHLMII_06635	GEAANE_07585	BOEJLE_08020	MPOJJA_14825	IKDOHO_00735	FCLLKN_13420	JODFAL_08295	HBFCFN_03500	GOIHAP_04030	HJCFFG_11670	APCKHB_04550	JBIEJC_06075
group_388		hypothetical protein	17	17	1	1	430	198	198	198	KPKPNC_17420	FLMNLA_02010	CMNEKI_28515	3_refound_542	LOJIMG_13955	OHLMII_16595	6_refound_1069	BOEJLE_22675	MPOJJA_24030	IKDOHO_23015	FCLLKN_04005	JODFAL_14125	HBFCFN_21110	GOIHAP_14880	HJCFFG_18865	APCKHB_20865	JBIEJC_22630
group_384		Glycine cleavage system H protein	17	17	1	1	425	396	396	396	KPKPNC_01095	FLMNLA_07695	CMNEKI_23045	OCNLOL_19385	LOJIMG_03465	OHLMII_03990	GEAANE_13495	BOEJLE_06940	MPOJJA_09915	IKDOHO_07585	FCLLKN_07400	JODFAL_09010	HBFCFN_06500	GOIHAP_14230	HJCFFG_16775	APCKHB_23435	JBIEJC_19225
group_368		hypothetical protein;Plastocyanin	17	17	1	1	409	378	378	378	KPKPNC_10215	FLMNLA_12930	CMNEKI_10895	OCNLOL_00430	LOJIMG_16780	OHLMII_06065	GEAANE_22310	BOEJLE_02015	MPOJJA_10585	IKDOHO_10260	FCLLKN_05750	JODFAL_11285	HBFCFN_15320	GOIHAP_11285	HJCFFG_14850	APCKHB_18305	JBIEJC_20420
group_357		hypothetical protein	17	18	1.05882	1	396	258	894	792.5	KPKPNC_21800	FLMNLA_03080	CMNEKI_08390	OCNLOL_15570	LOJIMG_10745	OHLMII_15760	GEAANE_11770	BOEJLE_08700	MPOJJA_13955	IKDOHO_09965	FCLLKN_13495	JODFAL_10000	HBFCFN_16695	GOIHAP_12615	HJCFFG_11280	APCKHB_03635	JBIEJC_25270;JBIEJC_25275
group_352		Peptidyl-prolyl cis-trans isomerase	17	17	1	1	390	354	519	508.688	KPKPNC_12910	1_refound_311	CMNEKI_24270	OCNLOL_24720	LOJIMG_12560	OHLMII_18460	GEAANE_07100	BOEJLE_01905	MPOJJA_12055	IKDOHO_05830	FCLLKN_02805	JODFAL_17960	HBFCFN_06750	GOIHAP_24190	HJCFFG_30055	APCKHB_15225	JBIEJC_24405
nblA	nblA	Phycobilisome degradation protein nblA	17	17	1	1	382	201	201	201	KPKPNC_21850	FLMNLA_11385	CMNEKI_05420	OCNLOL_18410	LOJIMG_01725	OHLMII_10630	GEAANE_10945	BOEJLE_12110	MPOJJA_20915	IKDOHO_11480	FCLLKN_14705	JODFAL_15575	HBFCFN_19645	GOIHAP_09245	HJCFFG_03920	APCKHB_02845	JBIEJC_00220
group_297		Molybdopterin biosynthesis protein;hypothetical protein	17	17	1	1	327	123	1212	1113.53	KPKPNC_21865	FLMNLA_07690	CMNEKI_23040	OCNLOL_19390	LOJIMG_03460	OHLMII_03985	GEAANE_13500	BOEJLE_06945	MPOJJA_09920	IKDOHO_07590	FCLLKN_07395	JODFAL_09015	HBFCFN_06505	GOIHAP_14235	HJCFFG_16770	APCKHB_23440	JBIEJC_19220
group_209		hypothetical protein	17	17	1	1	235	273	669	645.706	KPKPNC_05990	FLMNLA_16465	CMNEKI_23460	OCNLOL_19430	LOJIMG_00940	OHLMII_12895	GEAANE_16365	BOEJLE_20795	MPOJJA_10465	IKDOHO_09685	FCLLKN_05970	JODFAL_06335	HBFCFN_03045	GOIHAP_19485	HJCFFG_27845	APCKHB_07850	JBIEJC_18030
group_196		hypothetical protein	17	17	1	1	222	234	339	332.824	KPKPNC_17720	FLMNLA_06015	CMNEKI_19105	OCNLOL_10665	LOJIMG_07890	OHLMII_20635	GEAANE_13685	BOEJLE_14845	MPOJJA_12890	IKDOHO_21630	FCLLKN_10530	JODFAL_13300	HBFCFN_03885	GOIHAP_03330	HJCFFG_14160	APCKHB_01605	JBIEJC_16245
group_173		CHASE2 domain-containing protein	17	17	1	1	198	2463	2463	2463	KPKPNC_10280	FLMNLA_06100	CMNEKI_10955	OCNLOL_14445	LOJIMG_08885	OHLMII_06005	GEAANE_05340	BOEJLE_07335	MPOJJA_19325	IKDOHO_10320	FCLLKN_06725	JODFAL_11345	HBFCFN_15380	GOIHAP_11345	HJCFFG_08860	APCKHB_18365	16_refound_2149
group_169		ATP synthase subunit b;hypothetical protein	17	17	1	1	194	180	543	521.647	KPKPNC_05035	FLMNLA_07350	CMNEKI_09195	OCNLOL_07850	LOJIMG_17325	OHLMII_01530	GEAANE_19720	BOEJLE_17790	MPOJJA_16565	IKDOHO_15135	FCLLKN_01260	JODFAL_20675	HBFCFN_10755	GOIHAP_21860	HJCFFG_20005	APCKHB_05620	JBIEJC_23330
group_143		hypothetical protein;Transferase	17	17	1	1	162	906	1176	1160.12	KPKPNC_03895	FLMNLA_17210	CMNEKI_09380	OCNLOL_08435	LOJIMG_15935	OHLMII_21080	GEAANE_05175	BOEJLE_12300	MPOJJA_03345	IKDOHO_01755	FCLLKN_05575	JODFAL_20945	HBFCFN_02465	GOIHAP_01205	HJCFFG_14495	APCKHB_01255	JBIEJC_01680
group_118		ABC transporter permease	17	17	1	1	132	807	807	807	KPKPNC_02605	FLMNLA_12150	2_refound_356	OCNLOL_09120	LOJIMG_01400	OHLMII_12705	GEAANE_19660	BOEJLE_10175	MPOJJA_09880	IKDOHO_05635	FCLLKN_04505	JODFAL_02935	HBFCFN_23285	GOIHAP_13140	HJCFFG_15545	APCKHB_11235	JBIEJC_03705
group_111		L-threonine dehydratase;hypothetical protein	17	17	1	1	125	282	1512	1395.18	KPKPNC_08450	FLMNLA_06500	CMNEKI_00320	OCNLOL_02855	LOJIMG_13035	OHLMII_17960	GEAANE_05475	BOEJLE_20605	MPOJJA_02340	IKDOHO_09615	FCLLKN_14090	JODFAL_06060	HBFCFN_02975	GOIHAP_19415	HJCFFG_02915	APCKHB_07780	JBIEJC_24835
group_107		Photosystem II reaction center protein K;hypothetical protein	17	17	1	1	120	138	192	144.353	KPKPNC_15145	FLMNLA_09755	CMNEKI_18065	OCNLOL_17325	LOJIMG_14915	OHLMII_02305	GEAANE_17210	BOEJLE_15420	MPOJJA_01150	IKDOHO_15335	FCLLKN_06660	JODFAL_11005	HBFCFN_22315	GOIHAP_14120	HJCFFG_02060	APCKHB_00920	JBIEJC_21285
group_106		hypothetical protein;VOC domain-containing protein	17	17	1	1	119	300	930	892.941	KPKPNC_03925	FLMNLA_17240	CMNEKI_09350	OCNLOL_08405	LOJIMG_15905	OHLMII_21110	GEAANE_14940	BOEJLE_20040	MPOJJA_03375	IKDOHO_01785	FCLLKN_05545	JODFAL_20975	HBFCFN_02435	GOIHAP_01175	HJCFFG_14525	APCKHB_01225	JBIEJC_15120
group_85		1-pyrroline-5-carboxylate dehydrogenase	17	17	1	1	98	2970	2970	2970	KPKPNC_08515	FLMNLA_05475	CMNEKI_13385	OCNLOL_15405	LOJIMG_03855	OHLMII_06310	GEAANE_00875	BOEJLE_00330	MPOJJA_08250	IKDOHO_16060	FCLLKN_13195	JODFAL_07040	HBFCFN_13655	GOIHAP_10860	HJCFFG_00340	APCKHB_19855	JBIEJC_14620
group_73		Acriflavin resistance protein	17	17	1	1	84	3099	3099	3099	0_refound_12	FLMNLA_17185	CMNEKI_09405	OCNLOL_08460	LOJIMG_15960	OHLMII_21055	GEAANE_05200	BOEJLE_12325	MPOJJA_03320	IKDOHO_01730	FCLLKN_05600	JODFAL_20920	HBFCFN_02490	GOIHAP_01230	HJCFFG_14470	APCKHB_01280	JBIEJC_20780
group_66		hypothetical protein	17	17	1	1	76	216	216	216	KPKPNC_18050	FLMNLA_18250	CMNEKI_19985	OCNLOL_06070	LOJIMG_08350	OHLMII_15275	GEAANE_19125	BOEJLE_08675	MPOJJA_21910	IKDOHO_03595	FCLLKN_16505	JODFAL_07990	HBFCFN_01595	GOIHAP_00215	HJCFFG_25680	APCKHB_00750	JBIEJC_05620
group_57		Fe-S metabolism associated domain-containing protein	17	17	1	1	67	423	423	423	KPKPNC_07210	1_refound_256	CMNEKI_28075	OCNLOL_14565	LOJIMG_08375	OHLMII_20815	GEAANE_19530	BOEJLE_19450	MPOJJA_13805	IKDOHO_07370	FCLLKN_13075	JODFAL_00240	HBFCFN_18565	GOIHAP_21210	HJCFFG_18155	APCKHB_22850	JBIEJC_03480
sufB	sufB	FeS cluster assembly protein SufB;Fe-S cluster assembly protein SufB	17	17	1	1	56	408	1668	1401.75	KPKPNC_00130	FLMNLA_13795	CMNEKI_04590	OCNLOL_06250	LOJIMG_17020	OHLMII_13205	GEAANE_18000	BOEJLE_04495	MPOJJA_22140	IKDOHO_26915	10_refound_1683	JODFAL_02350	HBFCFN_22730	GOIHAP_23515	HJCFFG_04105	APCKHB_08230	JBIEJC_06180
sasA	;sasA	hypothetical protein;Adaptive-response sensory-kinase SasA	17	18	1.05882	1	29	153	1155	1031.06	KPKPNC_06060	FLMNLA_11110	CMNEKI_10375	OCNLOL_08870	4_refound_855	OHLMII_16990	GEAANE_11215	BOEJLE_12090	MPOJJA_09430	IKDOHO_21205	FCLLKN_06920;FCLLKN_12060	JODFAL_19690	HBFCFN_18720	GOIHAP_01460	HJCFFG_14055	APCKHB_20200	16_refound_2220
group_6496		Potassium-transporting ATPase B chain;Potassium-transporting ATPase subunit B;Potassium-transporting ATPase ATP-binding subunit;hypothetical protein	16	16	1	621	11	228	2160	1743.19	KPKPNC_20395	FLMNLA_10955	CMNEKI_20200	OCNLOL_02675		OHLMII_03050	GEAANE_15695	BOEJLE_22070	MPOJJA_24355	IKDOHO_09555	FCLLKN_13355	JODFAL_05775	HBFCFN_02225	GOIHAP_25000	HJCFFG_18735	APCKHB_15310	JBIEJC_07785
group_6492		Phosphoadenosine phosphosulphate reductase domain-containing protein;hypothetical protein	16	16	1	621	7	402	1653	1305.4	KPKPNC_20430	FLMNLA_08495	CMNEKI_20165		LOJIMG_03850	OHLMII_03015	GEAANE_21060	BOEJLE_15005	MPOJJA_24390	IKDOHO_09590	FCLLKN_11270	JODFAL_04365	HBFCFN_02260	GOIHAP_25035	HJCFFG_00625	APCKHB_15345	16_refound_2259
group_6098		Thioredoxin	16	16	1	459	6	324	366	350.062	KPKPNC_14455	FLMNLA_06000	CMNEKI_24535	OCNLOL_16675		OHLMII_21470	GEAANE_02640	BOEJLE_11545	MPOJJA_06535	IKDOHO_13940	FCLLKN_14340	JODFAL_20825	HBFCFN_20540	GOIHAP_07875	HJCFFG_06620	APCKHB_00615	JBIEJC_12325
group_5616		Glutamine--scyllo-inositol transaminase;UDP-4-amino-4-deoxy-L-arabinose--oxoglutarate aminotransferase;hypothetical protein	16	18	1.125	228	12	228	1341	949.833	KPKPNC_21360;KPKPNC_21955	FLMNLA_03010	CMNEKI_25440	OCNLOL_09020	LOJIMG_16070	OHLMII_19790	GEAANE_02175;GEAANE_17810	BOEJLE_12215	MPOJJA_10320	IKDOHO_03355		JODFAL_22690	HBFCFN_09720	GOIHAP_23325	HJCFFG_08515	APCKHB_07675	JBIEJC_05750
group_5537		hypothetical protein	16	16	1	204	25	507	696	684.188	KPKPNC_21770		CMNEKI_25070	OCNLOL_10725	LOJIMG_02325	OHLMII_17315	GEAANE_00965	BOEJLE_20460	MPOJJA_00800	IKDOHO_26495	FCLLKN_16165	JODFAL_19835	HBFCFN_04085	GOIHAP_02070	HJCFFG_09195	APCKHB_12065	JBIEJC_26275
group_5523		Permease;hypothetical protein	16	16	1	204	11	858	1167	1112.62	KPKPNC_21640	FLMNLA_18590	CMNEKI_05270	OCNLOL_06470	LOJIMG_17265	OHLMII_07015	GEAANE_02035	BOEJLE_00675	MPOJJA_06965	IKDOHO_05180	FCLLKN_03910	JODFAL_16050	HBFCFN_03085	GOIHAP_24920		APCKHB_00680	JBIEJC_04775
hisF	;hisF	hypothetical protein;Imidazole glycerol phosphate synthase subunit HisF	16	16	1	204	10	390	765	740	KPKPNC_21620	FLMNLA_07640	CMNEKI_21680	OCNLOL_05810	LOJIMG_17250	OHLMII_07000	6_refound_1211	BOEJLE_22540	MPOJJA_06945	IKDOHO_14005	FCLLKN_03925	JODFAL_18735	HBFCFN_11740	GOIHAP_24905		APCKHB_21290	JBIEJC_04790
group_5516		hypothetical protein	16	16	1	204	3	201	201	201	KPKPNC_21630	FLMNLA_18580	CMNEKI_21690	3_refound_552	LOJIMG_17255	OHLMII_07005	GEAANE_06280	7_refound_1277	MPOJJA_06955	IKDOHO_14000	10_refound_1651	JODFAL_18740	HBFCFN_11735	GOIHAP_24910		APCKHB_21285	JBIEJC_04785
group_5454		hypothetical protein;Cyanophycinase	16	16	1	183	10	453	864	836.6	0_refound_155	FLMNLA_12895	CMNEKI_15835		LOJIMG_16860	OHLMII_18295	GEAANE_05740	BOEJLE_01805	MPOJJA_15550	IKDOHO_24895	FCLLKN_13920	JODFAL_00020	HBFCFN_09780	GOIHAP_20575	HJCFFG_08440	APCKHB_20735	JBIEJC_27030
group_5431		hypothetical protein;C-phycocyanin beta subunit	16	16	1	175	55	264	522	490.312	KPKPNC_21605	FLMNLA_16940	CMNEKI_11265	OCNLOL_03895	LOJIMG_02100	OHLMII_11015	GEAANE_15195		MPOJJA_05285	IKDOHO_05735	FCLLKN_06025	JODFAL_07810	HBFCFN_23420	GOIHAP_07940	HJCFFG_22555	APCKHB_18705	JBIEJC_17720
hhoB	;hhoB	hypothetical protein;Putative serine protease HhoB	16	16	1	175	48	582	1191	1150.4	KPKPNC_16405	FLMNLA_16855	CMNEKI_01800	3_refound_634	LOJIMG_16060	OHLMII_17675	GEAANE_12705	BOEJLE_02185	MPOJJA_05655	IKDOHO_21295		JODFAL_18865	HBFCFN_12925	GOIHAP_15630	HJCFFG_19845	APCKHB_01010	JBIEJC_04615
group_5417		Phycocyanin subunit alpha	16	16	1	175	35	492	492	492	KPKPNC_21600		CMNEKI_11260	OCNLOL_03890	LOJIMG_02105	OHLMII_11010	GEAANE_15200	BOEJLE_20900	MPOJJA_05290	IKDOHO_05740	FCLLKN_06020	JODFAL_07815	HBFCFN_23425	GOIHAP_07935	HJCFFG_22550	APCKHB_18700	JBIEJC_17715
group_5414		Cystathionine gamma-lyase	16	16	1	175	31	135	135	135	KPKPNC_20255	FLMNLA_16925	CMNEKI_21015	OCNLOL_14765	LOJIMG_03560	OHLMII_11030	GEAANE_21740	BOEJLE_16290	MPOJJA_05270	IKDOHO_05725		JODFAL_07795	HBFCFN_23405	GOIHAP_07950	HJCFFG_22565	APCKHB_18720	JBIEJC_17730
murT	murT	Lipid II isoglutaminyl synthase (glutamine-hydrolyzing) subunit MurT	16	16	1	175	30	1338	1338	1338	KPKPNC_16410	FLMNLA_16860	CMNEKI_01805	OCNLOL_11545	4_refound_799	OHLMII_17680	GEAANE_12710	BOEJLE_16220	MPOJJA_05650	IKDOHO_21300		JODFAL_18870	HBFCFN_12930	GOIHAP_15635	HJCFFG_19835	APCKHB_01015	JBIEJC_24590
group_5412		hypothetical protein;Tryptophan synthase beta chain-like PALP domain-containing protein;Cysteine synthase	16	16	1	175	28	222	948	834.4	KPKPNC_20260	FLMNLA_16930	2_refound_500	OCNLOL_14760	LOJIMG_03555	OHLMII_11025	GEAANE_21745	BOEJLE_16285	MPOJJA_05275	IKDOHO_05730		JODFAL_07800	HBFCFN_23410	GOIHAP_07945	HJCFFG_22560	APCKHB_18715	JBIEJC_17725
group_5406		hypothetical protein	16	16	1	175	22	1119	1119	1119	KPKPNC_17955	FLMNLA_16830	CMNEKI_27640	OCNLOL_04515	LOJIMG_13575	OHLMII_15965	GEAANE_17480		MPOJJA_05745	IKDOHO_05670	FCLLKN_07145	JODFAL_00540	HBFCFN_23350	GOIHAP_19190	HJCFFG_19870	APCKHB_00175	JBIEJC_04625
group_5394		NAD(P)H-quinone oxidoreductase chain 6	16	16	1	175	10	597	597	597	KPKPNC_17945	FLMNLA_16840	CMNEKI_27630	OCNLOL_04525		OHLMII_15955	GEAANE_17470	BOEJLE_02200	MPOJJA_05735	IKDOHO_05660	FCLLKN_07155	JODFAL_00530	HBFCFN_23340	GOIHAP_19180	HJCFFG_19860	APCKHB_00165	JBIEJC_04600
group_5393		hypothetical protein;Chromosome partition protein Smc	16	16	1	175	9	288	675	626.625	KPKPNC_22600	FLMNLA_16915	CMNEKI_21005	OCNLOL_22805	LOJIMG_00360	OHLMII_11040	GEAANE_21730	BOEJLE_16300	MPOJJA_05260	IKDOHO_05715		JODFAL_07785	HBFCFN_23395	GOIHAP_07960	HJCFFG_22575	APCKHB_18730	JBIEJC_17740
group_5373		hypothetical protein	16	16	1	169	37	252	1602	1505.6	KPKPNC_15905	FLMNLA_09420	CMNEKI_05540	OCNLOL_23505		OHLMII_17485	6_refound_1249	BOEJLE_22180	MPOJJA_06675	IKDOHO_17865	FCLLKN_12775	JODFAL_17015	HBFCFN_11190	GOIHAP_19845	HJCFFG_03450	APCKHB_10990	JBIEJC_04585
group_5369		Isopropylmalate/homocitrate/citramalate synthase	16	16	1	169	32	255	255	255	KPKPNC_04255		CMNEKI_05465	OCNLOL_20340	LOJIMG_11060	OHLMII_17410	GEAANE_10855	BOEJLE_02400	MPOJJA_02830	IKDOHO_17940	FCLLKN_08905	JODFAL_10380	HBFCFN_11265	GOIHAP_19920	HJCFFG_14335	APCKHB_11065	JBIEJC_21850
group_5367		Protoporphyrinogen oxidase	16	16	1	169	30	945	978	947.062	KPKPNC_04250		CMNEKI_05460	OCNLOL_20335	LOJIMG_11055	OHLMII_17405	GEAANE_10860	BOEJLE_02405	MPOJJA_02835	IKDOHO_17945	FCLLKN_08910	JODFAL_10375	HBFCFN_11270	GOIHAP_19925	HJCFFG_14330	APCKHB_11070	JBIEJC_21845
group_5347		ER-bound oxygenase mpaB/mpaB'/Rubber oxygenase catalytic domain-containing protein	16	16	1	169	9	828	828	828	KPKPNC_04245		CMNEKI_05455	OCNLOL_20330	LOJIMG_11050	OHLMII_17400	GEAANE_10865	BOEJLE_02410	MPOJJA_02840	IKDOHO_17950	10_refound_1714	JODFAL_10370	HBFCFN_11275	GOIHAP_19930	HJCFFG_14325	APCKHB_11075	JBIEJC_21840
cmpD	cmpD;	Bicarbonate transport ATP-binding protein CmpD;Taurine transporter subunit ATP-binding component of ABC superfamily	16	16	1	159	10	441	840	815.062	KPKPNC_04100	FLMNLA_03790	CMNEKI_19155	OCNLOL_05340		OHLMII_14475	GEAANE_20610	BOEJLE_12985	MPOJJA_22385	IKDOHO_15050	FCLLKN_09220	JODFAL_15990	HBFCFN_19515	GOIHAP_14095	HJCFFG_00515	APCKHB_21385	JBIEJC_10990
group_5294		hypothetical protein;Gas vesicle protein F	16	16	1	155	13	180	735	687.938	KPKPNC_18670	FLMNLA_14935	CMNEKI_11185	OCNLOL_08995	LOJIMG_04990	OHLMII_22635	GEAANE_09700	BOEJLE_09795	MPOJJA_00730	IKDOHO_26420		JODFAL_00410	HBFCFN_12805	GOIHAP_12570	HJCFFG_15650	APCKHB_22750	JBIEJC_17695
group_5290		Gas vesicle protein	16	16	1	155	9	285	339	335.062	KPKPNC_18660	FLMNLA_14945	CMNEKI_11175	OCNLOL_08985	LOJIMG_04980	OHLMII_22645	GEAANE_09690	BOEJLE_09805	MPOJJA_00740	IKDOHO_26410		JODFAL_00400	HBFCFN_12795	GOIHAP_12560	HJCFFG_15640	APCKHB_22760	JBIEJC_17705
group_5287		Gas vesicle protein G	16	16	1	155	6	261	264	261.75	KPKPNC_18665	FLMNLA_14940	CMNEKI_11180	OCNLOL_08990	LOJIMG_04985	OHLMII_22640	GEAANE_09695	BOEJLE_09800	MPOJJA_00735	IKDOHO_26415		JODFAL_00405	HBFCFN_12800	GOIHAP_12565	HJCFFG_15645	APCKHB_22755	JBIEJC_17700
group_5284		hypothetical protein;AAA family ATPase	16	17	1.0625	155	3	261	1845	1727.06	0_refound_239	FLMNLA_14960	CMNEKI_02750	OCNLOL_08970	LOJIMG_08995	OHLMII_22660	GEAANE_09675	BOEJLE_09820;BOEJLE_09825	MPOJJA_00755	IKDOHO_26395		JODFAL_00385	HBFCFN_12780	GOIHAP_12545	HJCFFG_15625	APCKHB_22775	JBIEJC_12195
group_5272		hypothetical protein;Phytanoyl-CoA dioxygenase	16	16	1	151	22	399	933	756.188	KPKPNC_13810	FLMNLA_11205	CMNEKI_07385	OCNLOL_09260	LOJIMG_13485	OHLMII_16500		BOEJLE_09730	MPOJJA_04505	IKDOHO_03770	FCLLKN_15285	JODFAL_04335	HBFCFN_23630	GOIHAP_18800	HJCFFG_04885	APCKHB_15530	JBIEJC_27280
group_5263		Large ribosomal subunit protein bL21	16	16	1	151	13	390	390	390	KPKPNC_13820		CMNEKI_07395	OCNLOL_09270	LOJIMG_13475	OHLMII_16510	GEAANE_00505	BOEJLE_09740	MPOJJA_04515	IKDOHO_03780	FCLLKN_15295	JODFAL_04325	HBFCFN_23640	GOIHAP_18810	HJCFFG_04895	APCKHB_15540	JBIEJC_24460
group_5257		Large ribosomal subunit protein bL27	16	16	1	151	7	270	270	270	KPKPNC_13815		CMNEKI_07390	OCNLOL_09265	LOJIMG_13480	OHLMII_16505	GEAANE_00500	BOEJLE_09735	MPOJJA_04510	IKDOHO_03775	FCLLKN_15290	JODFAL_04330	HBFCFN_23635	GOIHAP_18805	HJCFFG_04890	APCKHB_15535	JBIEJC_24465
group_5231		hypothetical protein	16	16	1	145	7	195	228	212.6	KPKPNC_13310	FLMNLA_06550	CMNEKI_00935	OCNLOL_12250		OHLMII_13165	GEAANE_04100	BOEJLE_10635	MPOJJA_03220	IKDOHO_01950	10_refound_1682	JODFAL_08840	HBFCFN_14920	GOIHAP_15835	HJCFFG_25205	APCKHB_17075	JBIEJC_14550
group_5187		hypothetical protein;Small ribosomal subunit protein uS15	16	16	1	132	17	96	270	257.571	KPKPNC_20090	FLMNLA_00395	CMNEKI_14000	OCNLOL_08175	LOJIMG_07955	OHLMII_09265	GEAANE_22705	BOEJLE_16620	MPOJJA_00280	IKDOHO_15845		JODFAL_07370	HBFCFN_20785	GOIHAP_04700	14_refound_2065	APCKHB_17645	16_refound_2254
group_5171		hypothetical protein	16	16	1	132	1	465	465	465	KPKPNC_20085	FLMNLA_00390	CMNEKI_14005	OCNLOL_08180	LOJIMG_07950	OHLMII_09270	GEAANE_22710	BOEJLE_16615	MPOJJA_00285	IKDOHO_15850		JODFAL_07365	HBFCFN_20790	GOIHAP_04705	HJCFFG_29550	APCKHB_17650	JBIEJC_08355
lptB~~~urtD	;lptB;urtD	hypothetical protein;Lipopolysaccharide export system ATP-binding protein LptB;ABC-type high affinity urea uptake system ATPase component UrtD	16	16	1	123	8	357	747	716.25	KPKPNC_11270		CMNEKI_20120	OCNLOL_10815	LOJIMG_02305	OHLMII_08520	GEAANE_21910	BOEJLE_03130	MPOJJA_14935	IKDOHO_19275	FCLLKN_18885	JODFAL_08990	HBFCFN_24480	GOIHAP_00655	HJCFFG_21205	APCKHB_20325	JBIEJC_16925
group_5153		hypothetical protein;Permease protein of ABC transporter	16	16	1	123	6	267	1161	1079.25	KPKPNC_03410		CMNEKI_20110	OCNLOL_23580	LOJIMG_02315	OHLMII_08510	GEAANE_09575	BOEJLE_03140	MPOJJA_14925	IKDOHO_19285	FCLLKN_18895	JODFAL_08980	HBFCFN_24470	GOIHAP_00665	HJCFFG_29395	APCKHB_20315	JBIEJC_15205
urtC	;urtC	hypothetical protein;Urea ABC transporter permease subunit UrtC	16	16	1	123	4	147	1155	1083	KPKPNC_11265		CMNEKI_20115	3_refound_642	LOJIMG_02310	OHLMII_08515	6_refound_1155	BOEJLE_03135	MPOJJA_14930	IKDOHO_19280	FCLLKN_18890	JODFAL_08985	HBFCFN_24475	GOIHAP_00660	HJCFFG_29400	APCKHB_20320	JBIEJC_15200
group_5149		Urea ABC transporter ATP-binding protein /amino acid/amide ABC transporter ATP-binding protein 2 HAAT family	16	16	1	123	1	699	699	699	KPKPNC_11275		CMNEKI_20125	OCNLOL_10810	LOJIMG_11220	OHLMII_08525	GEAANE_21915	BOEJLE_03125	MPOJJA_14940	IKDOHO_19270	FCLLKN_18880	JODFAL_08995	HBFCFN_24485	GOIHAP_00650	HJCFFG_21200	APCKHB_20330	JBIEJC_16930
group_5084		hypothetical protein;Alkanesulfonates-binding protein	16	16	1	107	8	384	1263	1202.8		FLMNLA_06180	CMNEKI_21945	OCNLOL_06370	4_refound_889	OHLMII_20965	GEAANE_07140	BOEJLE_14115	MPOJJA_24285	IKDOHO_10125	FCLLKN_06390	JODFAL_06310	HBFCFN_19720	GOIHAP_18950	HJCFFG_01370	APCKHB_22230	JBIEJC_19720
group_5079		Transporter	16	16	1	107	3	675	675	675		FLMNLA_06175	CMNEKI_21950	OCNLOL_06365	LOJIMG_10095	OHLMII_20960	GEAANE_21455	BOEJLE_14110	MPOJJA_24290	IKDOHO_10120	FCLLKN_06395	JODFAL_06305	HBFCFN_19715	GOIHAP_18945	HJCFFG_01375	APCKHB_22225	JBIEJC_19715
group_5035		proton-translocating NAD(P)(+) transhydrogenase	16	16	1	95	50	297	297	297	KPKPNC_08755	FLMNLA_03740	CMNEKI_17525	OCNLOL_14550	LOJIMG_12705	OHLMII_09630		BOEJLE_06185	MPOJJA_21015	IKDOHO_25515	FCLLKN_09100	JODFAL_00295	HBFCFN_15450	GOIHAP_17345	HJCFFG_28700	APCKHB_00230	JBIEJC_14805
group_5024		hypothetical protein;NAD(P) transhydrogenase subunit beta	16	16	1	95	38	162	1410	1326.8	KPKPNC_08760	FLMNLA_03745	CMNEKI_17530	OCNLOL_14555	4_refound_876	OHLMII_09625	GEAANE_18380	BOEJLE_06190	MPOJJA_21020	IKDOHO_25510	FCLLKN_09105	JODFAL_00290	HBFCFN_15445	GOIHAP_17340	HJCFFG_28695	APCKHB_00225
group_5007		hypothetical protein	16	16	1	95	20	240	240	240	KPKPNC_08765	FLMNLA_03750	CMNEKI_17535	OCNLOL_08575		OHLMII_09620	GEAANE_18375	BOEJLE_06195	MPOJJA_21025	IKDOHO_25505	FCLLKN_09110	JODFAL_00285	HBFCFN_15440	GOIHAP_17335	HJCFFG_28690	APCKHB_00220	JBIEJC_06870
group_4999		hypothetical protein	16	16	1	95	11	144	276	267.75	KPKPNC_20210	FLMNLA_03690	CMNEKI_14300	OCNLOL_03560	LOJIMG_00285	OHLMII_09670	GEAANE_09745	BOEJLE_22375	MPOJJA_19630	IKDOHO_25555	FCLLKN_00695	JODFAL_20625	HBFCFN_15490	GOIHAP_17385	HJCFFG_13330	APCKHB_00270
group_4995		Phage shock protein A;hypothetical protein	16	16	1	95	7	129	777	736.125	KPKPNC_19910	FLMNLA_03710	CMNEKI_28235	OCNLOL_14530	LOJIMG_02395	OHLMII_09650	GEAANE_10550	BOEJLE_19040	MPOJJA_20995	IKDOHO_25535		JODFAL_13480	HBFCFN_15470	GOIHAP_17365	HJCFFG_13350	APCKHB_00250	JBIEJC_12790
group_4959		hypothetical protein;Cell division protein	16	16	1	83	7	330	822	786.562	KPKPNC_09355	FLMNLA_05765	CMNEKI_26570	OCNLOL_07000	LOJIMG_01880	OHLMII_17940	GEAANE_19985		MPOJJA_04110	IKDOHO_23900	FCLLKN_09380	JODFAL_19030	HBFCFN_13995	GOIHAP_01945	HJCFFG_18360	APCKHB_23490	JBIEJC_08075
group_4956		S41 family peptidase	16	16	1	83	3	1293	1293	1293	KPKPNC_07300	FLMNLA_05760	CMNEKI_26575	OCNLOL_06995	LOJIMG_07770	OHLMII_17945	GEAANE_19980	BOEJLE_17975	MPOJJA_04105	IKDOHO_23905	FCLLKN_09375	JODFAL_19025	HBFCFN_13990	GOIHAP_01950	HJCFFG_18355	APCKHB_23495
group_4936		hypothetical protein	16	16	1	76	3	312	501	489.188	KPKPNC_07760	FLMNLA_16560	CMNEKI_18260		LOJIMG_16190	OHLMII_15730	GEAANE_10830	BOEJLE_02905	MPOJJA_16730	IKDOHO_08385	FCLLKN_11120	JODFAL_09150	HBFCFN_00065	GOIHAP_06525	HJCFFG_15285	APCKHB_19925	JBIEJC_13345
group_4913		Delta-aminolevulinic acid dehydratase	16	16	1	75	34	987	987	987	KPKPNC_12225	FLMNLA_21095	CMNEKI_11020	OCNLOL_06485		OHLMII_09750	GEAANE_22160	BOEJLE_15395	MPOJJA_05775	IKDOHO_15435	FCLLKN_11720	JODFAL_20500	HBFCFN_20435	GOIHAP_24835	HJCFFG_23310	APCKHB_09470	JBIEJC_25000
group_4880		hypothetical protein;Cyanophycinase	16	16	1	74	21	849	1026	1003.88	KPKPNC_06330	FLMNLA_10595	CMNEKI_22120	OCNLOL_06720	LOJIMG_11765	OHLMII_13935	GEAANE_03995	BOEJLE_13470	MPOJJA_09895	IKDOHO_02415		JODFAL_08180	HBFCFN_17720	GOIHAP_21005	HJCFFG_08955	APCKHB_04080	JBIEJC_26715
group_4875		hypothetical protein	16	16	1	74	15	174	174	174	KPKPNC_06235	FLMNLA_10585	CMNEKI_22110	OCNLOL_06710	LOJIMG_11755	OHLMII_13925	GEAANE_03985	BOEJLE_13480	MPOJJA_09905	IKDOHO_02405		JODFAL_08190	HBFCFN_17730	GOIHAP_21015	HJCFFG_08965	APCKHB_04090	JBIEJC_13295
group_4873		Chromophore lyase CpcT/CpeT	16	16	1	74	13	525	603	598.125	KPKPNC_06230	FLMNLA_10590	CMNEKI_22115	OCNLOL_06715	LOJIMG_11760	OHLMII_13930	GEAANE_03990	BOEJLE_13475	MPOJJA_09900	IKDOHO_02410		JODFAL_08185	HBFCFN_17725	GOIHAP_21010	HJCFFG_08960	APCKHB_04085	JBIEJC_13300
group_4815		Large ribosomal subunit protein uL14	16	16	1	57	96	369	369	369	KPKPNC_09625	FLMNLA_02365	CMNEKI_03245	OCNLOL_01385	LOJIMG_08130	OHLMII_05750	GEAANE_15920	BOEJLE_11820	MPOJJA_13470	IKDOHO_13090	FCLLKN_04425		HBFCFN_02055	GOIHAP_24045	HJCFFG_06160	APCKHB_21520	JBIEJC_18330
group_4812		dTDP-glucose 46-dehydratase	16	16	1	57	93	1077	1077	1077	KPKPNC_04855	FLMNLA_05135	CMNEKI_26280	OCNLOL_23715	LOJIMG_06090	OHLMII_11460	GEAANE_01945	BOEJLE_10615	MPOJJA_01000	IKDOHO_04945		JODFAL_09890	HBFCFN_18135	GOIHAP_04525	HJCFFG_17675	APCKHB_22955	JBIEJC_19800
group_4810		Large ribosomal subunit protein uL4	16	16	1	57	90	633	633	633	KPKPNC_09580	FLMNLA_00255	CMNEKI_03290	OCNLOL_01430	4_refound_895	OHLMII_05705	GEAANE_08140		MPOJJA_08455	IKDOHO_13135	FCLLKN_04380	JODFAL_15680	HBFCFN_02100	GOIHAP_24090	HJCFFG_06115	APCKHB_21565	JBIEJC_07280
group_4800		50S ribosomal protein L16;Large ribosomal subunit protein uL16	16	16	1	57	79	261	420	410.062	KPKPNC_09610	FLMNLA_02350	CMNEKI_03260	OCNLOL_01400	LOJIMG_08145	OHLMII_05735	GEAANE_10335	BOEJLE_11835	MPOJJA_13455	IKDOHO_13105	FCLLKN_04410		HBFCFN_02070	GOIHAP_24060	HJCFFG_06145	APCKHB_21535	JBIEJC_18345
group_4777		DUF4079 domain-containing protein	16	16	1	57	52	486	486	486	KPKPNC_09565	FLMNLA_00270	CMNEKI_03305	OCNLOL_22740		OHLMII_05690	GEAANE_08155	BOEJLE_16410	MPOJJA_08440	IKDOHO_13150	FCLLKN_11695	JODFAL_19410	HBFCFN_02115	GOIHAP_24105	HJCFFG_20760	APCKHB_21580	JBIEJC_09170
group_4775		hypothetical protein;Large ribosomal subunit protein uL29	16	16	1	57	50	219	219	219	KPKPNC_09615	FLMNLA_02355	CMNEKI_03255	OCNLOL_01395	LOJIMG_08140	OHLMII_05740	6_refound_1201	BOEJLE_11830	MPOJJA_13460	IKDOHO_13100	FCLLKN_04415		HBFCFN_02065	GOIHAP_24055	HJCFFG_06150	APCKHB_21530	JBIEJC_18340
group_4773		Small ribosomal subunit protein uS3;hypothetical protein;30S ribosomal protein S3	16	16	1	57	48	222	729	667.4	KPKPNC_09605	FLMNLA_02345	CMNEKI_03265	OCNLOL_01405	LOJIMG_08150	OHLMII_05730	GEAANE_10330	BOEJLE_11840	MPOJJA_13450	IKDOHO_13110	FCLLKN_04405	11_refound_1806	HBFCFN_02075	GOIHAP_24065	HJCFFG_06140	APCKHB_21540
group_4760		hypothetical protein;Cation transporter	16	16	1	57	35	162	927	848.25	KPKPNC_04850	FLMNLA_05140	CMNEKI_26275	OCNLOL_23710	LOJIMG_06085	OHLMII_11455	GEAANE_00860	BOEJLE_22200	MPOJJA_00995	IKDOHO_04940		JODFAL_09885	HBFCFN_18130	GOIHAP_04520	HJCFFG_17670	APCKHB_22950	JBIEJC_19795
group_4748		hypothetical protein	16	16	1	57	23	306	306	306	KPKPNC_07360	FLMNLA_08740	CMNEKI_10500	3_refound_522		OHLMII_05160	GEAANE_21110	BOEJLE_12870	MPOJJA_21315	IKDOHO_13210	FCLLKN_15600	JODFAL_07005	HBFCFN_02175	GOIHAP_15680	HJCFFG_04275	APCKHB_02695	JBIEJC_08255
group_4745		Small ribosomal subunit protein uS19	16	16	1	57	20	282	282	282	KPKPNC_09595		CMNEKI_03275	OCNLOL_01415	LOJIMG_08160	OHLMII_05720	GEAANE_16180	BOEJLE_01500	MPOJJA_08470	IKDOHO_13120	FCLLKN_04395	JODFAL_15665	HBFCFN_02085	GOIHAP_24075	HJCFFG_06130	APCKHB_21550	JBIEJC_07265
group_4730		hypothetical protein;GTPase Obg	16	16	1	57	4	432	1029	949.4	KPKPNC_13955	FLMNLA_13455	CMNEKI_26295	OCNLOL_16390	LOJIMG_10535	OHLMII_11475	6_refound_1177	BOEJLE_04135	MPOJJA_02610	IKDOHO_04960		JODFAL_09905	HBFCFN_18150	GOIHAP_04540	HJCFFG_03265	APCKHB_22970	JBIEJC_23400
group_4685		hypothetical protein;DUF5678 domain-containing protein	16	16	1	52	29	165	318	307.071	KPKPNC_17095	1_refound_346	CMNEKI_26000	3_refound_766		OHLMII_16090	GEAANE_15460	BOEJLE_04195	MPOJJA_07145	IKDOHO_09315	FCLLKN_17955	JODFAL_10310	HBFCFN_13885	GOIHAP_19265	HJCFFG_24955	APCKHB_08815	JBIEJC_15025
group_4669		F0F1 ATP synthase subunit beta;ATP synthase subunit beta	16	16	1	52	12	939	1449	1417.12	KPKPNC_02955	FLMNLA_08825	CMNEKI_23155	OCNLOL_01495	LOJIMG_07030	OHLMII_16125	GEAANE_19360	BOEJLE_21120	MPOJJA_20090	IKDOHO_09280		JODFAL_16900	HBFCFN_13920	GOIHAP_19300	HJCFFG_20250	APCKHB_08850	JBIEJC_24945
group_4667		ATP synthase epsilon chain	16	16	1	52	10	417	417	417	KPKPNC_02960	FLMNLA_08830	CMNEKI_23160	OCNLOL_01490	LOJIMG_07025	OHLMII_16130	GEAANE_19355	BOEJLE_21115	MPOJJA_20095	IKDOHO_09275		JODFAL_16905	HBFCFN_13925	GOIHAP_19305	HJCFFG_20245	APCKHB_08855	JBIEJC_24940
group_4663		Deoxyribodipyrimidine photolyase-related protein	16	16	1	52	5	1527	1533	1531.12	KPKPNC_09855	FLMNLA_07485	CMNEKI_25960	OCNLOL_11755	LOJIMG_06860	OHLMII_16050	GEAANE_11040		MPOJJA_07185	IKDOHO_09355	FCLLKN_02355	JODFAL_10270	HBFCFN_13845	GOIHAP_10270	HJCFFG_24995	APCKHB_08775	JBIEJC_04630
group_4649		Nucleoside diphosphate kinase	16	16	1	48	80	450	450	450	KPKPNC_13750	FLMNLA_19530	CMNEKI_04845		LOJIMG_02555	OHLMII_03055	GEAANE_00025	BOEJLE_21615	MPOJJA_20400	IKDOHO_17430	FCLLKN_16050	JODFAL_13045	HBFCFN_08150	GOIHAP_09745	HJCFFG_10830	APCKHB_20110	JBIEJC_07950
group_4638		Fatty-acid oxidation protein subunit alpha	16	16	1	48	69	417	417	417	KPKPNC_04545		CMNEKI_00390	OCNLOL_10355	LOJIMG_17865	OHLMII_00100	GEAANE_14150	BOEJLE_19890	MPOJJA_16870	IKDOHO_06985	10_refound_1641	JODFAL_10750	HBFCFN_08200	GOIHAP_15080	HJCFFG_13635	APCKHB_11670	JBIEJC_01995
group_4594		hypothetical protein	16	16	1	48	23	1401	1401	1401	KPKPNC_02300	FLMNLA_08390	CMNEKI_25565	3_refound_514	LOJIMG_04995	OHLMII_20130	GEAANE_03390	BOEJLE_03280	MPOJJA_01185	IKDOHO_06895		JODFAL_10835	HBFCFN_08295	GOIHAP_15165	HJCFFG_30255	APCKHB_11755	JBIEJC_19445
group_4592		Argininosuccinate lyase;hypothetical protein;CHAT domain-containing protein	16	16	1	48	21	141	3810	2008.31	KPKPNC_10940	FLMNLA_08350	CMNEKI_25535	OCNLOL_04210	LOJIMG_03065	OHLMII_20100	GEAANE_12125	BOEJLE_10340	MPOJJA_00015	IKDOHO_06865		JODFAL_18370	HBFCFN_08325	GOIHAP_15195	HJCFFG_11770	APCKHB_11785	JBIEJC_05600
group_4569		hypothetical protein;Argininosuccinate synthase	16	16	1	47	60	180	1206	1077.75	KPKPNC_07050	FLMNLA_20455	CMNEKI_04215		LOJIMG_14305	OHLMII_18245	GEAANE_10710	BOEJLE_10060	MPOJJA_23750	IKDOHO_17975	FCLLKN_05295	JODFAL_20550	HBFCFN_21055	GOIHAP_20600	HJCFFG_05550	APCKHB_16020	JBIEJC_09390
group_4544		High-affinity branched-chain amino acid transport permease protein	16	16	1	47	33	864	864	864	KPKPNC_20830	FLMNLA_00295	CMNEKI_02035	OCNLOL_18250		OHLMII_19635	GEAANE_10740	BOEJLE_14665	MPOJJA_23780	IKDOHO_00215	FCLLKN_05265	JODFAL_17285	HBFCFN_18925	GOIHAP_20510	HJCFFG_05520	APCKHB_00445	JBIEJC_25025
group_4522		RNA polymerase subunit sigma	16	16	1	47	11	135	135	135	KPKPNC_07040	FLMNLA_19400	CMNEKI_04225	OCNLOL_18270	LOJIMG_05415	OHLMII_18235	GEAANE_10720		MPOJJA_23760	IKDOHO_17965	FCLLKN_05285	JODFAL_20560	HBFCFN_21045	GOIHAP_20590	HJCFFG_05540	APCKHB_16010	JBIEJC_12680
group_4518		hypothetical protein	16	16	1	47	7	120	384	351	KPKPNC_20835	FLMNLA_00300	CMNEKI_02040	OCNLOL_18245		OHLMII_19640	GEAANE_10745	BOEJLE_14660	MPOJJA_23785	IKDOHO_00220	FCLLKN_05260	JODFAL_17290	HBFCFN_18930	GOIHAP_20515	HJCFFG_05515	APCKHB_00450	JBIEJC_25020
group_4504		hypothetical protein;Glutamine-binding periplasmic protein/glutamine transport system permease protein	16	16	1	45	5	441	1512	1043.44	KPKPNC_21990	FLMNLA_15300	CMNEKI_26490	OCNLOL_01820	LOJIMG_00050	OHLMII_16665	GEAANE_18990	BOEJLE_15260	MPOJJA_07660	IKDOHO_26465	FCLLKN_17775	JODFAL_12820	HBFCFN_23120	GOIHAP_21155	HJCFFG_25740	APCKHB_22250
group_4501		ABC transporter domain-containing protein	16	16	1	45	2	756	756	756	KPKPNC_21995	FLMNLA_15295	CMNEKI_26495	OCNLOL_01825	LOJIMG_00055	OHLMII_16670	GEAANE_18985	BOEJLE_15255	MPOJJA_07665	IKDOHO_26470	FCLLKN_17780	JODFAL_12825	HBFCFN_23125	GOIHAP_21160	HJCFFG_25735	APCKHB_22255
group_4493		hypothetical protein;Solute-binding protein family 5 domain-containing protein	16	16	1	43	32	720	1743	1615.12	KPKPNC_08540	FLMNLA_04675	CMNEKI_09140		LOJIMG_17350	OHLMII_22880	GEAANE_21805	BOEJLE_10400	MPOJJA_02450	IKDOHO_19115	FCLLKN_07065	JODFAL_16530	HBFCFN_07790	GOIHAP_12050	HJCFFG_20915	APCKHB_19960	JBIEJC_13160
group_4484		Cytosine deaminase;hypothetical protein	16	16	1	43	22	960	1314	1278	KPKPNC_11165	FLMNLA_09560	CMNEKI_08575		LOJIMG_05620	OHLMII_22935	GEAANE_01195	BOEJLE_04715	MPOJJA_11890	IKDOHO_19060	FCLLKN_10430	JODFAL_16475	HBFCFN_07845	GOIHAP_12105	HJCFFG_19355	APCKHB_20015	JBIEJC_11475
group_4483	ftsL;	Cell division protein FtsL;hypothetical protein	16	16	1	43	21	315	558	518.062	KPKPNC_08050		CMNEKI_08530	OCNLOL_07635	LOJIMG_17660	OHLMII_22980	GEAANE_11175	BOEJLE_20690	MPOJJA_16815	IKDOHO_19015	FCLLKN_10475	JODFAL_16430	HBFCFN_07890	GOIHAP_19585	HJCFFG_19400	APCKHB_20060	JBIEJC_12175
group_4464		hypothetical protein;Putative cysteine protease	16	17	1.0625	43	2	255	1665	1507.76	KPKPNC_14760		CMNEKI_08565	OCNLOL_03745;OCNLOL_16970	LOJIMG_04650	OHLMII_22945	GEAANE_16905	BOEJLE_20285	MPOJJA_11900	IKDOHO_19050	FCLLKN_10440	JODFAL_16465	HBFCFN_07855	GOIHAP_19620	HJCFFG_19365	APCKHB_20025	JBIEJC_11485
group_4462		hypothetical protein;SpoVT / AbrB-like protein	16	16	1	42	39	321	321	321	KPKPNC_02060	FLMNLA_06465	CMNEKI_08255	OCNLOL_09535	LOJIMG_01210	OHLMII_16835	GEAANE_10210	BOEJLE_05600	MPOJJA_01515	IKDOHO_23400		JODFAL_15500	HBFCFN_16365	GOIHAP_16870	HJCFFG_17120	APCKHB_08430	JBIEJC_02295
group_4461		hypothetical protein;HTH cro/C1-type domain-containing protein	16	16	1	42	38	102	315	287.8	KPKPNC_02040	1_refound_306	CMNEKI_08235	OCNLOL_09515	LOJIMG_01190	OHLMII_16855	GEAANE_10190		MPOJJA_01535	IKDOHO_23420	FCLLKN_11195	JODFAL_15480	HBFCFN_16385	GOIHAP_16890	HJCFFG_19580	APCKHB_08450	JBIEJC_24665
group_4457		hypothetical protein	16	16	1	42	31	165	165	165	KPKPNC_02050	FLMNLA_06475	CMNEKI_08245	OCNLOL_09525	LOJIMG_01200	OHLMII_16845	GEAANE_10200	BOEJLE_05590	MPOJJA_01525	IKDOHO_23410		JODFAL_15490	HBFCFN_16375	GOIHAP_16880	14_refound_2045	APCKHB_08440	JBIEJC_02285
yhaV	yhaV	Toxin YhaV	16	16	1	42	3	444	444	444	KPKPNC_02055	FLMNLA_06470	CMNEKI_08250	OCNLOL_09530	LOJIMG_01205	OHLMII_16840	GEAANE_10205	BOEJLE_05595	MPOJJA_01520	IKDOHO_23405		JODFAL_15495	HBFCFN_16370	GOIHAP_16875	HJCFFG_17125	APCKHB_08435	JBIEJC_02290
group_4429		Isoprenyl transferase	16	16	1	41	29	750	750	750	KPKPNC_17485	FLMNLA_03975	CMNEKI_05970		LOJIMG_14890	OHLMII_00230	GEAANE_04950	BOEJLE_16025	MPOJJA_18350	IKDOHO_02490	FCLLKN_14000	JODFAL_18415	HBFCFN_19150	GOIHAP_06735	HJCFFG_17010	APCKHB_08340	JBIEJC_11230
group_4424		DUF1825 domain-containing protein	16	16	1	41	24	315	315	315	KPKPNC_17490	FLMNLA_03970	CMNEKI_05975		LOJIMG_14895	OHLMII_00225	GEAANE_04955	BOEJLE_16030	MPOJJA_18355	IKDOHO_02485	FCLLKN_14005	JODFAL_18410	HBFCFN_19145	GOIHAP_06730	HJCFFG_17015	APCKHB_08345	JBIEJC_11235
group_4422		hypothetical protein;Photosystem II reaction center Psb28 protein	16	16	1	41	22	171	360	347.4	KPKPNC_01975	FLMNLA_10615	2_refound_473		LOJIMG_04565	OHLMII_02930	GEAANE_01275	BOEJLE_16000	MPOJJA_16485	IKDOHO_04875	FCLLKN_13970	JODFAL_17325	HBFCFN_10580	GOIHAP_15555	HJCFFG_16980	APCKHB_00650	JBIEJC_16795
group_4414		Diadenylate cyclase	16	16	1	41	14	921	921	921	KPKPNC_17480	FLMNLA_03980	CMNEKI_05965		LOJIMG_14885	OHLMII_00235	6_refound_1071	BOEJLE_16020	MPOJJA_18345	IKDOHO_02495	FCLLKN_13995	11_refound_1755	HBFCFN_19155	GOIHAP_06740	HJCFFG_17005	APCKHB_08335	JBIEJC_11225
group_4406		Cell division inhibitor;hypothetical protein	16	16	1	41	6	375	948	831.562	KPKPNC_01970	FLMNLA_01380	CMNEKI_11245	OCNLOL_09575	LOJIMG_06230	OHLMII_02935		BOEJLE_16005	MPOJJA_16490	IKDOHO_04880	FCLLKN_13975	JODFAL_17330	HBFCFN_10585	GOIHAP_15560	HJCFFG_16985	APCKHB_00655	JBIEJC_16800
group_4398		Large ribosomal subunit protein bL34	16	16	1	40	18	138	138	138	KPKPNC_11195	FLMNLA_08215	2_refound_370	OCNLOL_02060	LOJIMG_13900	OHLMII_07585	GEAANE_00625	BOEJLE_19280	MPOJJA_21265	IKDOHO_22295	FCLLKN_14405	JODFAL_09840	12_refound_1869	GOIHAP_11475		15_refound_2081	JBIEJC_25255
group_4391		hypothetical protein	16	17	1.0625	40	11	213	1149	972.529	KPKPNC_11180;KPKPNC_01840	FLMNLA_08230	CMNEKI_16225	OCNLOL_13135	LOJIMG_13915	OHLMII_07600	GEAANE_00610	BOEJLE_03925	MPOJJA_21250	IKDOHO_22310	FCLLKN_14390	JODFAL_09825	HBFCFN_14345	GOIHAP_11490		APCKHB_12430	JBIEJC_14015
group_4390		hypothetical protein	16	16	1	40	10	363	363	363	KPKPNC_11190	FLMNLA_08220	CMNEKI_16235	OCNLOL_02065	LOJIMG_13905	OHLMII_07590	GEAANE_00620	BOEJLE_03915	MPOJJA_21260	IKDOHO_22300	FCLLKN_14400	JODFAL_09835	HBFCFN_14355	GOIHAP_11480		APCKHB_12440	JBIEJC_25250
group_4365		hypothetical protein	16	16	1	38	21	240	240	240	KPKPNC_17890	FLMNLA_00490	CMNEKI_16945	OCNLOL_01815	LOJIMG_05530	OHLMII_23910	GEAANE_15760	BOEJLE_02480	MPOJJA_06085	IKDOHO_23605	FCLLKN_12260	JODFAL_17400	HBFCFN_21655	GOIHAP_24605	HJCFFG_30090	APCKHB_22300
group_4296		Photosystem I reaction center subunit IX	16	16	1	31	79	129	129	129	KPKPNC_07160	FLMNLA_17820	CMNEKI_06110	OCNLOL_06300		OHLMII_14700	GEAANE_20475	BOEJLE_00395	MPOJJA_10855	IKDOHO_19470	FCLLKN_16385	JODFAL_18195	HBFCFN_16560	GOIHAP_15925	HJCFFG_11905	APCKHB_13960	16_refound_2147
group_4286		hypothetical protein;Photosystem I P700 chlorophyll a apoprotein A1	16	18	1.125	31	68	135	2250	1796.67	KPKPNC_21165	FLMNLA_01285	CMNEKI_01780	OCNLOL_07705	LOJIMG_09135	OHLMII_20340	GEAANE_15805;GEAANE_15810	BOEJLE_09765	MPOJJA_03685	IKDOHO_19585		JODFAL_20535;JODFAL_20540	HBFCFN_16665	GOIHAP_16030	HJCFFG_26325	APCKHB_14075	JBIEJC_22365
group_4235		hypothetical protein;Solute-binding protein family 3/N-terminal domain-containing protein	16	16	1	31	17	183	900	855.188	KPKPNC_03985	FLMNLA_01235	CMNEKI_06150	OCNLOL_11640		OHLMII_14735	GEAANE_00515	BOEJLE_03510	MPOJJA_01100	IKDOHO_19510	FCLLKN_18225	JODFAL_18155	HBFCFN_16600	GOIHAP_15960	HJCFFG_29175	APCKHB_14000	JBIEJC_24535
group_4197		Uncharacterized monothiol glutaredoxin ycf64-like	16	16	1	25	50	324	324	324	KPKPNC_00920		CMNEKI_10695	OCNLOL_22525	LOJIMG_08570	OHLMII_08190	GEAANE_07175	BOEJLE_17505	MPOJJA_08190	IKDOHO_11670	FCLLKN_09495	JODFAL_19090	HBFCFN_14440	GOIHAP_15400	HJCFFG_04035	APCKHB_23175	JBIEJC_21190
group_4167		Superoxide dismutase	16	16	1	25	19	600	600	600	KPKPNC_20710		CMNEKI_11505	OCNLOL_02910	LOJIMG_16240	OHLMII_08225	GEAANE_05715	BOEJLE_01170	MPOJJA_24555	IKDOHO_14815	FCLLKN_04105	JODFAL_02310	HBFCFN_14405	GOIHAP_15435	HJCFFG_23685	APCKHB_23210	JBIEJC_02410
group_4166		Ferredoxin-like protein;hypothetical protein	16	16	1	25	18	342	468	431.25	KPKPNC_18260	FLMNLA_15700	CMNEKI_03495	OCNLOL_23995	LOJIMG_05945	OHLMII_21400		BOEJLE_08910	MPOJJA_17940	IKDOHO_14855	FCLLKN_08580	JODFAL_03950	HBFCFN_06820	GOIHAP_24245	HJCFFG_22130	APCKHB_17530	JBIEJC_24440
group_4159		hypothetical protein;DNA polymerase III subunit gamma/tau	16	16	1	25	10	735	2409	1749.38	KPKPNC_00915		CMNEKI_10690	OCNLOL_22520	LOJIMG_08565	OHLMII_08195	GEAANE_07170	BOEJLE_17510	MPOJJA_08185	IKDOHO_11675	FCLLKN_09490	JODFAL_19085	HBFCFN_14435	GOIHAP_15405	HJCFFG_04040	APCKHB_23180	JBIEJC_21185
group_4157		hypothetical protein;4-alpha-glucanotransferase	16	16	1	25	8	1059	1503	1468.69	KPKPNC_18255	FLMNLA_15705	CMNEKI_03500	OCNLOL_24000	LOJIMG_05940	OHLMII_21405		BOEJLE_08905	MPOJJA_17935	IKDOHO_14860	FCLLKN_08585	JODFAL_03955	HBFCFN_06815	GOIHAP_24250	HJCFFG_22125	APCKHB_17535	JBIEJC_07325
group_4097		DUF1824 domain-containing protein;hypothetical protein	16	16	1	23	67	156	408	386.4	KPKPNC_08195		CMNEKI_23685	OCNLOL_02830	LOJIMG_06630	5_refound_1018	GEAANE_13195	BOEJLE_12060	MPOJJA_00450	IKDOHO_06785	FCLLKN_02185	JODFAL_10190	HBFCFN_10185	GOIHAP_02400	HJCFFG_00115	APCKHB_17950	JBIEJC_17880
group_4096		hypothetical protein;14-dihydroxy-2-naphthoyl-CoA synthase	16	16	1	23	66	267	834	796.2	KPKPNC_08270	FLMNLA_18235	CMNEKI_19300	3_refound_749	LOJIMG_09900	OHLMII_06940	GEAANE_13170	BOEJLE_20645	MPOJJA_00475	IKDOHO_06760		JODFAL_10165	HBFCFN_10160	GOIHAP_02375	HJCFFG_00135	APCKHB_17925	JBIEJC_14180
group_4080		hypothetical protein;DNA gyrase subunit B	16	17	1.0625	23	50	390	2667	2472.71	KPKPNC_12630;KPKPNC_01050	FLMNLA_01485	CMNEKI_06585	OCNLOL_16305		OHLMII_11155	GEAANE_07650	BOEJLE_17995	MPOJJA_19165	IKDOHO_06670	FCLLKN_05825	JODFAL_11530	HBFCFN_10070	GOIHAP_02285	HJCFFG_11455	APCKHB_17835	JBIEJC_09265
group_4074		TRAP transporter small permease subunit	16	17	1.0625	23	44	486	531	515.118	KPKPNC_03270	FLMNLA_13895	CMNEKI_03630	OCNLOL_09970	LOJIMG_07725	OHLMII_22765		BOEJLE_10745	MPOJJA_21525	IKDOHO_12965	FCLLKN_06880	JODFAL_08655	HBFCFN_16885	GOIHAP_00510	HJCFFG_03640;HJCFFG_11525	APCKHB_00540	JBIEJC_18270
cbiQ	cbiQ	Cobalt ECF transporter T component CbiQ	16	16	1	23	36	774	774	774	KPKPNC_05755	FLMNLA_14555	CMNEKI_21200	OCNLOL_16950	LOJIMG_16340	OHLMII_11180	GEAANE_08755	BOEJLE_17345	MPOJJA_19190	IKDOHO_06645	FCLLKN_18100	JODFAL_06275	HBFCFN_10045	GOIHAP_02260	HJCFFG_28270	APCKHB_17810
group_4065		Putative ABC transporter ATP-binding protein gll0289	16	16	1	23	34	777	783	780.375	KPKPNC_05760	FLMNLA_14550	CMNEKI_21205	OCNLOL_16945	LOJIMG_16335	OHLMII_11185	GEAANE_08750	BOEJLE_17340	MPOJJA_19195	IKDOHO_06640	FCLLKN_18105	JODFAL_06270	HBFCFN_10040	GOIHAP_02255	HJCFFG_28275	APCKHB_17805
group_4058		RNA-binding protein;RRM domain-containing protein;hypothetical protein	16	16	1	23	27	183	303	295.5	KPKPNC_08265	FLMNLA_02780	CMNEKI_19295	OCNLOL_14835	LOJIMG_09895	OHLMII_06935	GEAANE_00950	BOEJLE_20650	MPOJJA_00480	IKDOHO_06755		JODFAL_10160	HBFCFN_10155	GOIHAP_02370	HJCFFG_00140	APCKHB_17920	JBIEJC_14175
group_4050		hypothetical protein;Acetolactate synthase small subunit	16	16	1	23	19	156	525	501.938	KPKPNC_17665		CMNEKI_13335	OCNLOL_24450	LOJIMG_05590	OHLMII_06910	GEAANE_13325	BOEJLE_18960	MPOJJA_00510	IKDOHO_06730	FCLLKN_07900	JODFAL_07575	HBFCFN_10130	GOIHAP_02345	HJCFFG_07640	APCKHB_17895	JBIEJC_11545
group_4045		hypothetical protein;Acireductone dioxygenase	16	16	1	23	13	237	552	532.312	KPKPNC_03260		CMNEKI_03625	OCNLOL_09980	LOJIMG_07735	OHLMII_22770	GEAANE_22605	BOEJLE_10755	MPOJJA_21535	IKDOHO_12970	FCLLKN_06890	JODFAL_08665	HBFCFN_16890	GOIHAP_00515	HJCFFG_11515	APCKHB_00545	JBIEJC_20095
group_4043		Glycoside hydrolase family 57 N-terminal domain-containing protein	16	16	1	23	11	2241	2241	2241	KPKPNC_05770	FLMNLA_04710	CMNEKI_21215	OCNLOL_18795	LOJIMG_14660	OHLMII_11195	GEAANE_08740	BOEJLE_04790	MPOJJA_19205	IKDOHO_06630		JODFAL_06255	HBFCFN_10030	GOIHAP_02245	HJCFFG_19320	APCKHB_17795	JBIEJC_03555
group_4035		PBS lyase HEAT domain protein repeat-containing protein	16	16	1	23	3	891	891	891	KPKPNC_08200		CMNEKI_06335	OCNLOL_02825	LOJIMG_03710	OHLMII_09005	GEAANE_13200	BOEJLE_23360	MPOJJA_11265	IKDOHO_06790	FCLLKN_02195	JODFAL_10195	HBFCFN_10190	GOIHAP_02405	HJCFFG_00105	APCKHB_17955	JBIEJC_17870
group_4016		hypothetical protein	16	16	1	22	52	267	315	304.125	KPKPNC_15515	FLMNLA_20685	CMNEKI_27175		LOJIMG_01550	OHLMII_10890	GEAANE_10770	BOEJLE_11675	MPOJJA_21050	IKDOHO_22915	FCLLKN_13570	JODFAL_01195	HBFCFN_00650	GOIHAP_18660	HJCFFG_23865	APCKHB_05325	JBIEJC_05000
group_4005		S-adenosylmethionine decarboxylase proenzyme	16	16	1	22	41	408	408	408	KPKPNC_15510	FLMNLA_20680	CMNEKI_27180		LOJIMG_01555	OHLMII_10885	GEAANE_10765	BOEJLE_11680	MPOJJA_21045	IKDOHO_22910	FCLLKN_13565	JODFAL_01200	HBFCFN_00645	GOIHAP_18655	HJCFFG_23860	APCKHB_05320	JBIEJC_05005
group_4003		DUF4168 domain-containing protein	16	16	1	22	38	486	519	502.5	KPKPNC_22135	FLMNLA_12005	CMNEKI_13255	OCNLOL_00150	LOJIMG_08800	OHLMII_10695	GEAANE_17070		MPOJJA_11000	IKDOHO_24995	FCLLKN_14610	JODFAL_01395	HBFCFN_00455	GOIHAP_18465	HJCFFG_10310	APCKHB_05130	JBIEJC_04810
group_3999		hypothetical protein;GDSL-like Lipase/Acylhydrolase domain protein	16	16	1	22	33	312	729	661.875	KPKPNC_15555	FLMNLA_07110	CMNEKI_27135	OCNLOL_22365	LOJIMG_03130	OHLMII_10930	GEAANE_00260	BOEJLE_20670	MPOJJA_02765	IKDOHO_22955		JODFAL_01155	HBFCFN_00690	GOIHAP_18700	HJCFFG_11025	APCKHB_05365	JBIEJC_18440
group_3975		LD-transpeptidase catalytic domain-containing protein	16	16	1	22	9	513	513	513	KPKPNC_15520	FLMNLA_20690	CMNEKI_27170		LOJIMG_01545	OHLMII_10895	6_refound_1239	BOEJLE_08105	MPOJJA_21055	IKDOHO_22920	FCLLKN_13575	JODFAL_01190	HBFCFN_00655	GOIHAP_18665	HJCFFG_23870	APCKHB_05330	JBIEJC_23590
ccsB	;ccsB	hypothetical protein;Cytochrome c biogenesis protein CcsB	16	17	1.0625	14	83	279	1344	1218.35	KPKPNC_15395;KPKPNC_15390		CMNEKI_24155	OCNLOL_18215	LOJIMG_10205	OHLMII_00515	GEAANE_08785	BOEJLE_05045	MPOJJA_17140	IKDOHO_20655	FCLLKN_05090	JODFAL_17180	HBFCFN_19050	GOIHAP_18250	HJCFFG_29990	APCKHB_10830	JBIEJC_16175
group_3875		S-(Hydroxymethyl)glutathione dehydrogenase;S-(hydroxymethyl)glutathione dehydrogenase	16	16	1	14	81	375	1110	1064.06	KPKPNC_15135		CMNEKI_00100	OCNLOL_22345	LOJIMG_05880	OHLMII_21215	GEAANE_07400	BOEJLE_22710	MPOJJA_00525	IKDOHO_09105	FCLLKN_04870	JODFAL_22570	HBFCFN_02575	GOIHAP_21345	HJCFFG_00855	APCKHB_00045	JBIEJC_24825
group_3869		hypothetical protein;Slr1023 protein	16	16	1	14	75	321	321	321		FLMNLA_02550	CMNEKI_28685	OCNLOL_09630	LOJIMG_12230	OHLMII_00635	GEAANE_10170	BOEJLE_09965	MPOJJA_17020	IKDOHO_27325	FCLLKN_17405	JODFAL_03265	HBFCFN_13205	GOIHAP_12735	HJCFFG_15080	APCKHB_01770	JBIEJC_08720
group_3865		Shikimate kinase	16	16	1	14	71	573	573	573		FLMNLA_02555	CMNEKI_28690	OCNLOL_09625	LOJIMG_12225	OHLMII_00630	GEAANE_10165	BOEJLE_09970	MPOJJA_17025	IKDOHO_27320	FCLLKN_17410	JODFAL_03260	HBFCFN_13200	GOIHAP_12730	HJCFFG_15085	APCKHB_01765	JBIEJC_08725
group_3856		DUF2288 domain-containing protein	16	16	1	14	62	291	291	291	KPKPNC_09945	FLMNLA_08805	CMNEKI_00140		LOJIMG_14745	OHLMII_21255	GEAANE_06940	7_refound_1364	MPOJJA_09120	IKDOHO_09145	FCLLKN_04830	JODFAL_14600	HBFCFN_02615	GOIHAP_21385	HJCFFG_20345	APCKHB_00085	JBIEJC_21505
group_3855		Radical SAM core domain-containing protein;hypothetical protein	16	16	1	14	61	276	807	750.4	KPKPNC_15125	FLMNLA_10405	CMNEKI_00110	OCNLOL_22355	LOJIMG_05870	OHLMII_21225	GEAANE_13080	BOEJLE_04810	MPOJJA_09150	IKDOHO_09115	FCLLKN_04860	11_refound_1837	HBFCFN_02585	GOIHAP_21355	HJCFFG_00845	APCKHB_00055
group_3853		HTH tetR-type domain-containing protein;hypothetical protein	16	16	1	14	59	384	573	561.188	KPKPNC_09950	FLMNLA_08800	CMNEKI_00135		LOJIMG_14750	OHLMII_21250	GEAANE_06935	BOEJLE_03720	MPOJJA_09125	IKDOHO_09140	FCLLKN_04835	JODFAL_14605	HBFCFN_02610	GOIHAP_21380	HJCFFG_20340	APCKHB_00080	JBIEJC_27575
group_3848		Formamidopyrimidine-DNA glycosylase;DNA-formamidopyrimidine glycosylase	16	16	1	14	54	615	858	835.312	KPKPNC_15385		CMNEKI_24160	OCNLOL_12200	LOJIMG_10200	OHLMII_00510	GEAANE_08790	BOEJLE_05050	MPOJJA_17145	IKDOHO_20660	FCLLKN_05095	JODFAL_17185	HBFCFN_19055	GOIHAP_18255	HJCFFG_29995	APCKHB_10835	JBIEJC_16180
group_3845		hypothetical protein;ABC3 transporter permease protein domain-containing protein	16	17	1.0625	14	51	114	1173	994.412	KPKPNC_09960	FLMNLA_08790	CMNEKI_00125		LOJIMG_05580	OHLMII_21240	GEAANE_08480	BOEJLE_04795	MPOJJA_09135	IKDOHO_09130	FCLLKN_04845	JODFAL_14615	HBFCFN_02600	GOIHAP_21370	HJCFFG_20330;HJCFFG_00830	APCKHB_00070	JBIEJC_08130
group_3841		Excalibur calcium-binding domain-containing protein	16	16	1	14	47	336	336	336		FLMNLA_11400	CMNEKI_24055	OCNLOL_14985	LOJIMG_11820	OHLMII_00615	GEAANE_13725	BOEJLE_09980	MPOJJA_17040	IKDOHO_03130	FCLLKN_17420	JODFAL_03245	HBFCFN_13185	GOIHAP_12715	HJCFFG_15095	APCKHB_01750	JBIEJC_16445
group_3820		hypothetical protein;Outer membrane protein beta-barrel domain-containing protein	16	16	1	14	24	687	687	687	KPKPNC_15490	FLMNLA_11425	CMNEKI_24065	OCNLOL_07170	LOJIMG_03270	OHLMII_00605	GEAANE_08470		MPOJJA_17050	IKDOHO_20565	FCLLKN_17445	JODFAL_18525	HBFCFN_18960	GOIHAP_18160	HJCFFG_23460	APCKHB_10740	JBIEJC_00245
group_3816		2TM domain-containing protein	16	16	1	14	20	498	498	498	KPKPNC_22620	1_refound_324	CMNEKI_28660	3_refound_685	4_refound_885	OHLMII_23370	GEAANE_07560	BOEJLE_05465	MPOJJA_10000	IKDOHO_27350		JODFAL_03290	HBFCFN_09890	GOIHAP_12760	HJCFFG_03290	APCKHB_01795	JBIEJC_16990
hlyD	;hlyD	hypothetical protein;Membrane fusion protein biotin-lipoyl like domain-containing protein;HlyD family secretion protein	16	16	1	14	15	855	1284	1243.5	KPKPNC_09955	FLMNLA_08795	CMNEKI_00130		LOJIMG_05575	OHLMII_21245	GEAANE_08475	BOEJLE_03725	MPOJJA_09130	IKDOHO_09135	FCLLKN_04840	JODFAL_14610	HBFCFN_02605	GOIHAP_21375	HJCFFG_20335	APCKHB_00075	JBIEJC_27580
hemW	;hemW	hypothetical protein;Heme chaperone HemW	16	17	1.0625	14	12	273	1317	1113.18	KPKPNC_08070	FLMNLA_02545	CMNEKI_28680	OCNLOL_09635	LOJIMG_12240;LOJIMG_12235	OHLMII_00640	GEAANE_10175	BOEJLE_17640	MPOJJA_17015	IKDOHO_27330	FCLLKN_18435	JODFAL_03270	HBFCFN_13210	GOIHAP_12740	HJCFFG_03270	APCKHB_01775
group_3801		Glucose-6-phosphate 3-dehydrogenase	16	16	1	14	3	1074	1074	1074		FLMNLA_11395	CMNEKI_24050	OCNLOL_14980	LOJIMG_11815	OHLMII_00620	GEAANE_13720	BOEJLE_09975	MPOJJA_17035	IKDOHO_03135	FCLLKN_17415	JODFAL_03250	HBFCFN_13190	GOIHAP_12720	HJCFFG_15090	APCKHB_01755	JBIEJC_08730
group_3788		hypothetical protein;ATP-dependent 6-phosphofructokinase 2	16	16	1	9	94	249	1209	1139.81	KPKPNC_11755	FLMNLA_03150	CMNEKI_04665	OCNLOL_16140	LOJIMG_14080	OHLMII_04760	GEAANE_13065		MPOJJA_13110	IKDOHO_22075	FCLLKN_06505	JODFAL_20575	HBFCFN_01915	GOIHAP_11940	HJCFFG_20475	APCKHB_14335	JBIEJC_27665
group_3787		Pyruvate:ferredoxin (Flavodoxin) oxidoreductase;Pyruvate-flavodoxin oxidoreductase	16	16	1	9	93	1239	3555	3312.38	KPKPNC_11745	FLMNLA_03160	CMNEKI_19605	OCNLOL_16150		OHLMII_04770	GEAANE_13075	BOEJLE_09530	MPOJJA_13120	IKDOHO_22085	FCLLKN_05745	JODFAL_20565	HBFCFN_01925	GOIHAP_11950	HJCFFG_20465	APCKHB_14345	JBIEJC_18355
group_3786		Beta-lactamase-like protein	16	16	1	9	92	864	870	869.625	KPKPNC_06675		CMNEKI_18195	OCNLOL_23105	LOJIMG_01255	OHLMII_04845	GEAANE_01780	BOEJLE_19605	MPOJJA_13195	IKDOHO_27080	FCLLKN_16565	JODFAL_07710	HBFCFN_02000	GOIHAP_12025	HJCFFG_30150	APCKHB_14420	JBIEJC_24490
group_3785		Transcriptional regulator	16	16	1	9	91	363	363	363	KPKPNC_06445		CMNEKI_01405	OCNLOL_13770	LOJIMG_07215	OHLMII_04635	GEAANE_18065	BOEJLE_12775	MPOJJA_03870	IKDOHO_21950	FCLLKN_12245	JODFAL_00435	HBFCFN_01790	GOIHAP_11815	HJCFFG_25885	APCKHB_14210	JBIEJC_07255
group_3775	;nhaS1	hypothetical protein;Low-affinity Na(+)/H(+) antiporter NhaS1	16	18	1.125	9	81	138	1572	1196.5	KPKPNC_09800	FLMNLA_18675	CMNEKI_09780;CMNEKI_18145	OCNLOL_20885;OCNLOL_10170	LOJIMG_02940	OHLMII_04795	GEAANE_09960	BOEJLE_02790	MPOJJA_13145	IKDOHO_22110	FCLLKN_07160	JODFAL_00850	HBFCFN_01950	GOIHAP_11975	HJCFFG_27025	APCKHB_14370
group_3764		Addiction module killer protein;hypothetical protein	16	16	1	9	70	180	345	210.938	KPKPNC_06450		CMNEKI_01410	OCNLOL_13765	LOJIMG_07220	OHLMII_04640	GEAANE_18070	BOEJLE_12770	MPOJJA_03865	IKDOHO_21955	FCLLKN_12240	JODFAL_00440	HBFCFN_01795	GOIHAP_11820	HJCFFG_25880	APCKHB_14215	JBIEJC_07250
group_3750		hypothetical protein;Carbonic anhydrase	16	16	1	9	56	405	849	821.25	KPKPNC_12160		CMNEKI_02565	OCNLOL_18350	LOJIMG_13645	OHLMII_21570	GEAANE_07845	BOEJLE_07645	MPOJJA_12440	IKDOHO_18520	FCLLKN_01790	JODFAL_21625	HBFCFN_14120	GOIHAP_06985	HJCFFG_16095	APCKHB_21160	JBIEJC_11715
group_3745		hypothetical protein;Riboflavin biosynthesis protein	16	17	1.0625	9	51	288	924	886.588	KPKPNC_12320	FLMNLA_13055	CMNEKI_18445	OCNLOL_01120		OHLMII_04700	GEAANE_14990	BOEJLE_07680	MPOJJA_03805	IKDOHO_22015	FCLLKN_01755;FCLLKN_00855	JODFAL_00500	HBFCFN_01855	GOIHAP_11880	HJCFFG_16130	APCKHB_14275	JBIEJC_15170
group_3737		hypothetical protein;Shikimate dehydrogenase (NADP(+))	16	16	1	9	43	693	909	880.5	KPKPNC_11405	FLMNLA_04960	CMNEKI_18175	OCNLOL_23125	LOJIMG_08635	OHLMII_04825	GEAANE_01800	BOEJLE_02450	MPOJJA_13175	IKDOHO_27100		JODFAL_07690	HBFCFN_01980	GOIHAP_12005	HJCFFG_30170	APCKHB_14400	JBIEJC_24470
group_3727		hypothetical protein;Tsi6 domain-containing protein	16	16	1	9	32	225	273	259.5	KPKPNC_12315	FLMNLA_13060	CMNEKI_18450	OCNLOL_01125		OHLMII_04695	GEAANE_14995	BOEJLE_07685	MPOJJA_03810	IKDOHO_22010	FCLLKN_01750	JODFAL_00495	HBFCFN_01850	GOIHAP_11875	HJCFFG_16135	APCKHB_14270	JBIEJC_15175
group_3722		hypothetical protein;TauD/TfdA-like domain-containing protein	16	17	1.0625	9	27	402	918	826.941	KPKPNC_06460	FLMNLA_16420	CMNEKI_01420		LOJIMG_06990	OHLMII_04650	GEAANE_00535	BOEJLE_03560	MPOJJA_03855	IKDOHO_21965	FCLLKN_12230	JODFAL_00450	HBFCFN_01805	GOIHAP_11830	HJCFFG_25870	APCKHB_14225	JBIEJC_06555;JBIEJC_06550
group_3720	;dauC	hypothetical protein;Methyltransferase domain protein;Aklanonic acid methyltransferase DauC	16	18	1.125	9	25	150	795	605.333	KPKPNC_06535	FLMNLA_16390;FLMNLA_16395	CMNEKI_23275	OCNLOL_04965		OHLMII_12510	GEAANE_11825	BOEJLE_18820;BOEJLE_18815	MPOJJA_19940	IKDOHO_24940	FCLLKN_16820	JODFAL_16285	HBFCFN_17085	GOIHAP_16130	HJCFFG_18185	APCKHB_18985	JBIEJC_09650
group_3710		Adenosylcobinamide kinase	16	16	1	9	11	552	552	552	KPKPNC_12195	FLMNLA_16400	CMNEKI_23280	OCNLOL_04960		OHLMII_12505	GEAANE_11830	BOEJLE_18810	MPOJJA_19935	IKDOHO_24935	FCLLKN_16825	JODFAL_16280	HBFCFN_17080	GOIHAP_16125	HJCFFG_18190	APCKHB_18980	JBIEJC_09645
preA	;preA	hypothetical protein;NAD-dependent dihydropyrimidine dehydrogenase subunit PreA	16	16	1	9	9	516	1026	994.125	KPKPNC_11750	FLMNLA_03155	CMNEKI_19600	OCNLOL_16145		OHLMII_04765	GEAANE_13070	BOEJLE_09535	MPOJJA_13115	IKDOHO_22080	FCLLKN_06510	JODFAL_20570	HBFCFN_01920	GOIHAP_11945	HJCFFG_20470	APCKHB_14340	JBIEJC_18360
group_3683		hypothetical protein;Methionine aminopeptidase C	16	16	1	5	17	171	846	801	KPKPNC_19145	FLMNLA_11830	CMNEKI_01935	OCNLOL_03650	LOJIMG_06320	OHLMII_23280	GEAANE_05745	BOEJLE_17430	MPOJJA_14245	IKDOHO_07770	FCLLKN_11370	JODFAL_07905	HBFCFN_23565	GOIHAP_23425	14_refound_2046	APCKHB_18485
group_3655		hypothetical protein	16	16	1	4	478	210	1830	1528	0_refound_246	FLMNLA_11655	CMNEKI_27875	OCNLOL_11060		OHLMII_21035	GEAANE_17320	BOEJLE_15280	MPOJJA_05095	IKDOHO_02725	FCLLKN_17305	JODFAL_20100	HBFCFN_14510	GOIHAP_16540	HJCFFG_24580	APCKHB_20565	JBIEJC_08860
group_3636		Chromosome partition protein Smc;hypothetical protein	16	18	1.125	4	459	138	1410	1074	KPKPNC_21310;KPKPNC_21315	FLMNLA_16240	CMNEKI_17380	OCNLOL_16720;OCNLOL_19315		OHLMII_16430	GEAANE_21825	BOEJLE_17235	MPOJJA_06280	IKDOHO_09835	FCLLKN_15195	JODFAL_13120	HBFCFN_15015	GOIHAP_06320	HJCFFG_03865	APCKHB_06215	JBIEJC_17945
group_3608		hypothetical protein;NAD-dependent epimerase/dehydratase family protein	16	16	1	4	431	912	1152	1137	KPKPNC_22415	FLMNLA_13745	CMNEKI_04825	OCNLOL_01105	LOJIMG_13465	OHLMII_10950	GEAANE_07245	BOEJLE_17210	MPOJJA_02575	IKDOHO_22585	FCLLKN_11810	JODFAL_07250	HBFCFN_10925	GOIHAP_17425	HJCFFG_12750	APCKHB_18950
group_3589		Transmembrane protein	16	16	1	4	412	390	402	391.5	KPKPNC_14040	FLMNLA_20210	CMNEKI_07750	OCNLOL_19910		OHLMII_00680	GEAANE_09420	BOEJLE_01705	MPOJJA_16340	IKDOHO_08565	FCLLKN_09485	JODFAL_16110	HBFCFN_19780	GOIHAP_10540	HJCFFG_13960	APCKHB_06335	JBIEJC_23945
group_3586		Blue (type 1) copper domain-containing protein;hypothetical protein;EfeO-type cupredoxin-like domain-containing protein	16	16	1	4	408	162	462	402	KPKPNC_00085	FLMNLA_17525	CMNEKI_08780	3_refound_637	LOJIMG_06520	OHLMII_08025	GEAANE_09025	BOEJLE_22040	MPOJJA_14440	IKDOHO_25175		JODFAL_21735	HBFCFN_04460	GOIHAP_11760	HJCFFG_28115	APCKHB_22030	JBIEJC_15965
group_3568		ATPase AAA-type core domain-containing protein	16	16	1	4	386	1185	1185	1185	KPKPNC_18310	1_refound_303	CMNEKI_23970	3_refound_635		OHLMII_05025	GEAANE_00120	BOEJLE_18955	MPOJJA_00300	IKDOHO_19705	FCLLKN_08965	JODFAL_13200	HBFCFN_12955	GOIHAP_08805	HJCFFG_26400	APCKHB_04940	JBIEJC_22040
group_3567		DNA segregation ATPase FtsK/SpoIIIE and related proteins;hypothetical protein	16	17	1.0625	4	385	231	906	841.412	KPKPNC_14175		CMNEKI_20240	OCNLOL_17380	LOJIMG_10935	OHLMII_09990	GEAANE_06525	BOEJLE_08120;BOEJLE_03635	MPOJJA_14130	IKDOHO_10015	FCLLKN_12315	JODFAL_12740	HBFCFN_04305	GOIHAP_11605	HJCFFG_29140	APCKHB_11965	JBIEJC_27065
lptB	;lptB	hypothetical protein;ABC-type lipopolysaccharide export system ATPase component LptB	16	16	1	4	375	138	729	687.562	KPKPNC_03690		CMNEKI_17040	OCNLOL_25005	LOJIMG_08745	OHLMII_18125	GEAANE_03840	BOEJLE_19565	MPOJJA_04315	IKDOHO_14195	FCLLKN_13175	JODFAL_03465	HBFCFN_00205	GOIHAP_06150	HJCFFG_17215	APCKHB_03895	JBIEJC_10505
group_3547		Delta-aminolevulinic acid dehydratase;hypothetical protein	16	16	1	4	364	150	981	928.875	KPKPNC_07855	FLMNLA_13240	CMNEKI_14965	OCNLOL_07045	LOJIMG_10150	OHLMII_03555	GEAANE_21695		MPOJJA_15190	IKDOHO_05975	FCLLKN_18185	JODFAL_09670	HBFCFN_01020	GOIHAP_07695	HJCFFG_16305	APCKHB_02265	JBIEJC_24970
group_3545		hypothetical protein;RND efflux system	16	20	1.25	4	362	414	3303	2166.45		FLMNLA_06340	CMNEKI_20280	OCNLOL_17420	LOJIMG_06340	OHLMII_10030	GEAANE_15330;GEAANE_11840	BOEJLE_17835;BOEJLE_00405	MPOJJA_19115;MPOJJA_14170	IKDOHO_10055	FCLLKN_03520;FCLLKN_04920	JODFAL_12780	HBFCFN_04345	GOIHAP_11645	HJCFFG_10560	APCKHB_12005	JBIEJC_17460
group_3538		Low-complexity protein	16	16	1	4	355	1263	1263	1263	KPKPNC_10815	FLMNLA_01655	CMNEKI_00300	3_refound_756	LOJIMG_01075	OHLMII_14085	6_refound_1244	BOEJLE_12795	MPOJJA_17900	IKDOHO_20175	FCLLKN_03445	JODFAL_08330	HBFCFN_22565	GOIHAP_20670		APCKHB_22485	JBIEJC_00230
group_3498		SCP domain-containing protein	16	16	1	4	315	879	948	943.688	KPKPNC_00355		CMNEKI_24030	OCNLOL_20375	LOJIMG_01650	OHLMII_05085	GEAANE_14345	BOEJLE_05615	MPOJJA_05540	IKDOHO_19765	FCLLKN_07290	JODFAL_13140	HBFCFN_13015	GOIHAP_08745	HJCFFG_30505	APCKHB_05000	JBIEJC_01935
group_3481		Protoheme IX farnesyltransferase;hypothetical protein	16	16	1	4	296	708	951	934.8	KPKPNC_19255	FLMNLA_09145	CMNEKI_18340	3_refound_745	LOJIMG_11875	OHLMII_03535	GEAANE_21670		MPOJJA_15210	IKDOHO_05995	FCLLKN_00380	JODFAL_09695	HBFCFN_01000	GOIHAP_07675	HJCFFG_16325	APCKHB_02245	JBIEJC_04530
group_3465		hypothetical protein	16	16	1	4	279	375	375	375	KPKPNC_22405	FLMNLA_17440	CMNEKI_04835	OCNLOL_01115		OHLMII_10960	GEAANE_07235	BOEJLE_17200	MPOJJA_02565	IKDOHO_22575	FCLLKN_11820	JODFAL_07260	HBFCFN_10915	GOIHAP_17415	HJCFFG_12740	APCKHB_18960	JBIEJC_06700
group_3461		hypothetical protein;Protein Thf1	16	16	1	4	275	498	702	678.375	KPKPNC_02165	FLMNLA_06290	CMNEKI_22430	OCNLOL_02440	LOJIMG_12335	OHLMII_03345	GEAANE_09755	BOEJLE_07855	MPOJJA_17315	IKDOHO_12470		JODFAL_16625	HBFCFN_00810	GOIHAP_07485	HJCFFG_13520	APCKHB_02055	JBIEJC_10330
group_3459		Putative zinc protease	16	16	1	4	273	1260	1260	1260	KPKPNC_04690	FLMNLA_11645	CMNEKI_26165		LOJIMG_14600	OHLMII_00360	GEAANE_21595	BOEJLE_15290	MPOJJA_07800	IKDOHO_19865	FCLLKN_04345	JODFAL_17705	HBFCFN_13115	GOIHAP_08645	HJCFFG_24590	APCKHB_05100	JBIEJC_07985
group_3453		hypothetical protein;Glyoxalase-like domain protein	16	16	1	4	267	321	567	551.625	KPKPNC_07035	FLMNLA_00930	CMNEKI_16560	OCNLOL_12345	LOJIMG_13845	OHLMII_19575	GEAANE_03435	BOEJLE_09725	MPOJJA_08500	IKDOHO_05920	FCLLKN_17740	JODFAL_09615	HBFCFN_01070	GOIHAP_07745		APCKHB_02315	JBIEJC_15770
group_3451		tRNA-(Ms[2]io[6]A)-hydroxylase;hypothetical protein	16	17	1.0625	4	265	153	585	541.059		FLMNLA_20225	CMNEKI_07760	OCNLOL_23185	LOJIMG_13415	OHLMII_01360	GEAANE_09430;GEAANE_09435	BOEJLE_09190	MPOJJA_16355	IKDOHO_09765	FCLLKN_18855	JODFAL_15000	HBFCFN_15085	GOIHAP_06250	HJCFFG_25780	APCKHB_06145	JBIEJC_21090
group_3450		hypothetical protein;25-diamino-6-ribosylamino-4(3H)-pyrimidinone 5'-phosphate reductase	16	16	1	4	264	396	681	656.812	KPKPNC_02085		CMNEKI_07770	OCNLOL_23175	LOJIMG_13425	OHLMII_01350	GEAANE_09445	BOEJLE_09200	MPOJJA_16365	IKDOHO_09775	FCLLKN_18845	JODFAL_14990	HBFCFN_15075	GOIHAP_06260	HJCFFG_25790	APCKHB_06155	JBIEJC_21100
group_3432		NfeD-like C-terminal domain-containing protein	16	16	1	4	244	342	342	342	KPKPNC_07030	FLMNLA_00935	CMNEKI_16555	OCNLOL_13810	LOJIMG_13840	OHLMII_19570	GEAANE_03430	BOEJLE_09720	MPOJJA_08495	IKDOHO_05915	FCLLKN_17745	JODFAL_09610	HBFCFN_01075	GOIHAP_07750		APCKHB_02320	JBIEJC_15775
glcE	;glcE	hypothetical protein;Glycolate dehydrogenase FAD-binding subunit GlcE	16	17	1.0625	4	239	273	1287	1162.41	KPKPNC_15690	FLMNLA_06260	CMNEKI_22405	OCNLOL_01535		OHLMII_03370	GEAANE_05060	BOEJLE_22865;BOEJLE_22860	MPOJJA_18745	IKDOHO_12495	FCLLKN_02030	JODFAL_16650	HBFCFN_00835	GOIHAP_07510	HJCFFG_13550	APCKHB_02080	JBIEJC_06000
group_3413		hypothetical protein	16	16	1	4	223	306	306	306	KPKPNC_20270	FLMNLA_00875	CMNEKI_05770	OCNLOL_21570	LOJIMG_13760	OHLMII_03270	GEAANE_13760	BOEJLE_17915	MPOJJA_20705	IKDOHO_08715		JODFAL_01600	HBFCFN_17835	GOIHAP_09435	HJCFFG_08875	APCKHB_19285	JBIEJC_24635
group_3411		Mg-protoporphyrin IX chelatase	16	16	1	4	221	1074	1074	1074	KPKPNC_14035	1_refound_264	CMNEKI_07745	OCNLOL_19905		OHLMII_00675	GEAANE_09415	BOEJLE_01710	MPOJJA_16335	IKDOHO_08560	FCLLKN_09480	JODFAL_16105	HBFCFN_19775	GOIHAP_10535	HJCFFG_13965	APCKHB_06330	JBIEJC_23950
group_3389		Short-chain alcohol dehydrogenase;hypothetical protein	16	16	1	4	199	450	729	702.375	KPKPNC_14170	FLMNLA_17990	CMNEKI_20235	OCNLOL_17375	LOJIMG_10930	OHLMII_09985	GEAANE_06520	BOEJLE_08115	MPOJJA_14125	IKDOHO_10010	FCLLKN_12310	JODFAL_07940	HBFCFN_04300	GOIHAP_11600	HJCFFG_29145	APCKHB_11960
group_3376		Photosystem I assembly protein Ycf3	16	16	1	4	184	522	522	522	KPKPNC_21300	FLMNLA_16255	CMNEKI_10430	OCNLOL_16730	LOJIMG_11180	OHLMII_16420	GEAANE_21835	BOEJLE_17240	MPOJJA_10190	IKDOHO_09825	FCLLKN_15190	JODFAL_13110	HBFCFN_15025	GOIHAP_06310	HJCFFG_05305	APCKHB_06205
group_3374		Cation ABC transporter substrate-binding protein	16	16	1	4	182	924	936	935.25	KPKPNC_15050		CMNEKI_11130	OCNLOL_24225	LOJIMG_10620	OHLMII_07915	GEAANE_04410	BOEJLE_19415	MPOJJA_14840	IKDOHO_15785	FCLLKN_17325	JODFAL_01690	HBFCFN_14030	GOIHAP_19700	HJCFFG_24560	APCKHB_14130	JBIEJC_03015
group_3370		hypothetical protein;HTH cro/C1-type domain-containing protein	16	16	1	4	178	330	396	391.6	KPKPNC_01795	FLMNLA_02140	CMNEKI_16425	OCNLOL_21670		OHLMII_03435	GEAANE_09150	BOEJLE_14710	MPOJJA_16105	IKDOHO_12560	FCLLKN_15850	JODFAL_22330	HBFCFN_00900	GOIHAP_07575	HJCFFG_29225	APCKHB_02145	16_refound_2249
psaK	psaK	Photosystem I reaction center subunit PsaK	16	16	1	4	164	267	267	267	KPKPNC_14155	FLMNLA_17605	CMNEKI_20220		LOJIMG_10915	OHLMII_09970	GEAANE_06505	BOEJLE_12610	MPOJJA_14110	IKDOHO_09995	FCLLKN_10415	JODFAL_07960	HBFCFN_04285	GOIHAP_11585	HJCFFG_29160	APCKHB_11945	JBIEJC_15995
group_3333		3-dehydroquinate synthase	16	16	1	4	137	1014	1101	1095.56	KPKPNC_18320	FLMNLA_05790	CMNEKI_23980	OCNLOL_09555	LOJIMG_06445	OHLMII_05035	GEAANE_00130		MPOJJA_00310	IKDOHO_19715	FCLLKN_08975	JODFAL_13190	HBFCFN_12965	GOIHAP_08795	HJCFFG_26410	APCKHB_04950	JBIEJC_14385
group_3332		DUF309 domain-containing protein	16	16	1	4	136	426	426	426	KPKPNC_03680		CMNEKI_17030	OCNLOL_25020	LOJIMG_10820	OHLMII_18115	GEAANE_20720	BOEJLE_17595	MPOJJA_04325	IKDOHO_14210	FCLLKN_13165	JODFAL_03455	HBFCFN_00215	GOIHAP_06160	HJCFFG_17225	APCKHB_03905	JBIEJC_24740
group_3312		hypothetical protein;Acyl-CoA dehydrogenase	16	17	1.0625	4	116	195	1800	1638	KPKPNC_19285	FLMNLA_17500	CMNEKI_16495	OCNLOL_07920	LOJIMG_09130	OHLMII_03505	GEAANE_02510;GEAANE_04860	BOEJLE_02550	8_refound_1498	IKDOHO_06025	FCLLKN_09785	JODFAL_04010	HBFCFN_00970	GOIHAP_07645	HJCFFG_29205	APCKHB_02215
group_3305		Thioredoxin-dependent thiol peroxidase;hypothetical protein	16	16	1	4	109	306	468	457.875	KPKPNC_01815	FLMNLA_02120	CMNEKI_16445	OCNLOL_21690	LOJIMG_00470	OHLMII_03455	GEAANE_00685	BOEJLE_14735	MPOJJA_16125	IKDOHO_12580	FCLLKN_15830	JODFAL_22350	HBFCFN_00920	GOIHAP_07595		APCKHB_02165	JBIEJC_03335
group_3303		hypothetical protein;Geranylgeranyl reductase	16	16	1	4	107	675	1137	1108.12	KPKPNC_18315	FLMNLA_05795	CMNEKI_23975	OCNLOL_09560	LOJIMG_06450	OHLMII_05030	GEAANE_00125		MPOJJA_00305	IKDOHO_19710	FCLLKN_08970	JODFAL_13195	HBFCFN_12960	GOIHAP_08800	HJCFFG_26405	APCKHB_04945	JBIEJC_14380
group_3302		Permease	16	16	1	4	106	1170	1170	1170	0_refound_203		CMNEKI_17045	OCNLOL_25000	4_refound_904	OHLMII_18130	GEAANE_03845	BOEJLE_19570	MPOJJA_04310	IKDOHO_14190	FCLLKN_13180	JODFAL_03470	HBFCFN_00200	GOIHAP_06145	HJCFFG_17210	APCKHB_03890	JBIEJC_10510
group_3288		5-amino-6-(D-ribitylamino)uracil--L-tyrosine 4-hydroxyphenyl transferase	16	16	1	4	90	1137	1137	1137	KPKPNC_02160	FLMNLA_06285	CMNEKI_22425	OCNLOL_02435	LOJIMG_12330	OHLMII_03350	GEAANE_09760	BOEJLE_07850	MPOJJA_17310	IKDOHO_12475		JODFAL_16630	HBFCFN_00815	GOIHAP_07490	HJCFFG_13525	APCKHB_02060	JBIEJC_10335
group_3285		hypothetical protein;GTP cyclohydrolase 1 2;GTP cyclohydrolase 1	16	17	1.0625	4	87	138	699	657.706	KPKPNC_14165	FLMNLA_17995	CMNEKI_20230	OCNLOL_17370	LOJIMG_10925	OHLMII_09980	GEAANE_06515	BOEJLE_08110	MPOJJA_14120	IKDOHO_10005	FCLLKN_12305	JODFAL_07950;JODFAL_07945	HBFCFN_04295	GOIHAP_11595	HJCFFG_29150	APCKHB_11955
group_3282		hypothetical protein;Methyltransferase domain-containing protein;Erythromycin 3''-O-methyltransferase	16	17	1.0625	4	84	204	927	816.882	KPKPNC_10800		CMNEKI_00285	OCNLOL_17135	LOJIMG_14980	OHLMII_14100	GEAANE_08560;GEAANE_08555	BOEJLE_21155	MPOJJA_17915	IKDOHO_20160	FCLLKN_14795	JODFAL_08345	HBFCFN_22550	GOIHAP_20655	HJCFFG_29820	APCKHB_22470	JBIEJC_16065
group_3269		hypothetical protein;N-(5'-phosphoribosyl)anthranilate isomerase	16	17	1.0625	4	71	234	639	551.294	KPKPNC_14160	FLMNLA_12380;FLMNLA_18000	CMNEKI_20225	OCNLOL_17365	LOJIMG_10920	OHLMII_09975	GEAANE_06510		MPOJJA_14115	IKDOHO_10000	FCLLKN_12300	JODFAL_07955	HBFCFN_04290	GOIHAP_11590	HJCFFG_29155	APCKHB_11950	JBIEJC_15990
group_3268		hypothetical protein	16	16	1	4	70	360	360	360	KPKPNC_03675		CMNEKI_17025	OCNLOL_25025	LOJIMG_10815	OHLMII_18110	GEAANE_20725	BOEJLE_17590	MPOJJA_04330	IKDOHO_14215	FCLLKN_13160	JODFAL_03450	HBFCFN_00220	GOIHAP_06165	HJCFFG_17230	APCKHB_03910	JBIEJC_24735
group_3266	copG	CopG family transcriptional regulator	16	16	1	4	68	228	228	228	KPKPNC_14145	FLMNLA_17615	CMNEKI_20210	OCNLOL_22015		OHLMII_11375	GEAANE_22590	BOEJLE_12600	MPOJJA_14100	IKDOHO_09985	FCLLKN_13140	JODFAL_16715	HBFCFN_04275	GOIHAP_11575	HJCFFG_29165	APCKHB_11940	JBIEJC_24280
group_3254		Organic solvent tolerance-like N-terminal domain-containing protein	16	16	1	4	56	501	501	501	KPKPNC_03685		CMNEKI_17035	OCNLOL_25015	LOJIMG_08735	OHLMII_18120	GEAANE_20715	BOEJLE_17600	MPOJJA_04320	IKDOHO_14205	FCLLKN_13170	JODFAL_03460	HBFCFN_00210	GOIHAP_06155	HJCFFG_17220	APCKHB_03900	JBIEJC_24745
group_3247		hypothetical protein;DUF3784 domain-containing protein	16	16	1	4	48	279	387	374.6	KPKPNC_08235		CMNEKI_16570	3_refound_641	LOJIMG_01580	OHLMII_19585	GEAANE_20895	BOEJLE_05620	MPOJJA_08510	IKDOHO_05930	FCLLKN_11455	JODFAL_09625	HBFCFN_01060	GOIHAP_07735	HJCFFG_06760	APCKHB_02305	JBIEJC_01940
group_3246		ABC transporter domain-containing protein;hypothetical protein	16	16	1	4	47	189	750	712.6	KPKPNC_03635	1_refound_329	CMNEKI_20290	OCNLOL_17430		OHLMII_10040	GEAANE_06185	BOEJLE_00415	MPOJJA_19105	IKDOHO_10065	FCLLKN_03510	JODFAL_12790	HBFCFN_04355	GOIHAP_11655	HJCFFG_05125	APCKHB_12015	JBIEJC_12460
group_3245		Cytochrome c oxidase subunit 2	16	16	1	4	46	966	966	966	KPKPNC_19265	FLMNLA_09155	CMNEKI_18350	OCNLOL_16760	LOJIMG_14115	OHLMII_03525		BOEJLE_20575	MPOJJA_15220	IKDOHO_06005	FCLLKN_09765	JODFAL_09705	HBFCFN_00990	GOIHAP_07665	HJCFFG_16335	APCKHB_02235	JBIEJC_18825
group_3239		hypothetical protein;Pyruvate dehydrogenase E1 component subunit alpha	16	16	1	4	38	582	1035	1006.69	KPKPNC_04775	FLMNLA_01575	CMNEKI_05720	OCNLOL_15290	LOJIMG_14765	OHLMII_03320	GEAANE_00660	BOEJLE_13625	MPOJJA_17340	IKDOHO_08665	FCLLKN_07240	JODFAL_01650	HBFCFN_17785	GOIHAP_09385	HJCFFG_04075	APCKHB_19235
group_3227		hypothetical protein;Squalene--hopene cyclase	16	17	1.0625	4	26	903	2145	1922.29	KPKPNC_01800	FLMNLA_02135	CMNEKI_16430	OCNLOL_21675		OHLMII_03440	GEAANE_09145	BOEJLE_14715;BOEJLE_14720	MPOJJA_16110	IKDOHO_12565	FCLLKN_15845	JODFAL_22335	HBFCFN_00905	GOIHAP_07580	HJCFFG_29220	APCKHB_02150	JBIEJC_11025
group_3211		hypothetical protein;Glycosyl transferase group 1	16	16	1	4	9	207	1098	1042.31	KPKPNC_14205	FLMNLA_11660	CMNEKI_27880		LOJIMG_01350	OHLMII_19535	GEAANE_17315	BOEJLE_00105	MPOJJA_17370	IKDOHO_02730	FCLLKN_17310	JODFAL_08065	HBFCFN_14515	GOIHAP_16545	HJCFFG_24575	APCKHB_20570	JBIEJC_08855
group_3199		hypothetical protein	16	16	1	1	3476	342	567	552.938	KPKPNC_10440		CMNEKI_03360	OCNLOL_15500	LOJIMG_01665	OHLMII_24375	GEAANE_10785	BOEJLE_12275	MPOJJA_18675	IKDOHO_05340	FCLLKN_04650	JODFAL_17765	HBFCFN_06075	GOIHAP_09670	HJCFFG_05500	APCKHB_14595	JBIEJC_02735
group_3193		Fatty acid desaturase Delta-9 fatty acid desaturase	16	16	1	1	3470	834	834	834	KPKPNC_16030	FLMNLA_04930	CMNEKI_07340	OCNLOL_10220	LOJIMG_09465	OHLMII_11660	GEAANE_08935	BOEJLE_12450	MPOJJA_10650	IKDOHO_04055		JODFAL_13065	HBFCFN_15840	GOIHAP_00760	HJCFFG_15385	APCKHB_13640	JBIEJC_22305
cbiT	;cbiT	hypothetical protein;Precorrin-6Y C515-methyltransferase (Decarboxylating) CbiT subunit	16	16	1	1	3465	177	591	559.312	KPKPNC_11375	FLMNLA_01400	CMNEKI_17985	OCNLOL_23340	LOJIMG_07600	OHLMII_10660	GEAANE_04985	BOEJLE_12710	MPOJJA_12540	IKDOHO_15505	FCLLKN_10675	JODFAL_16325	HBFCFN_16800	GOIHAP_16685		APCKHB_18925	JBIEJC_06705
group_3178		hypothetical protein;ATP synthase subunit alpha	16	16	1	1	3453	411	1509	1371.75	KPKPNC_05045	FLMNLA_07360	CMNEKI_09205	OCNLOL_19870		OHLMII_01540	GEAANE_19730	BOEJLE_17800	MPOJJA_16575	IKDOHO_15125	FCLLKN_01250	JODFAL_04680	HBFCFN_10745	GOIHAP_21850	HJCFFG_13595	APCKHB_05610	JBIEJC_23320
cysT	cysT	Sulfate transport system permease protein CysT	16	16	1	1	3440	843	843	843	KPKPNC_14405		CMNEKI_06420	OCNLOL_07585	LOJIMG_17430	OHLMII_22440	GEAANE_19595	BOEJLE_03390	MPOJJA_21185	IKDOHO_10610	FCLLKN_09950	JODFAL_21170	HBFCFN_07250	GOIHAP_03480	HJCFFG_27215	APCKHB_13520	JBIEJC_25150
group_3165		CENP-V/GFA domain-containing protein	16	16	1	1	3439	474	474	474	0_refound_130	FLMNLA_08310	CMNEKI_22520	3_refound_638	LOJIMG_02570	OHLMII_23065	GEAANE_17720	BOEJLE_22475	MPOJJA_00205	IKDOHO_18300		JODFAL_13405	HBFCFN_20700	GOIHAP_12850	HJCFFG_23085	APCKHB_19660	JBIEJC_14235
group_3125		hypothetical protein	16	16	1	1	3398	519	522	519.938	KPKPNC_10905	FLMNLA_21180	CMNEKI_21070	OCNLOL_02715		OHLMII_18990	GEAANE_11345	BOEJLE_22235	MPOJJA_02890	IKDOHO_25610	FCLLKN_12670	JODFAL_06590	HBFCFN_15245	GOIHAP_04670	HJCFFG_19665	APCKHB_20915	JBIEJC_01915
group_3121		Imidazoleglycerol-phosphate dehydratase	16	16	1	1	3393	540	630	624.375	KPKPNC_03135		CMNEKI_12910	OCNLOL_05755	LOJIMG_00675	OHLMII_18485	GEAANE_21175	BOEJLE_22390	MPOJJA_23320	IKDOHO_06070	FCLLKN_12070	JODFAL_22245	HBFCFN_18400	GOIHAP_02780	HJCFFG_09090	APCKHB_08080	JBIEJC_02945
group_3087		HTH cro/C1-type domain-containing protein	16	16	1	1	3355	1164	1173	1171.31	KPKPNC_14120	FLMNLA_03545	CMNEKI_09700	OCNLOL_10030	LOJIMG_00785	OHLMII_17790	GEAANE_00580	BOEJLE_14535	MPOJJA_14025	IKDOHO_15215	FCLLKN_05305	JODFAL_17615	HBFCFN_05090	GOIHAP_22850	HJCFFG_09315	APCKHB_14465
group_3079		DUF4327 domain-containing protein	16	16	1	1	3346	222	222	222	KPKPNC_20200	FLMNLA_04545	CMNEKI_12155	OCNLOL_15770	LOJIMG_07675	OHLMII_17210	GEAANE_06415	BOEJLE_17375	MPOJJA_23880	IKDOHO_15720		JODFAL_17870	HBFCFN_18610	GOIHAP_10740	HJCFFG_07855	APCKHB_10690	JBIEJC_02880
group_3078		Small ribosomal subunit protein uS10	16	16	1	1	3345	318	384	331.2	KPKPNC_14090	FLMNLA_03575	CMNEKI_10770	OCNLOL_19700	4_refound_853	OHLMII_17825		BOEJLE_19955	MPOJJA_17775	IKDOHO_20775	FCLLKN_05335	JODFAL_19630	HBFCFN_01370	GOIHAP_22680	HJCFFG_09345	APCKHB_12475	JBIEJC_13945
ylqD	ylqD	YlqD protein	16	16	1	1	3339	450	450	450	KPKPNC_15565	FLMNLA_15050	2_refound_378		LOJIMG_06385	OHLMII_15445	GEAANE_00980	BOEJLE_19640	MPOJJA_22180	IKDOHO_21760	FCLLKN_08540	JODFAL_07765	HBFCFN_16965	GOIHAP_15735	HJCFFG_29720	APCKHB_10115	JBIEJC_21935
group_3070		ABC-type dipeptide/oligopeptide/nickel transport system permease component	16	16	1	1	3335	870	870	870	KPKPNC_06870	FLMNLA_08870	CMNEKI_02120	OCNLOL_16235	4_refound_788	OHLMII_10420	GEAANE_20685		MPOJJA_06780	IKDOHO_20440	FCLLKN_12535	JODFAL_02635	HBFCFN_08745	GOIHAP_08850	HJCFFG_13110	APCKHB_09615	JBIEJC_15020
group_3049		Inositol monophosphatase	16	16	1	1	3311	876	876	876	KPKPNC_00315	FLMNLA_17260	CMNEKI_19355	OCNLOL_06210	LOJIMG_03295	OHLMII_07160	GEAANE_20905	BOEJLE_08850	MPOJJA_03440	IKDOHO_14455	FCLLKN_18840	JODFAL_05285	HBFCFN_07060	GOIHAP_16320	HJCFFG_28605	APCKHB_13330
cpcS	;cpcS	hypothetical protein;Putative phycocyanobilin lyase CpcS 2	16	16	1	1	3300	303	540	525.188	KPKPNC_01250	FLMNLA_11315	CMNEKI_27605	OCNLOL_00635		OHLMII_10505	GEAANE_18175	BOEJLE_07240	MPOJJA_03760	IKDOHO_21910	FCLLKN_14675	JODFAL_20740	HBFCFN_22820	GOIHAP_12315	HJCFFG_16635	APCKHB_02660	JBIEJC_13055
group_3024		hypothetical protein;Leucine-binding protein domain-containing protein	16	16	1	1	3283	1158	2733	2550.19	KPKPNC_03935	FLMNLA_17250	CMNEKI_09340	OCNLOL_08395		OHLMII_21120	GEAANE_14950	BOEJLE_20030	MPOJJA_03385	IKDOHO_01795	FCLLKN_05535	JODFAL_20985	HBFCFN_02425	GOIHAP_01165	HJCFFG_14535	APCKHB_01215	JBIEJC_13705
petL	petL	Cytochrome b6-f complex subunit PetL	16	16	1	1	3263	102	102	102	KPKPNC_12390	FLMNLA_11350	CMNEKI_05075	OCNLOL_24145	LOJIMG_09995	OHLMII_05345	GEAANE_10560	BOEJLE_18880	MPOJJA_18945	IKDOHO_04505		JODFAL_22040	HBFCFN_11400	GOIHAP_01620	HJCFFG_10280	APCKHB_07275	JBIEJC_25885
group_2992		Acetylglutamate kinase	16	16	1	1	3250	888	888	888	KPKPNC_20195	FLMNLA_04540	CMNEKI_12160	3_refound_547	LOJIMG_07670	OHLMII_17215	GEAANE_06420	BOEJLE_17380	MPOJJA_23885	IKDOHO_15715		JODFAL_17875	HBFCFN_18615	GOIHAP_10745	HJCFFG_07860	APCKHB_10685	JBIEJC_02885
group_2986		hypothetical protein;Rho termination factor N-terminal domain-containing protein	16	16	1	1	3244	375	1248	1123.31	KPKPNC_10025	FLMNLA_02270	CMNEKI_07000	OCNLOL_08270	LOJIMG_15375	OHLMII_14315	GEAANE_12825	BOEJLE_13500	MPOJJA_22210	IKDOHO_11250		JODFAL_21125	HBFCFN_20065	GOIHAP_07295	HJCFFG_08715	APCKHB_02495	JBIEJC_11560
group_2981		hypothetical protein;Phycobilisome linker polypeptide phycocyanin-associated rod	16	16	1	1	3239	189	879	805.5	KPKPNC_11325	FLMNLA_05850	CMNEKI_21995	OCNLOL_12795		OHLMII_13810	6_refound_1143	BOEJLE_23505	MPOJJA_04220	IKDOHO_07650	10_refound_1679	JODFAL_22285	HBFCFN_08045	GOIHAP_06625	HJCFFG_07320	APCKHB_11455	JBIEJC_04220
group_2977		hypothetical protein;Polyphosphate kinase-2-related domain-containing protein	16	16	1	1	3235	216	897	854.438	KPKPNC_07255	FLMNLA_07970	CMNEKI_11760	OCNLOL_19025	LOJIMG_09205	OHLMII_13275	GEAANE_22080	BOEJLE_21685	MPOJJA_00950	IKDOHO_01045		JODFAL_22750	HBFCFN_12300	GOIHAP_11190	HJCFFG_24290	APCKHB_05785	JBIEJC_14795
group_2971		Antitoxin	16	16	1	1	3229	237	237	237	KPKPNC_10395		CMNEKI_06540	OCNLOL_15545	LOJIMG_01700	OHLMII_24330	GEAANE_07930	BOEJLE_01370	MPOJJA_18720	IKDOHO_05295	FCLLKN_11105	JODFAL_17810	HBFCFN_06030	GOIHAP_09625	HJCFFG_29290	APCKHB_14640	JBIEJC_18625
group_2953		Small ribosomal subunit protein uS7	16	16	1	1	3211	381	471	465.375	KPKPNC_14105	FLMNLA_03560	CMNEKI_09715	OCNLOL_11245	LOJIMG_00770	OHLMII_17805		BOEJLE_18680	MPOJJA_14010	IKDOHO_20790	FCLLKN_05320	JODFAL_19645	HBFCFN_01355	GOIHAP_22665	HJCFFG_09330	APCKHB_12460	JBIEJC_13930
group_2944		Polyketide cyclase / dehydrase and lipid transport	16	16	1	1	3201	465	465	465	KPKPNC_10415	FLMNLA_05665	CMNEKI_03385	OCNLOL_15525	LOJIMG_01690	OHLMII_24350	GEAANE_19160	BOEJLE_18540	MPOJJA_18700	IKDOHO_05315	FCLLKN_11080	JODFAL_17790	HBFCFN_06050	GOIHAP_09645		APCKHB_14620	JBIEJC_18650
group_2942		DUF1822 domain-containing protein	16	16	1	1	3199	1128	1128	1128	KPKPNC_10275	FLMNLA_06105	CMNEKI_10950	OCNLOL_14450		OHLMII_06010	GEAANE_05335	BOEJLE_07330	MPOJJA_19330	IKDOHO_10315	FCLLKN_06730	JODFAL_11340	HBFCFN_15375	GOIHAP_11340	HJCFFG_08855	APCKHB_18360	JBIEJC_22160
group_2937		DNA uptake protein	16	16	1	1	3194	531	531	531	KPKPNC_16905	FLMNLA_13290	CMNEKI_07845	OCNLOL_03240	LOJIMG_01825	OHLMII_21865	GEAANE_02205	BOEJLE_00365	MPOJJA_17670	IKDOHO_21440		JODFAL_12080	HBFCFN_03695	GOIHAP_03140	HJCFFG_02710	APCKHB_01415	JBIEJC_02840
group_2936		hypothetical protein	16	16	1	1	3193	156	243	199.5	0_refound_116		2_refound_443	3_refound_625	4_refound_850	5_refound_992	6_refound_1142	BOEJLE_23330	8_refound_1476	9_refound_1608	FCLLKN_10560	11_refound_1799	12_refound_1914	13_refound_1987	HJCFFG_14190	15_refound_2123	JBIEJC_02975
group_2922		hypothetical protein;Cyclic pyranopterin monophosphate synthase	16	16	1	1	3178	150	501	479.062	KPKPNC_20875	FLMNLA_02935	CMNEKI_17185	OCNLOL_15720	LOJIMG_13745	OHLMII_01250	GEAANE_12220		MPOJJA_05685	IKDOHO_00955	FCLLKN_13435	JODFAL_19915	HBFCFN_12390	GOIHAP_11100	HJCFFG_27155	APCKHB_05875	JBIEJC_21115
ppsD	;ppsD	hypothetical protein;Phthiocerol synthesis polyketide synthase type I PpsD	16	16	1	1	3176	1320	5445	5105.06	KPKPNC_03910	FLMNLA_17225	CMNEKI_09365	OCNLOL_08420	LOJIMG_15920	OHLMII_21095	GEAANE_05160	BOEJLE_12285	MPOJJA_03360	IKDOHO_01770	FCLLKN_05560	JODFAL_20960	HBFCFN_02450	GOIHAP_01190	HJCFFG_14510	APCKHB_01240
luxR	luxR	Two component transcriptional regulator LuxR family	16	16	1	1	3157	633	633	633		FLMNLA_04790	CMNEKI_08400	OCNLOL_08880	LOJIMG_09060	OHLMII_15770	GEAANE_03750	BOEJLE_17625	MPOJJA_13965	IKDOHO_09975	FCLLKN_14235	JODFAL_10010	HBFCFN_16705	GOIHAP_12625	HJCFFG_04130	APCKHB_03645	JBIEJC_11110
group_2891		hypothetical protein	16	16	1	1	3144	120	120	120	KPKPNC_21820	1_refound_300	CMNEKI_05390	OCNLOL_13940		OHLMII_10600	GEAANE_10975	BOEJLE_20250	MPOJJA_20945	IKDOHO_11450	FCLLKN_14735	JODFAL_15545	HBFCFN_19615	GOIHAP_09275	HJCFFG_03890	APCKHB_02815	16_refound_2217
group_2884		3-oxoacyl-[acyl-carrier-protein] reductase	16	16	1	1	3136	777	777	777	KPKPNC_18695	FLMNLA_07880	CMNEKI_21395	OCNLOL_08095	LOJIMG_13180	OHLMII_02665	GEAANE_04770	BOEJLE_04080	MPOJJA_17510	IKDOHO_24245	FCLLKN_07450	JODFAL_14850	HBFCFN_21360	GOIHAP_21685		APCKHB_10245	JBIEJC_11345
group_2880		hypothetical protein	16	16	1	1	3132	144	144	144	KPKPNC_16050	FLMNLA_18095	CMNEKI_02610	3_refound_620		OHLMII_05250	GEAANE_16765	7_refound_1337	MPOJJA_23215	IKDOHO_04410	FCLLKN_10615	JODFAL_21945	HBFCFN_11305	GOIHAP_01525	HJCFFG_11810	APCKHB_07180	JBIEJC_04895
cysW	cysW	Sulfate transport system permease protein CysW	16	16	1	1	3128	843	843	843	KPKPNC_14400		CMNEKI_06415	OCNLOL_07590	LOJIMG_17425	OHLMII_22445	GEAANE_19600	BOEJLE_03395	MPOJJA_21180	IKDOHO_10615	FCLLKN_09945	JODFAL_21175	HBFCFN_07245	GOIHAP_03475	HJCFFG_27210	APCKHB_13515	JBIEJC_25155
group_2864		hypothetical protein	16	16	1	1	3114	267	267	267	KPKPNC_08910		CMNEKI_12730	OCNLOL_09795	4_refound_846	OHLMII_07335	GEAANE_03630	BOEJLE_12745	MPOJJA_00360	IKDOHO_24055	FCLLKN_08290	JODFAL_20265	HBFCFN_05920	GOIHAP_08385	HJCFFG_22925	APCKHB_13240	JBIEJC_19195
rsfS	rsfS	Ribosomal silencing factor RsfS	16	16	1	1	3095	405	405	405	KPKPNC_03370	FLMNLA_19745	CMNEKI_23950	OCNLOL_09840	LOJIMG_11160	OHLMII_12605	GEAANE_11680	BOEJLE_16150	MPOJJA_00085	IKDOHO_12375		JODFAL_12020	HBFCFN_07730	GOIHAP_20090	HJCFFG_19450	APCKHB_02440	JBIEJC_08465
group_2841		Photosystem I iron-sulfur center	16	16	1	1	3087	246	246	246	KPKPNC_03110	FLMNLA_19565	CMNEKI_12885	OCNLOL_04495	LOJIMG_15295	OHLMII_07730	GEAANE_19340	BOEJLE_05530	MPOJJA_23295	IKDOHO_06095	FCLLKN_13545	JODFAL_22220	HBFCFN_18375	GOIHAP_02755		APCKHB_08055	JBIEJC_06935
group_2836		Uncharacterized N-acetyltransferase ycf52-like	16	16	1	1	3082	516	516	516	KPKPNC_00385	FLMNLA_06405	CMNEKI_17115		LOJIMG_06170	OHLMII_20725	GEAANE_17225	BOEJLE_05330	MPOJJA_12795	IKDOHO_21720	FCLLKN_16795	JODFAL_12280	HBFCFN_03975	GOIHAP_03420	HJCFFG_13770	APCKHB_01695	JBIEJC_20005
group_2824		15-cis-phytoene synthase	16	16	1	1	3070	933	933	933	0_refound_0	FLMNLA_00065	CMNEKI_22765		LOJIMG_07070	OHLMII_20415	6_refound_1084	BOEJLE_12390	MPOJJA_19845	IKDOHO_06500	FCLLKN_06640	JODFAL_09135	HBFCFN_08780	GOIHAP_22655	HJCFFG_11325	APCKHB_20240	JBIEJC_03300
group_2817		hypothetical protein	16	16	1	1	3062	483	483	483	KPKPNC_05985	FLMNLA_16460	CMNEKI_23455	OCNLOL_19435	LOJIMG_00935	OHLMII_12890	6_refound_1046	BOEJLE_20800	MPOJJA_10460	IKDOHO_09690		JODFAL_06330	HBFCFN_03050	GOIHAP_19490	HJCFFG_27850	APCKHB_07855	JBIEJC_18025
ytcB	ytcB	Uncharacterized UDP-glucose epimerase ytcB	16	16	1	1	3034	951	951	951	KPKPNC_16055	FLMNLA_02585	CMNEKI_02615	3_refound_538	LOJIMG_17995	OHLMII_05255	GEAANE_16760	BOEJLE_08145	MPOJJA_23210	IKDOHO_04415		JODFAL_21950	HBFCFN_11310	GOIHAP_01530	HJCFFG_26460	APCKHB_07185	JBIEJC_00570
group_2787		hypothetical protein	16	16	1	1	3030	255	255	255	KPKPNC_16985	FLMNLA_00620	CMNEKI_14400	OCNLOL_11160	LOJIMG_07850	OHLMII_17075	GEAANE_10140	BOEJLE_10115	MPOJJA_02995	IKDOHO_21120		JODFAL_10455	HBFCFN_18805	GOIHAP_09735	HJCFFG_16940	APCKHB_09790	JBIEJC_25725
group_2784		Phosphate starvation-inducible protein PhoH putative ATPase	16	16	1	1	3026	957	957	957	KPKPNC_11715	1_refound_260	CMNEKI_14100	OCNLOL_15930	4_refound_794	OHLMII_06670	GEAANE_10275		MPOJJA_23095	IKDOHO_00700	FCLLKN_15725	JODFAL_07440	HBFCFN_03465	GOIHAP_03995	HJCFFG_16610	APCKHB_04515	16_refound_2150
ftsL	ftsL	Cell division protein FtsL	16	16	1	1	2979	351	357	351.375		FLMNLA_07245	CMNEKI_25220	OCNLOL_10310	LOJIMG_00115	OHLMII_22155	GEAANE_01255	BOEJLE_11655	MPOJJA_08590	IKDOHO_05420	FCLLKN_08835	JODFAL_21910	HBFCFN_22055	GOIHAP_19645	HJCFFG_24325	APCKHB_23245	JBIEJC_20870
group_2720		Phospholipid/glycerol acyltransferase domain-containing protein;hypothetical protein	16	17	1.0625	1	2959	222	717	656.471	KPKPNC_04750	FLMNLA_02035	CMNEKI_09680	OCNLOL_10090	LOJIMG_09300;LOJIMG_05045	OHLMII_17770	GEAANE_01095		MPOJJA_14045	IKDOHO_15235	FCLLKN_07005	JODFAL_17595	HBFCFN_05110	GOIHAP_22870	HJCFFG_29435	APCKHB_14485	JBIEJC_10310
ampG	;ampG	hypothetical protein;AmpG family muropeptide MFS transporter;Histidine kinase	16	17	1.0625	1	2929	207	1242	1111.59	KPKPNC_12015	FLMNLA_12200	CMNEKI_22960		LOJIMG_11660	OHLMII_10455	GEAANE_16085	BOEJLE_02890	MPOJJA_15795	IKDOHO_21860	FCLLKN_01525	JODFAL_01110	HBFCFN_22770	GOIHAP_12265	HJCFFG_23400	APCKHB_02610	JBIEJC_15970;JBIEJC_15975
group_2678		Alpha-14 glucan phosphorylase;hypothetical protein	16	17	1.0625	1	2916	333	2535	2254.06	KPKPNC_04175;KPKPNC_04180	FLMNLA_16760	CMNEKI_01180	OCNLOL_15125		OHLMII_21905	GEAANE_06445	BOEJLE_02585	MPOJJA_18315	IKDOHO_21400	FCLLKN_16225	JODFAL_12040	HBFCFN_03655	GOIHAP_03100	HJCFFG_02645	APCKHB_01375	JBIEJC_03840
group_2676		DNA recombination-mediator protein A	16	16	1	1	2914	507	507	507	KPKPNC_08960	FLMNLA_15470	CMNEKI_14420	OCNLOL_21945	LOJIMG_15580	OHLMII_09180	GEAANE_09470		MPOJJA_00835	IKDOHO_05490	FCLLKN_16725	JODFAL_04070	HBFCFN_23140	GOIHAP_12480	HJCFFG_18540	APCKHB_11090	JBIEJC_08910
group_2674		Nitroreductase domain-containing protein	16	16	1	1	2912	651	651	651	KPKPNC_16745		CMNEKI_22970	OCNLOL_05825	LOJIMG_13755	OHLMII_10465	GEAANE_16075	BOEJLE_16810	MPOJJA_15805	IKDOHO_21870	FCLLKN_01535	JODFAL_01100	HBFCFN_22780	GOIHAP_12275	HJCFFG_23410	APCKHB_02620	JBIEJC_21585
group_2672		hypothetical protein	16	16	1	1	2910	183	183	183	KPKPNC_22675	FLMNLA_04915	CMNEKI_09660	OCNLOL_07220		OHLMII_19035	GEAANE_14355	BOEJLE_20295	MPOJJA_23255	IKDOHO_05205	FCLLKN_12720	JODFAL_06635	HBFCFN_15200	GOIHAP_00550	HJCFFG_21955	APCKHB_20870	JBIEJC_17770
group_2669		hypothetical protein;Membrane protein of uknown function UCP014873	16	16	1	1	2907	198	507	487.688	KPKPNC_11050	FLMNLA_15345	CMNEKI_24715	OCNLOL_04395	LOJIMG_10385	OHLMII_11715	GEAANE_22635		MPOJJA_11955	IKDOHO_02980	FCLLKN_13530	JODFAL_15155	HBFCFN_23955	GOIHAP_12905	HJCFFG_27650	APCKHB_23615	JBIEJC_06915
group_2668		hypothetical protein	16	17	1.0625	1	2906	198	528	488.25	KPKPNC_22305		CMNEKI_04800	OCNLOL_23620	LOJIMG_15970	OHLMII_05220	GEAANE_05210	BOEJLE_15770	MPOJJA_03310	IKDOHO_01720	FCLLKN_05610	11_refound_1855	HBFCFN_02500	GOIHAP_01240	HJCFFG_17775;HJCFFG_14460	APCKHB_01290	JBIEJC_20770
group_2657		Glutamyl-tRNA(Gln) amidotransferase subunit A;hypothetical protein	16	17	1.0625	1	2894	501	1452	1359	KPKPNC_08190	FLMNLA_09735	CMNEKI_00780		LOJIMG_00500	OHLMII_20780	GEAANE_12495	BOEJLE_12185;BOEJLE_12190	MPOJJA_17760	IKDOHO_02905	FCLLKN_10170	JODFAL_08685	HBFCFN_18680	GOIHAP_10165	HJCFFG_02040	APCKHB_08420	JBIEJC_20600
group_2656		hypothetical protein	16	16	1	1	2893	135	1461	1229.25		FLMNLA_05090	CMNEKI_26505	OCNLOL_02375	LOJIMG_08945	OHLMII_18330	GEAANE_01035	BOEJLE_03260	MPOJJA_14395	IKDOHO_07480	FCLLKN_12580	JODFAL_06460	HBFCFN_06620	GOIHAP_22490	HJCFFG_00310	APCKHB_15095	JBIEJC_26890
group_2652		Hybrid peroxiredoxin hyPrx5;Putative peroxiredoxin/glutaredoxin family protein	16	16	1	1	2888	684	732	728.8	KPKPNC_13330	FLMNLA_20510	CMNEKI_19185	OCNLOL_15035	LOJIMG_12750	OHLMII_20015	GEAANE_01835	BOEJLE_16260	MPOJJA_05490	IKDOHO_22615		JODFAL_07580	HBFCFN_17130	GOIHAP_00585	14_refound_2069	APCKHB_14490	JBIEJC_01475
group_2630		Inorganic pyrophosphatase	16	16	1	1	2866	510	510	510	KPKPNC_14480	FLMNLA_07605	CMNEKI_04115		LOJIMG_00220	OHLMII_19300	GEAANE_19765	BOEJLE_07135	MPOJJA_17830	IKDOHO_25340	FCLLKN_02385	JODFAL_08440	HBFCFN_14255	GOIHAP_09870	HJCFFG_07370	APCKHB_23050	JBIEJC_12385
group_2616		DUF1997 domain-containing protein	16	16	1	1	2850	582	582	582	KPKPNC_22685		2_refound_509	OCNLOL_07230	LOJIMG_13555	OHLMII_19025	GEAANE_14365	BOEJLE_22275	MPOJJA_23245	IKDOHO_14885	FCLLKN_12725	JODFAL_06625	HBFCFN_15210	GOIHAP_00540	HJCFFG_10985	APCKHB_20880	JBIEJC_19095
group_2560		4-diphosphocytidyl-2-C-methyl-D-erythritol kinase	16	16	1	1	2789	942	942	942	KPKPNC_04155	FLMNLA_13325	CMNEKI_01160	OCNLOL_24085	LOJIMG_00260	OHLMII_21885		BOEJLE_18390	MPOJJA_17650	IKDOHO_21420	FCLLKN_16200	JODFAL_12060	HBFCFN_03675	GOIHAP_03120	HJCFFG_02670	APCKHB_01395	JBIEJC_03865
group_2550		Ribosome-binding factor A	16	16	1	1	2777	387	393	392.25	KPKPNC_11540	FLMNLA_18755	CMNEKI_19065	OCNLOL_17550	LOJIMG_17270	OHLMII_20595	GEAANE_07905	BOEJLE_14045	MPOJJA_15415	IKDOHO_21590		JODFAL_12625	HBFCFN_03845	GOIHAP_03290	HJCFFG_07575	APCKHB_01565	JBIEJC_16475
group_2534	fluC;	Fluoride-specific ion channel FluC;hypothetical protein	16	16	1	1	2759	405	405	405	KPKPNC_04170	FLMNLA_16770	CMNEKI_01175		LOJIMG_13340	OHLMII_21900	GEAANE_08255	BOEJLE_18405	MPOJJA_17635	IKDOHO_21405	FCLLKN_16215	JODFAL_12045	HBFCFN_03660	GOIHAP_03105	HJCFFG_02655	APCKHB_01380	JBIEJC_03850
csgG	csgG	Curli production assembly/transport component CsgG	16	16	1	1	2751	1002	1002	1002	KPKPNC_08480		CMNEKI_17750	OCNLOL_24355	LOJIMG_05145	OHLMII_03060	GEAANE_09780	BOEJLE_17330	MPOJJA_23610	IKDOHO_23235	FCLLKN_04175	JODFAL_22525	HBFCFN_08440	GOIHAP_20190	HJCFFG_10040	APCKHB_02925	JBIEJC_03240
group_2526		Dihydrolipoyl dehydrogenase;hypothetical protein	16	16	1	1	2747	360	1548	1396.8	KPKPNC_04200	FLMNLA_17865	CMNEKI_03455	OCNLOL_01320	LOJIMG_01960	OHLMII_14005	6_refound_1250	BOEJLE_11720	MPOJJA_02695	IKDOHO_20875	FCLLKN_15375	JODFAL_16355	HBFCFN_20910	GOIHAP_16655	HJCFFG_00200	APCKHB_21435
group_2525		C-phycocyanin beta subunit	16	16	1	1	2746	519	519	519	KPKPNC_11335	FLMNLA_04530	CMNEKI_22005	3_refound_531	LOJIMG_06310	OHLMII_13820	GEAANE_06840	BOEJLE_20935	MPOJJA_04230	IKDOHO_07660		JODFAL_22275	HBFCFN_08055	GOIHAP_06635	HJCFFG_07310	APCKHB_11465	JBIEJC_11390
group_2515		ABC-3 transport family protein	16	16	1	1	2734	804	831	829.312	KPKPNC_01405	FLMNLA_05805	CMNEKI_19935	OCNLOL_02175		OHLMII_17375	GEAANE_22195	BOEJLE_05265	MPOJJA_21810	IKDOHO_12995	FCLLKN_14190	JODFAL_18655	HBFCFN_07635	GOIHAP_12190	HJCFFG_01625	APCKHB_18620	JBIEJC_00095
group_2496		DUF3598 domain-containing protein	16	16	1	1	2714	717	828	820.6	KPKPNC_10300	FLMNLA_19115	CMNEKI_05040	OCNLOL_17695	4_refound_926	OHLMII_05310	GEAANE_21185	BOEJLE_19810	MPOJJA_18980	IKDOHO_04470	FCLLKN_14325	JODFAL_22005	HBFCFN_11365	GOIHAP_01585	HJCFFG_18285	APCKHB_07240
group_2490		Uncharacterized ABC transporter ATP-binding protein all4389	16	16	1	1	2708	981	981	981	KPKPNC_05310	FLMNLA_04995	CMNEKI_19905	3_refound_762	LOJIMG_09110	OHLMII_17345	GEAANE_16485	BOEJLE_04360	MPOJJA_23030	IKDOHO_13025		JODFAL_02280	HBFCFN_07665	GOIHAP_12220	HJCFFG_24025	APCKHB_18650	JBIEJC_04920
group_2487		Glycosyl hydrolase-like 10 domain-containing protein;hypothetical protein	16	17	1.0625	1	2705	207	2652	2132.82	KPKPNC_01515;KPKPNC_11965	FLMNLA_07225	CMNEKI_04560	OCNLOL_06280	LOJIMG_07380	OHLMII_13235	GEAANE_22665	BOEJLE_18585	MPOJJA_01925	IKDOHO_26885	FCLLKN_08865	JODFAL_15315	HBFCFN_22700	GOIHAP_23545	HJCFFG_02800	APCKHB_08200
cmpR	cmpR	HTH-type transcriptional activator CmpR	16	16	1	1	2695	945	945	945	KPKPNC_06005	FLMNLA_06905	CMNEKI_22250		LOJIMG_11310	OHLMII_15540	GEAANE_07015	BOEJLE_13510	MPOJJA_11715	IKDOHO_09465	FCLLKN_17675	JODFAL_08285	HBFCFN_02695	GOIHAP_04790	HJCFFG_24865	APCKHB_23535	JBIEJC_19520
group_2475		Putative regulatory protein Amet_2791	16	16	1	1	2692	270	270	270	KPKPNC_22395	FLMNLA_08940	CMNEKI_18050		LOJIMG_04195	OHLMII_02340	6_refound_1083	BOEJLE_14575	MPOJJA_16925	IKDOHO_26715	FCLLKN_13675	JODFAL_11040	HBFCFN_22350	GOIHAP_22040	HJCFFG_17990	APCKHB_02035	JBIEJC_15370
group_2467		Ferredoxin 2Fe-2S	16	16	1	1	2683	456	456	456	KPKPNC_21675		CMNEKI_06680	OCNLOL_24815	LOJIMG_00615	OHLMII_15910	GEAANE_19075	BOEJLE_13215	MPOJJA_08055	IKDOHO_20965	FCLLKN_06480	JODFAL_22635	HBFCFN_21000	GOIHAP_21985	HJCFFG_17285	APCKHB_11590	JBIEJC_26830
group_2433		hypothetical protein;Mobile element protein	16	16	1	1	2644	147	294	158.062	KPKPNC_04205	FLMNLA_17860	CMNEKI_03450	OCNLOL_01325	LOJIMG_01965	OHLMII_14010		BOEJLE_11725	MPOJJA_02690	IKDOHO_20880	FCLLKN_15370	JODFAL_16360	HBFCFN_20915	GOIHAP_16650	HJCFFG_00205	APCKHB_21440	JBIEJC_16040
group_2420		hypothetical protein;putative UDP-N-acetylglucosamine--peptide N-acetylglucosaminyltransferase SPINDLY	16	18	1.125	1	2630	141	801	705.833	KPKPNC_16315	FLMNLA_01175;FLMNLA_07170	CMNEKI_18925	OCNLOL_06325	LOJIMG_07870;LOJIMG_12190	OHLMII_19890	GEAANE_14095	BOEJLE_16095	MPOJJA_08890	IKDOHO_11060	FCLLKN_09995	JODFAL_02990	HBFCFN_08985	GOIHAP_21475	HJCFFG_27260	APCKHB_14850
group_2417		Zinc metalloprotease;hypothetical protein	16	16	1	1	2625	606	1248	1165.69	KPKPNC_17190	FLMNLA_03915	CMNEKI_06260	OCNLOL_03445	LOJIMG_03370	OHLMII_15315	GEAANE_15900	BOEJLE_09615	MPOJJA_09075	IKDOHO_03555		JODFAL_18630	HBFCFN_01555	GOIHAP_00255	HJCFFG_28995	APCKHB_00710	JBIEJC_00270
group_2348		Lipid-A-disaccharide synthase;hypothetical protein	16	16	1	1	2554	501	1200	1156.31		FLMNLA_18765	CMNEKI_19075	OCNLOL_17560	LOJIMG_17280	OHLMII_20605	GEAANE_07895	BOEJLE_14055	MPOJJA_15400	IKDOHO_21600	FCLLKN_15765	JODFAL_12635	HBFCFN_03855	GOIHAP_03300	HJCFFG_07585	APCKHB_01575	JBIEJC_08260
group_2347		hypothetical protein;Thymidylate kinase	16	16	1	1	2553	132	1494	1270.5	KPKPNC_10315	FLMNLA_03320	CMNEKI_05025	OCNLOL_21485		OHLMII_05295	GEAANE_05235	BOEJLE_00640	MPOJJA_18995	IKDOHO_04455	FCLLKN_02900	JODFAL_21990	HBFCFN_11350	GOIHAP_01570	HJCFFG_12990	APCKHB_07225	JBIEJC_13425
group_2343		hypothetical protein;Ferritin/DPS protein domain-containing protein	16	16	1	1	2549	276	435	425.062	KPKPNC_03850		CMNEKI_11935	OCNLOL_00050	LOJIMG_17230	OHLMII_21630	GEAANE_07420	BOEJLE_11150	MPOJJA_19135	IKDOHO_00380	FCLLKN_05665	JODFAL_02840	HBFCFN_03145	GOIHAP_03675	HJCFFG_10760	APCKHB_04195	JBIEJC_23285
group_2326		hypothetical protein;Glr0121 protein	16	16	1	1	2532	702	1041	1019.81	KPKPNC_08970	FLMNLA_15480	CMNEKI_14410	OCNLOL_21935	LOJIMG_15590	OHLMII_09190	GEAANE_09480	BOEJLE_17965	MPOJJA_00825	IKDOHO_05480	FCLLKN_16735	JODFAL_04060	HBFCFN_23130	GOIHAP_12490	HJCFFG_18550	APCKHB_11080
group_2322		hypothetical protein;Cofactor assembly of complex C subunit B	16	16	1	1	2528	171	519	497.25	KPKPNC_01870	FLMNLA_01215	CMNEKI_28575	OCNLOL_09505	LOJIMG_06045	OHLMII_23200	GEAANE_22740	BOEJLE_03095	MPOJJA_03970	IKDOHO_24440	FCLLKN_14595	JODFAL_03710	HBFCFN_10895	GOIHAP_14365		APCKHB_12925	JBIEJC_12845
group_2316		hypothetical protein;Putative restriction endonuclease domain-containing protein	16	16	1	1	2522	174	558	534		FLMNLA_08480	CMNEKI_09075	OCNLOL_09825	LOJIMG_16545	OHLMII_13120	GEAANE_03105	BOEJLE_18365	MPOJJA_10060	IKDOHO_16480	FCLLKN_17070	JODFAL_04500	HBFCFN_05345	GOIHAP_05730	HJCFFG_01685	APCKHB_06825	JBIEJC_24570
hisH	hisH	Imidazole glycerol phosphate synthase subunit HisH	16	16	1	1	2507	639	639	639	KPKPNC_03080	FLMNLA_01150	CMNEKI_06405	OCNLOL_07600	LOJIMG_03425	OHLMII_22455	GEAANE_19610	BOEJLE_22630	MPOJJA_21170	IKDOHO_10625		JODFAL_21185	HBFCFN_07235	GOIHAP_03465	HJCFFG_13740	APCKHB_13505	JBIEJC_05805
group_2286		Carbonic anhydrase	16	16	1	1	2489	729	729	729	KPKPNC_16435	FLMNLA_07180	CMNEKI_12010	OCNLOL_09450	LOJIMG_16655	OHLMII_14215	GEAANE_06060		MPOJJA_24125	IKDOHO_10765	FCLLKN_10005	JODFAL_17630	HBFCFN_06935	GOIHAP_12770	HJCFFG_18035	APCKHB_12250	JBIEJC_14145
group_2283		ADP-ribosylglycohydrolase;hypothetical protein	16	16	1	1	2485	717	852	841.125	KPKPNC_10720	FLMNLA_12035	CMNEKI_26530	OCNLOL_05195	LOJIMG_17110	OHLMII_18355	GEAANE_11610	BOEJLE_05685	MPOJJA_14420	IKDOHO_07505	FCLLKN_02155	JODFAL_20210	HBFCFN_06645	GOIHAP_22515	HJCFFG_21605	APCKHB_15120
group_2275		Aspartate 1-decarboxylase	16	16	1	1	2476	420	450	421.875	KPKPNC_11600	FLMNLA_19110	CMNEKI_05045	OCNLOL_17700	LOJIMG_14835	OHLMII_05315	GEAANE_21180	BOEJLE_19815	MPOJJA_18975	IKDOHO_04475	FCLLKN_14330	JODFAL_22010	HBFCFN_11370	GOIHAP_01590	HJCFFG_18290	APCKHB_07245
group_2253		Mercuric resistance operon regulatory protein;hypothetical protein	16	16	1	1	2454	252	408	390.75	KPKPNC_05590		CMNEKI_23330	OCNLOL_08035	LOJIMG_03975	OHLMII_01605	GEAANE_20740	BOEJLE_05085	MPOJJA_13715	IKDOHO_24500	FCLLKN_01555	JODFAL_12875	HBFCFN_15095	GOIHAP_18095	HJCFFG_23430	APCKHB_04760	JBIEJC_12530
group_2250		UDP-N-acetylmuramoylalanine--D-glutamate ligase	16	16	1	1	2450	1350	1350	1350	KPKPNC_01520	FLMNLA_07220	CMNEKI_04555	OCNLOL_06285	LOJIMG_08085	OHLMII_13240	GEAANE_08720	BOEJLE_08780	MPOJJA_01920	IKDOHO_26880		JODFAL_15310	HBFCFN_22695	GOIHAP_23550	HJCFFG_03725	APCKHB_08195	JBIEJC_10150
group_2239		hypothetical protein	16	16	1	1	2439	1026	1071	1068	KPKPNC_06080	FLMNLA_04720	CMNEKI_04080	OCNLOL_10485		OHLMII_16970	GEAANE_12020	BOEJLE_03770	MPOJJA_09410	IKDOHO_06480	FCLLKN_03085	11_refound_1844	HBFCFN_18700	GOIHAP_01480	HJCFFG_14075	APCKHB_20220	JBIEJC_11515
group_2238		hypothetical protein;Site-2 protease family protein	16	16	1	1	2438	144	1485	1317.38	KPKPNC_02345	FLMNLA_12995	CMNEKI_14200	OCNLOL_16090		OHLMII_06570	GEAANE_15530	BOEJLE_07280	MPOJJA_20220	IKDOHO_12835	FCLLKN_05785	JODFAL_05810	HBFCFN_03565	GOIHAP_04095	HJCFFG_17900	APCKHB_04615	JBIEJC_26765
group_2237		Ca(2+)/H(+) antiporter;hypothetical protein	16	16	1	1	2437	447	1089	1040.44	KPKPNC_08535	FLMNLA_12985	CMNEKI_14190	OCNLOL_15905	LOJIMG_17495	OHLMII_06580	GEAANE_15520	BOEJLE_07270	MPOJJA_20210	IKDOHO_12845		JODFAL_05385	HBFCFN_03555	GOIHAP_04085	HJCFFG_17890	APCKHB_04605	JBIEJC_26775
group_2236		hypothetical protein;Ca(2+)/H(+) antiporter	16	18	1.125	1	2436	168	1092	854.118	KPKPNC_22815	FLMNLA_14205	CMNEKI_05645	3_refound_743	LOJIMG_17185	OHLMII_12175	GEAANE_13410		MPOJJA_21620	IKDOHO_05390	FCLLKN_11980;FCLLKN_02950	JODFAL_18300	HBFCFN_08130	GOIHAP_20150	HJCFFG_01405;HJCFFG_04580	APCKHB_20415	JBIEJC_21640
group_2234		hypothetical protein;Putative zinc metalloprotease slr1821	16	16	1	1	2434	492	1092	1054.5	KPKPNC_00420	FLMNLA_15510	CMNEKI_25715	OCNLOL_18285	LOJIMG_05785	OHLMII_01880	GEAANE_19030	BOEJLE_21450	MPOJJA_22765	IKDOHO_08160		JODFAL_19345	HBFCFN_12130	GOIHAP_22575	HJCFFG_27950	APCKHB_22575	JBIEJC_18905
group_2232		hypothetical protein	16	16	1	1	2432	261	2199	2077.88	KPKPNC_19120	FLMNLA_20955	CMNEKI_01540	OCNLOL_20945		OHLMII_15110	GEAANE_09845	BOEJLE_10565	MPOJJA_14860	IKDOHO_18740	FCLLKN_15065	JODFAL_15380	HBFCFN_01250	GOIHAP_00360	HJCFFG_15965	APCKHB_03040	JBIEJC_14910
group_2216		D-inositol-3-phosphate glycosyltransferase	16	16	1	1	2416	1203	1203	1203	KPKPNC_18765	FLMNLA_20025	CMNEKI_07120	OCNLOL_23050	LOJIMG_09260	OHLMII_07480	GEAANE_06620		8_refound_1518	IKDOHO_16260	FCLLKN_18535	JODFAL_20410	HBFCFN_05775	GOIHAP_08240	HJCFFG_10975	APCKHB_13095	JBIEJC_26305
group_2208		Phosphomannomutase;hypothetical protein	16	16	1	1	2408	246	345	264	KPKPNC_04890		CMNEKI_24235	OCNLOL_04870	LOJIMG_16565	OHLMII_08320	GEAANE_04365	BOEJLE_02460	MPOJJA_20460	IKDOHO_13295	FCLLKN_01895	JODFAL_04170	HBFCFN_05485	GOIHAP_15480	HJCFFG_17170	APCKHB_10355	JBIEJC_08150
group_2205		Gamma-glutamyl-phosphate reductase;Gamma-glutamyl phosphate reductase;hypothetical protein	16	16	1	1	2405	150	1296	1172.62	KPKPNC_01510	FLMNLA_20370	CMNEKI_17780	OCNLOL_21365	LOJIMG_06460	OHLMII_11650	GEAANE_07045	BOEJLE_20105	MPOJJA_10660	IKDOHO_04045		JODFAL_02020	HBFCFN_15850	GOIHAP_00770	HJCFFG_15395	APCKHB_13650	JBIEJC_07170
group_2201		hypothetical protein	16	16	1	1	2400	612	612	612	KPKPNC_16610	FLMNLA_03090	CMNEKI_12110	OCNLOL_06185	LOJIMG_16945	OHLMII_11615	GEAANE_00650		MPOJJA_13940	IKDOHO_17095	FCLLKN_13505	JODFAL_18755	HBFCFN_10950	GOIHAP_17900	HJCFFG_11290	APCKHB_00965	JBIEJC_25285
group_2195		Uncharacterized oxidoreductase slr0229;hypothetical protein	16	17	1.0625	1	2394	231	879	826.059	KPKPNC_04495	FLMNLA_04595	CMNEKI_00475	OCNLOL_21820	LOJIMG_04475	OHLMII_20210;OHLMII_08955		BOEJLE_02825	MPOJJA_21830	IKDOHO_17580	FCLLKN_07360	JODFAL_19985	HBFCFN_12455	GOIHAP_11035	HJCFFG_08785	APCKHB_05940	JBIEJC_05900
ndhF3	ndhF3;	NAD(P)H dehydrogenase subunit NdhF3 family;hypothetical protein	16	17	1.0625	1	2391	291	1854	1568.82	KPKPNC_06010		CMNEKI_22275	OCNLOL_20975	LOJIMG_11320;LOJIMG_11315	OHLMII_15535	GEAANE_07020	BOEJLE_13065	MPOJJA_11710	IKDOHO_09460	FCLLKN_17670	JODFAL_00175	HBFCFN_02690	GOIHAP_04785	HJCFFG_24860	APCKHB_23530	JBIEJC_00150
ureD	ureD	Urease accessory protein UreD	16	16	1	1	2338	681	813	804.75	KPKPNC_04150	FLMNLA_13320	CMNEKI_01155	OCNLOL_03255	LOJIMG_00265	OHLMII_21880		BOEJLE_13825	MPOJJA_17655	IKDOHO_21425	FCLLKN_16195	JODFAL_12065	HBFCFN_03680	GOIHAP_03125	HJCFFG_02675	APCKHB_01400	JBIEJC_03870
group_2138		TIGR02652 family protein	16	16	1	1	2330	516	567	560.2	KPKPNC_06405	FLMNLA_01070	CMNEKI_02775	OCNLOL_06410	LOJIMG_06205	OHLMII_02415	6_refound_1235	BOEJLE_10180	MPOJJA_00695	IKDOHO_26640	FCLLKN_15920	JODFAL_09430	HBFCFN_22425	GOIHAP_22115	HJCFFG_03005	APCKHB_01960
group_2137		hypothetical protein;Photosystem II reaction center protein Y	16	16	1	1	2329	120	120	120	KPKPNC_06415	FLMNLA_01060	CMNEKI_02785	OCNLOL_19325	LOJIMG_06195	OHLMII_02425	GEAANE_20045	BOEJLE_10190	MPOJJA_00705	IKDOHO_26630	FCLLKN_15910	JODFAL_09420	HBFCFN_22435	GOIHAP_22125	HJCFFG_02995	APCKHB_01950
group_2134		DUF2232 domain-containing protein	16	16	1	1	2325	756	756	756	KPKPNC_10135		CMNEKI_17610	OCNLOL_08220	LOJIMG_07135	OHLMII_00980	GEAANE_19830	BOEJLE_15530	MPOJJA_06335	IKDOHO_00145	FCLLKN_06185	JODFAL_07620	HBFCFN_17580	GOIHAP_03600	HJCFFG_24835	APCKHB_16780	JBIEJC_00175
group_2131		Ferric uptake regulation protein	16	16	1	1	2322	552	552	552	KPKPNC_07205		CMNEKI_28070	OCNLOL_14560	LOJIMG_08380	OHLMII_20820	GEAANE_19525	BOEJLE_19455	MPOJJA_13800	IKDOHO_07365	FCLLKN_13070	JODFAL_00235	HBFCFN_18560	GOIHAP_21205	HJCFFG_18160	APCKHB_22855	JBIEJC_03485
group_2129		Nucleoid-associated protein slr1847	16	16	1	1	2320	345	423	349.875	KPKPNC_17375		CMNEKI_15625	OCNLOL_08720	LOJIMG_14675	OHLMII_13345	GEAANE_01395	BOEJLE_06960	MPOJJA_08765	IKDOHO_18895	FCLLKN_15220	JODFAL_00625	HBFCFN_09450	GOIHAP_02620	HJCFFG_11385	APCKHB_12610	JBIEJC_23125
group_2125		hypothetical protein;magnesium chelatase	16	17	1.0625	1	2316	204	3987	3004.69	KPKPNC_15610	FLMNLA_03475	CMNEKI_24595	3_refound_737		OHLMII_09485	GEAANE_09250	BOEJLE_16060	MPOJJA_15775;MPOJJA_15845	IKDOHO_17250	FCLLKN_14830	JODFAL_08845	HBFCFN_13370	GOIHAP_04300	HJCFFG_22210	APCKHB_09920	JBIEJC_15430
group_2116		SRPBCC family protein	16	16	1	1	2307	480	564	490.5	KPKPNC_10035	FLMNLA_02280	CMNEKI_07010	OCNLOL_05015	LOJIMG_15385	OHLMII_14305	GEAANE_12815	BOEJLE_08280	MPOJJA_22200	IKDOHO_11260		JODFAL_11780	HBFCFN_20075	GOIHAP_07285	HJCFFG_08725	APCKHB_02485	JBIEJC_11550
group_2105		hypothetical protein;Ketol-acid reductoisomerase (NADP(+))	16	17	1.0625	1	2295	195	1110	945.529	KPKPNC_14805	FLMNLA_10135	CMNEKI_03105	OCNLOL_10350	LOJIMG_05935	OHLMII_18860	GEAANE_08425	BOEJLE_04300	MPOJJA_12720	IKDOHO_16865		JODFAL_03185	HBFCFN_22015	GOIHAP_17620	HJCFFG_03680	APCKHB_21010	JBIEJC_00100;JBIEJC_22810
group_2100		hypothetical protein;Tetratricopeptide repeat protein	16	16	1	1	2290	645	789	771	KPKPNC_17855		CMNEKI_00815	OCNLOL_08345	LOJIMG_03940	OHLMII_11290	GEAANE_10930	BOEJLE_04000	MPOJJA_09255	IKDOHO_11525	FCLLKN_10250	JODFAL_15625	HBFCFN_19690	GOIHAP_23900	HJCFFG_23550	APCKHB_02890	JBIEJC_27155
group_2099		SnoaL-like domain-containing protein	16	16	1	1	2289	807	807	807	KPKPNC_03000	FLMNLA_18840	CMNEKI_11560	3_refound_733	LOJIMG_09935	OHLMII_09120	GEAANE_11535	BOEJLE_10220	MPOJJA_00895	IKDOHO_05550		JODFAL_04130	HBFCFN_23200	GOIHAP_12420	HJCFFG_09530	APCKHB_11150	JBIEJC_11640
group_2095		hypothetical protein;Alanine/ornithine racemase family PLP-dependent enzyme	16	17	1.0625	1	2285	372	1086	971.118	KPKPNC_04600		CMNEKI_23420	OCNLOL_21275;OCNLOL_21270	LOJIMG_06625	OHLMII_04965	GEAANE_20140	BOEJLE_04870	MPOJJA_03120	IKDOHO_01375	FCLLKN_00210	JODFAL_04925	HBFCFN_17025	GOIHAP_17120	HJCFFG_22355	APCKHB_20650	JBIEJC_19570
group_2092		hypothetical protein	16	16	1	1	2282	483	483	483	KPKPNC_00810	FLMNLA_18870	CMNEKI_16145	OCNLOL_05670	LOJIMG_02085	OHLMII_04060	GEAANE_17515	BOEJLE_00750	MPOJJA_14335	IKDOHO_02215		JODFAL_22470	HBFCFN_04175	GOIHAP_13555	HJCFFG_22895	APCKHB_03500	JBIEJC_20485
group_2090		hypothetical protein	16	16	1	1	2279	981	1335	1312.88	KPKPNC_08930	FLMNLA_14065	CMNEKI_12750	OCNLOL_09375	LOJIMG_06785	OHLMII_07315	GEAANE_19430	BOEJLE_13250	MPOJJA_00380	IKDOHO_24075		JODFAL_20250	HBFCFN_05940	GOIHAP_08405	HJCFFG_14715	APCKHB_13260	JBIEJC_12710
group_2086		hypothetical protein;Phospholipid/glycerol acyltransferase domain-containing protein	16	17	1.0625	1	2275	195	900	843.176	KPKPNC_18690	FLMNLA_07875	CMNEKI_21400	OCNLOL_08090	LOJIMG_13185	OHLMII_02660	GEAANE_04765	BOEJLE_09570;BOEJLE_09575	MPOJJA_17505	IKDOHO_24240	FCLLKN_07455	JODFAL_14845	HBFCFN_21355	GOIHAP_21680		APCKHB_10250	JBIEJC_11340
group_2081		Large ribosomal subunit protein bL12	16	16	1	1	2270	393	396	393.562	KPKPNC_22555	FLMNLA_18905	CMNEKI_11685	OCNLOL_03260	LOJIMG_14820	OHLMII_02375	GEAANE_14165	BOEJLE_01195	MPOJJA_17620	IKDOHO_26680		JODFAL_09470	HBFCFN_22385	GOIHAP_22075	HJCFFG_22825	APCKHB_02000	JBIEJC_24895
group_2064		hypothetical protein;Type II methyltransferase M-CfrBI	16	16	1	1	2250	198	1167	1054.88	KPKPNC_06565	FLMNLA_17910	CMNEKI_10655	OCNLOL_21100		OHLMII_02960	GEAANE_11305	BOEJLE_03785	MPOJJA_04725	IKDOHO_23800	FCLLKN_13385	JODFAL_06675	HBFCFN_21180	GOIHAP_19960	HJCFFG_05460	APCKHB_22710	JBIEJC_22185
group_2043		hypothetical protein;DUF427 domain-containing protein	16	16	1	1	2228	123	498	457.5	KPKPNC_10430	FLMNLA_14630	CMNEKI_03370	OCNLOL_15510	LOJIMG_01675	OHLMII_24365	GEAANE_10775	7_refound_1385	MPOJJA_18685	IKDOHO_05330	10_refound_1719	JODFAL_17775	HBFCFN_06065	GOIHAP_09660	HJCFFG_05490	APCKHB_14605
group_2035		hypothetical protein;Aconitate hydratase 2;Aconitate hydratase B	16	16	1	1	2219	144	2610	2229	KPKPNC_18180	FLMNLA_00745	CMNEKI_20335		LOJIMG_14495	OHLMII_18250	GEAANE_22115	BOEJLE_08730	MPOJJA_00985	IKDOHO_01080	FCLLKN_04250	JODFAL_22715	HBFCFN_12265	GOIHAP_11225	HJCFFG_25045	APCKHB_05750	JBIEJC_11095
group_2033		Diaminopimelate epimerase 1;hypothetical protein	16	16	1	1	2217	222	906	848.25	KPKPNC_01200	FLMNLA_05295	CMNEKI_12325		LOJIMG_00560	OHLMII_22230	GEAANE_01975	BOEJLE_15805	MPOJJA_23690	IKDOHO_10800	FCLLKN_04615	JODFAL_09320	HBFCFN_18420	GOIHAP_02800	HJCFFG_09745	APCKHB_08100	JBIEJC_23105
group_2027		SLH domain-containing protein;hypothetical protein	16	16	1	1	2211	888	1695	1600.88	KPKPNC_15230	FLMNLA_07835	CMNEKI_23315	OCNLOL_22780		OHLMII_18975	GEAANE_05910	BOEJLE_09425	MPOJJA_03225	IKDOHO_25595	FCLLKN_12900	JODFAL_06575	HBFCFN_15260	GOIHAP_04655	HJCFFG_19650	APCKHB_20930	JBIEJC_01930
group_2020		Triosephosphate isomerase	16	16	1	1	2204	543	726	698.062	KPKPNC_17180	FLMNLA_03905	CMNEKI_26470	OCNLOL_09040		OHLMII_15325	GEAANE_21505	BOEJLE_09625	MPOJJA_09085	IKDOHO_21220	FCLLKN_07945	JODFAL_09750	HBFCFN_02915	GOIHAP_13705	HJCFFG_28575	APCKHB_18855	JBIEJC_13010
group_2005		hypothetical protein;Ycf92-like protein	16	17	1.0625	1	2188	351	876	798.882		FLMNLA_03050	CMNEKI_09425	OCNLOL_24885	LOJIMG_05900;LOJIMG_05895	OHLMII_15070	GEAANE_18475	BOEJLE_13650	MPOJJA_24260	IKDOHO_18700	FCLLKN_04880	JODFAL_02625	HBFCFN_01210	GOIHAP_00400	HJCFFG_30300	APCKHB_03000	JBIEJC_16420
group_1995		hypothetical protein	16	16	1	1	2178	1092	1092	1092	KPKPNC_16325	FLMNLA_07160	CMNEKI_18935	OCNLOL_06335	LOJIMG_05375	OHLMII_19880	GEAANE_01935	BOEJLE_06635	MPOJJA_08880	IKDOHO_11050	FCLLKN_09985	JODFAL_03000	HBFCFN_08975	GOIHAP_21465	HJCFFG_27250	APCKHB_14840
group_1964		hypothetical protein;Xylulokinase	16	16	1	1	2145	120	1251	1146.94	KPKPNC_01465		CMNEKI_26060	OCNLOL_14615	LOJIMG_05000	OHLMII_02025	GEAANE_16785	BOEJLE_19020	MPOJJA_15095	IKDOHO_06150	FCLLKN_09435	JODFAL_06165	HBFCFN_18320	GOIHAP_02700	HJCFFG_00580	APCKHB_08000	JBIEJC_00725
group_1938		hypothetical protein	16	16	1	1	2118	183	183	183	KPKPNC_05440		CMNEKI_14140	OCNLOL_17600	LOJIMG_06255	OHLMII_06630	GEAANE_07580	BOEJLE_08015	MPOJJA_14820	IKDOHO_00740	FCLLKN_13415	JODFAL_08300	HBFCFN_03505	GOIHAP_04035	HJCFFG_11675	APCKHB_04555	JBIEJC_06080
group_1936		DUF1488 domain-containing protein	16	16	1	1	2116	303	303	303	KPKPNC_04865	FLMNLA_15795	CMNEKI_14630	OCNLOL_22305		OHLMII_03930	GEAANE_03560	BOEJLE_09270	MPOJJA_03490	IKDOHO_14940	FCLLKN_07910	JODFAL_05115	HBFCFN_20350	GOIHAP_13990	HJCFFG_00485	APCKHB_04900	JBIEJC_10050
group_1908		hypothetical protein	16	16	1	1	2088	222	663	635.438	KPKPNC_00585	FLMNLA_06610	CMNEKI_17345		LOJIMG_03685	OHLMII_10150	GEAANE_17185	BOEJLE_04985	MPOJJA_13235	IKDOHO_17180	FCLLKN_11295	JODFAL_14060	HBFCFN_13300	GOIHAP_04230	HJCFFG_21040	APCKHB_09845	JBIEJC_22420
group_1891		DUF1499 domain-containing protein	16	16	1	1	2071	516	516	516	KPKPNC_10425	FLMNLA_14625	CMNEKI_03375	OCNLOL_15515	LOJIMG_01680	OHLMII_24360	GEAANE_19170	BOEJLE_18530	MPOJJA_18690	IKDOHO_05325	FCLLKN_11070	JODFAL_17780	HBFCFN_06060	GOIHAP_09655		APCKHB_14610	16_refound_2246
group_1874		hypothetical protein	16	16	1	1	2054	294	294	294	KPKPNC_11305	FLMNLA_20140	CMNEKI_17140	OCNLOL_20455	4_refound_793	OHLMII_20750	GEAANE_16695	BOEJLE_23225	MPOJJA_04455	IKDOHO_21745	FCLLKN_05930	JODFAL_13535	HBFCFN_04000	GOIHAP_05460	HJCFFG_13795	APCKHB_01720
group_1859		hypothetical protein	16	16	1	1	2036	441	684	570.75	KPKPNC_15140	FLMNLA_09750	CMNEKI_18060		LOJIMG_14910	OHLMII_02300	GEAANE_17215	BOEJLE_12170	MPOJJA_01155	IKDOHO_15340	FCLLKN_10185	JODFAL_11000	HBFCFN_22310	GOIHAP_14115	HJCFFG_02055	APCKHB_00915	JBIEJC_27710
group_1858		hypothetical protein;Fe(3+)-transporting ATPase	16	17	1.0625	1	2035	270	954	871.059	KPKPNC_16310	FLMNLA_07175	CMNEKI_18920	OCNLOL_06320	LOJIMG_12195	OHLMII_19895	GEAANE_14100	BOEJLE_16100;BOEJLE_16105	MPOJJA_08895	IKDOHO_11065	FCLLKN_10000	JODFAL_02985	HBFCFN_08990	GOIHAP_21480	HJCFFG_27265	APCKHB_14855
group_1856		Cyanophycinase	16	16	1	1	2033	855	981	862.875	KPKPNC_05575		CMNEKI_14820	OCNLOL_06220	LOJIMG_10270	OHLMII_07785	GEAANE_20170	BOEJLE_10255	MPOJJA_09700	IKDOHO_06250	FCLLKN_17520	JODFAL_09110	HBFCFN_07525	GOIHAP_13395	HJCFFG_10245	APCKHB_03180	JBIEJC_22220
group_1850		DUF3887 domain-containing protein;hypothetical protein	16	17	1.0625	1	2027	162	762	716.118	KPKPNC_19305	FLMNLA_10800	CMNEKI_22495	OCNLOL_08515	LOJIMG_17640	OHLMII_23040	GEAANE_11435;GEAANE_11440	BOEJLE_23115	MPOJJA_03525	IKDOHO_18325	FCLLKN_08685	JODFAL_13380	HBFCFN_20675	GOIHAP_12825	HJCFFG_23050	APCKHB_19635
group_1845		hypothetical protein;Calcineurin-like phosphoesterase domain-containing protein	16	16	1	1	2022	279	765	734.625	KPKPNC_17185	FLMNLA_03910	CMNEKI_06255	OCNLOL_03450	LOJIMG_03375	OHLMII_15320	GEAANE_15895	BOEJLE_09620	MPOJJA_09080	IKDOHO_03550		JODFAL_18625	HBFCFN_01550	GOIHAP_00260	HJCFFG_29000	APCKHB_00705	JBIEJC_00265
group_1841		DUF2993 domain-containing protein	16	16	1	1	2017	816	816	816	KPKPNC_21880	FLMNLA_15090	CMNEKI_11715	OCNLOL_02275	LOJIMG_11505	OHLMII_18595	GEAANE_13150	BOEJLE_02775	MPOJJA_11465	IKDOHO_16175		JODFAL_19265	HBFCFN_05690	GOIHAP_08155	HJCFFG_21445	APCKHB_13010	JBIEJC_22735
group_1834		Circularly permuted ATPgrasp domain-containing protein	16	16	1	1	2009	1437	1479	1465.88		FLMNLA_16480	CMNEKI_23470	OCNLOL_19420	LOJIMG_00955	OHLMII_12905	GEAANE_16375	BOEJLE_20780	MPOJJA_10485	IKDOHO_09675	FCLLKN_05980	JODFAL_06345	HBFCFN_03035	GOIHAP_19475	HJCFFG_27835	APCKHB_07840	JBIEJC_15535
group_1829		hypothetical protein;DUF3370 domain-containing protein	16	17	1.0625	1	2004	447	1365	1204.06	KPKPNC_03050;KPKPNC_03045	FLMNLA_15055	CMNEKI_19335	OCNLOL_08545	LOJIMG_03445	OHLMII_22290		BOEJLE_13780	MPOJJA_23085	IKDOHO_07315	FCLLKN_08535	JODFAL_12710	HBFCFN_18510	GOIHAP_21910	HJCFFG_29715	APCKHB_22905	JBIEJC_21940
group_1828		DUF6737 domain-containing protein	16	16	1	1	2003	240	240	240	KPKPNC_10445		CMNEKI_03355	OCNLOL_15495	LOJIMG_01660	OHLMII_24380	GEAANE_10790	BOEJLE_12270	MPOJJA_18670	IKDOHO_05345	FCLLKN_04655	JODFAL_17760	HBFCFN_06080	GOIHAP_09675	HJCFFG_11180	APCKHB_14590	JBIEJC_02740
group_1827		Queuine tRNA-ribosyltransferase	16	16	1	1	2002	1125	1125	1125		FLMNLA_09760	CMNEKI_18070	OCNLOL_17320	LOJIMG_14920	OHLMII_02310	GEAANE_17205	BOEJLE_15415	MPOJJA_01145	IKDOHO_15330	FCLLKN_06655	JODFAL_11010	HBFCFN_22320	GOIHAP_14125	HJCFFG_10010	APCKHB_00925	JBIEJC_21280
pstS	;pstS	hypothetical protein;Phosphate-binding protein PstS	16	16	1	1	1999	348	1122	1025.25	KPKPNC_19615		CMNEKI_22700	OCNLOL_09420	LOJIMG_09330	OHLMII_06820	GEAANE_01030	BOEJLE_21790	MPOJJA_13620	IKDOHO_00550	FCLLKN_00515	JODFAL_05570	HBFCFN_03315	GOIHAP_03845	HJCFFG_01930	APCKHB_04365	JBIEJC_26570
group_1820		Malate dehydrogenase	16	16	1	1	1993	978	978	978		FLMNLA_07235	CMNEKI_01865	OCNLOL_11025	LOJIMG_15640	OHLMII_22175	GEAANE_01235	BOEJLE_18595	MPOJJA_08610	IKDOHO_05440	FCLLKN_08855	JODFAL_15515	HBFCFN_22075	GOIHAP_19665	HJCFFG_02790	APCKHB_23265	JBIEJC_00140
group_1819		Transaldolase	16	16	1	1	1992	978	1176	1057.2	KPKPNC_11700	1_refound_331	CMNEKI_14115	OCNLOL_15945	LOJIMG_00335	OHLMII_06655		BOEJLE_07250	MPOJJA_23110	IKDOHO_00715	FCLLKN_15740	JODFAL_07425	HBFCFN_03480	GOIHAP_04010	HJCFFG_16625	APCKHB_04530	JBIEJC_19180
group_1810		hypothetical protein;Uncharacterized lipoprotein syc1174_c	16	16	1	1	1982	327	1059	997.8	KPKPNC_03310	FLMNLA_09260	CMNEKI_28000	OCNLOL_02330	LOJIMG_10905	OHLMII_17180	6_refound_1217		MPOJJA_04680	IKDOHO_15750	FCLLKN_06060	JODFAL_18060	HBFCFN_18580	GOIHAP_10710	HJCFFG_25355	APCKHB_10720	JBIEJC_03115
group_1802		hypothetical protein;Threonine synthase	16	16	1	1	1971	174	1110	924.75	KPKPNC_03130		CMNEKI_12905	OCNLOL_05760	LOJIMG_00670	OHLMII_18490	GEAANE_21170	BOEJLE_22395	MPOJJA_23315	IKDOHO_06075	FCLLKN_12075	JODFAL_22240	HBFCFN_18395	GOIHAP_02775	HJCFFG_09095	APCKHB_08075	JBIEJC_02950
group_1795		hypothetical protein;Methionine--tRNA ligase	16	16	1	1	1963	348	1614	1337.6	0_refound_202	FLMNLA_03530	CMNEKI_09685	OCNLOL_10015	LOJIMG_05050	OHLMII_17775		BOEJLE_15735	MPOJJA_14040	IKDOHO_15230	FCLLKN_06455	JODFAL_17600	HBFCFN_05105	GOIHAP_22865	HJCFFG_29430	APCKHB_14480	JBIEJC_27565
group_1794		hypothetical protein	16	16	1	1	1962	231	1197	1136.62	KPKPNC_14125	FLMNLA_03540	CMNEKI_09695	OCNLOL_10025	LOJIMG_05060	OHLMII_17785	GEAANE_00585	BOEJLE_14530	MPOJJA_14030	IKDOHO_15220	FCLLKN_05300	JODFAL_17610	HBFCFN_05095	GOIHAP_22855		APCKHB_14470	JBIEJC_19170
group_1793		RND efflux pump membrane fusion protein barrel-sandwich domain-containing protein	16	16	1	1	1960	1221	1230	1222.69	KPKPNC_20205	FLMNLA_04550	CMNEKI_12150	OCNLOL_12675	LOJIMG_07680	OHLMII_17205	GEAANE_06410	BOEJLE_17370	MPOJJA_23875	IKDOHO_15725		JODFAL_17865	HBFCFN_18605	GOIHAP_10735	HJCFFG_07850	APCKHB_10695	JBIEJC_02875
group_1792		Elongation factor Tu	16	16	1	1	1959	330	1230	1100.44	KPKPNC_14095	FLMNLA_03570	CMNEKI_10765	OCNLOL_19695	LOJIMG_00210	OHLMII_17820		BOEJLE_19950	MPOJJA_17780	IKDOHO_20780	FCLLKN_05330	JODFAL_19635	HBFCFN_01365	GOIHAP_22675	HJCFFG_09340	APCKHB_12470	JBIEJC_13940
group_1783		3-phosphoshikimate 1-carboxyvinyltransferase	16	16	1	1	1950	1341	1341	1341	KPKPNC_10340		CMNEKI_18360	OCNLOL_02635	LOJIMG_01590	OHLMII_12140	GEAANE_12355	BOEJLE_23215	MPOJJA_18335	IKDOHO_25405	FCLLKN_03775	JODFAL_11750	HBFCFN_10630	GOIHAP_22405	HJCFFG_07965	APCKHB_11280	JBIEJC_04740
group_1776		Anthranilate synthase component 1;Anthranilate synthase component I	16	16	1	1	1942	504	1521	1457.44	KPKPNC_07520	FLMNLA_08535	CMNEKI_02370	OCNLOL_10945	LOJIMG_00090	OHLMII_03860	GEAANE_07595	BOEJLE_19475	MPOJJA_01360	IKDOHO_25765	FCLLKN_15255	JODFAL_13835	HBFCFN_20280	GOIHAP_13920	HJCFFG_11820	APCKHB_04830
group_1746		hypothetical protein;Acriflavin resistance protein	16	17	1.0625	1	1910	474	3066	2577.18	KPKPNC_10700	FLMNLA_05075	CMNEKI_26510	OCNLOL_05175	LOJIMG_08950	OHLMII_18335	GEAANE_03880		MPOJJA_14400	IKDOHO_07485	FCLLKN_12570	JODFAL_20230;JODFAL_06465	HBFCFN_06625	GOIHAP_22495	HJCFFG_21615	APCKHB_15100	JBIEJC_26900
group_1745		Uncharacterized transporter slr0944	16	16	1	1	1909	1146	1146	1146	KPKPNC_21830		CMNEKI_05400	OCNLOL_13950	LOJIMG_02365	OHLMII_10610	GEAANE_10965	BOEJLE_16895	MPOJJA_20935	IKDOHO_11460	FCLLKN_14725	JODFAL_15555	HBFCFN_19625	GOIHAP_09265	HJCFFG_03900	APCKHB_02825	JBIEJC_17305
terC	terC	TerC	16	16	1	1	1899	720	720	720	KPKPNC_22795	FLMNLA_21160	CMNEKI_14940		LOJIMG_00105	OHLMII_04625	GEAANE_06150	BOEJLE_11665	MPOJJA_08580	IKDOHO_05410	FCLLKN_08825	JODFAL_10100	HBFCFN_15620	GOIHAP_19635	HJCFFG_24315	APCKHB_23235	JBIEJC_20880
group_1735		tRNA uridine(34) hydroxylase	16	16	1	1	1898	813	813	813	KPKPNC_22015		CMNEKI_04785	3_refound_715	4_refound_901	OHLMII_05205	GEAANE_04480	BOEJLE_18480	MPOJJA_08140	IKDOHO_01705	FCLLKN_17270	JODFAL_01730	HBFCFN_02515	GOIHAP_01255	HJCFFG_17755	APCKHB_01305	JBIEJC_19010
group_1733		Carbamoyl-phosphate synthase small chain	16	16	1	1	1896	1149	1149	1149	KPKPNC_03945	FLMNLA_06985	CMNEKI_09330	OCNLOL_08385	LOJIMG_08315	OHLMII_21130	GEAANE_14960	BOEJLE_09660	MPOJJA_03395	IKDOHO_01805		JODFAL_20995	HBFCFN_02415	GOIHAP_01155	HJCFFG_10160	APCKHB_01205	JBIEJC_19680
group_1727		Anthranilate synthase	16	16	1	1	1889	588	588	588	KPKPNC_14875	FLMNLA_08565	CMNEKI_02390	OCNLOL_16270	LOJIMG_07105	OHLMII_03880	GEAANE_11775	BOEJLE_09095	MPOJJA_01380	IKDOHO_14990		JODFAL_17720	HBFCFN_20300	GOIHAP_13940	HJCFFG_11860	APCKHB_04850	JBIEJC_24340
group_1706		bis(5'-nucleosyl)-tetraphosphatase (symmetrical)	16	16	1	1	1866	597	597	597	KPKPNC_03365	FLMNLA_19750	CMNEKI_23955	OCNLOL_09835	LOJIMG_11155	OHLMII_12610	GEAANE_11685	BOEJLE_16145	MPOJJA_00080	IKDOHO_12380		JODFAL_12025	HBFCFN_07735	GOIHAP_20085	HJCFFG_19455	APCKHB_02445	JBIEJC_08460
group_1701		Adenosylhomocysteinase	16	16	1	1	1861	630	1278	1231.69	KPKPNC_01955	FLMNLA_00580	CMNEKI_21540	OCNLOL_02605	LOJIMG_07490	OHLMII_23120	GEAANE_00230	BOEJLE_23535	MPOJJA_03890	IKDOHO_24360		JODFAL_03630	HBFCFN_10815	GOIHAP_14285	HJCFFG_15415	APCKHB_12850	JBIEJC_20570
group_1690		Thylakoid-associated protein	16	16	1	1	1845	303	303	303	KPKPNC_16980	FLMNLA_00615	CMNEKI_14395	OCNLOL_11165	LOJIMG_07855	OHLMII_17080	GEAANE_10135	BOEJLE_10120	MPOJJA_03000	IKDOHO_21115		JODFAL_10460	HBFCFN_18810	GOIHAP_09730	HJCFFG_16935	APCKHB_09795	JBIEJC_25730
group_1687		hypothetical protein	16	16	1	1	1842	303	303	303	KPKPNC_05430	FLMNLA_03250	CMNEKI_14130	OCNLOL_17610	LOJIMG_06265	OHLMII_06640	GEAANE_07590		MPOJJA_14830	IKDOHO_00730	FCLLKN_16065	JODFAL_08290	HBFCFN_03495	GOIHAP_04025	HJCFFG_00800	APCKHB_04545	JBIEJC_06070
group_1683		hypothetical protein;CBS domain-containing protein	16	17	1.0625	1	1838	621	2697	2419.41	KPKPNC_21910	FLMNLA_12110	CMNEKI_25120	OCNLOL_04650	LOJIMG_11590	OHLMII_14785	GEAANE_22495	BOEJLE_10585;BOEJLE_08090	MPOJJA_18520	IKDOHO_20055	FCLLKN_05850	JODFAL_02755	HBFCFN_19350	GOIHAP_07135	HJCFFG_27885	APCKHB_15915
glmU	glmU;	Bifunctional protein GlmU;hypothetical protein	16	16	1	1	1837	408	1395	1298		1_refound_330	CMNEKI_26050	OCNLOL_14625	LOJIMG_04055	OHLMII_02035	GEAANE_12660	BOEJLE_10800	MPOJJA_15105	IKDOHO_06140	FCLLKN_12205	JODFAL_06155	HBFCFN_18330	GOIHAP_02710	HJCFFG_00600	APCKHB_08010	JBIEJC_17860
group_1682		hypothetical protein	16	16	1	1	1836	744	744	744	KPKPNC_19045	FLMNLA_20595	CMNEKI_26040	OCNLOL_00495	LOJIMG_04045	OHLMII_02045	GEAANE_12670	BOEJLE_10790	MPOJJA_15115	IKDOHO_06130		JODFAL_06145	HBFCFN_18340	GOIHAP_02720	HJCFFG_00610	APCKHB_08020	JBIEJC_25085
uspA	uspA	UspA domain-containing protein	16	16	1	1	1812	882	882	882	KPKPNC_21845		CMNEKI_05415	OCNLOL_18415	LOJIMG_01730	OHLMII_10625	GEAANE_10950	BOEJLE_12105	MPOJJA_20920	IKDOHO_11475	FCLLKN_14710	JODFAL_15570	HBFCFN_19640	GOIHAP_09250	HJCFFG_03915	APCKHB_02840	JBIEJC_00215
group_1634		TM2 domain-containing protein	16	16	1	1	1784	354	354	354	KPKPNC_13130	FLMNLA_04845	CMNEKI_12405	OCNLOL_16920	LOJIMG_06775	OHLMII_21520	GEAANE_00755	BOEJLE_12160	MPOJJA_11175	IKDOHO_00055		JODFAL_13500	HBFCFN_17490	GOIHAP_20875	HJCFFG_15495	APCKHB_16690	JBIEJC_22260
group_1595		hypothetical protein;ABC transmembrane type-1 domain-containing protein	16	16	1	1	1742	264	1137	1043.62	KPKPNC_04895		CMNEKI_24230	OCNLOL_04865	LOJIMG_16560	OHLMII_08325	GEAANE_04370	BOEJLE_02455	MPOJJA_20455	IKDOHO_13300	FCLLKN_01900	JODFAL_04175	HBFCFN_05490	GOIHAP_15485	HJCFFG_17165	APCKHB_10360	JBIEJC_08145
group_1593		hypothetical protein;Acetyl-coenzyme A synthetase	16	17	1.0625	1	1740	165	1971	1658.47	KPKPNC_03105	FLMNLA_19560	CMNEKI_12880	OCNLOL_04490	LOJIMG_15290;LOJIMG_15285	OHLMII_07735	GEAANE_18315	BOEJLE_20985	MPOJJA_23290	IKDOHO_06100	FCLLKN_13540	JODFAL_22215	HBFCFN_18370	GOIHAP_02750		APCKHB_08050	JBIEJC_06930
arsR	;arsR	hypothetical protein;Transcriptional regulator ArsR family	16	16	1	1	1734	315	363	359.8		FLMNLA_09745	CMNEKI_14070	OCNLOL_23805	4_refound_896	OHLMII_09520	GEAANE_12505	BOEJLE_12175	MPOJJA_00235	IKDOHO_00325	FCLLKN_10180	JODFAL_01400	HBFCFN_15595	GOIHAP_18425	HJCFFG_02050	APCKHB_04140	JBIEJC_27705
ccmK3	ccmK3	Carboxysome shell protein CcmK3	16	16	1	1	1732	309	309	309	KPKPNC_19685	FLMNLA_15420	CMNEKI_01580	OCNLOL_12620	LOJIMG_06115	OHLMII_06150	GEAANE_16700	BOEJLE_05710	MPOJJA_11575	IKDOHO_10175	FCLLKN_04595	JODFAL_11200	HBFCFN_22920	GOIHAP_05045		APCKHB_18220	JBIEJC_22835
group_1582		Permease;hypothetical protein	16	16	1	1	1726	624	966	944.625	KPKPNC_18795		CMNEKI_12700	OCNLOL_04840	LOJIMG_11020	OHLMII_07365	GEAANE_16660	BOEJLE_02010	MPOJJA_04795	IKDOHO_24025	FCLLKN_04580	JODFAL_20295	HBFCFN_05890	GOIHAP_08355	HJCFFG_27295	APCKHB_13210	JBIEJC_02980
group_1567		Guanylate kinase	16	16	1	1	1711	555	555	555	KPKPNC_22390	FLMNLA_08935	CMNEKI_18055		LOJIMG_04200	OHLMII_02335	GEAANE_02910	BOEJLE_14570	MPOJJA_16920	IKDOHO_26720	FCLLKN_13670	JODFAL_11035	HBFCFN_22345	GOIHAP_22035	HJCFFG_17995	APCKHB_02040	JBIEJC_15365
group_1566		Energy-coupling factor transport system ATP-binding protein;hypothetical protein	16	16	1	1	1710	573	669	637	KPKPNC_20545	FLMNLA_20045	CMNEKI_07140	OCNLOL_19340	LOJIMG_06410	OHLMII_07500	GEAANE_06600	BOEJLE_03610	MPOJJA_14585	IKDOHO_16240		11_refound_1828	HBFCFN_05755	GOIHAP_08220	HJCFFG_10480	APCKHB_13075	JBIEJC_07650
group_1549		D-aminoacyl-tRNA deacylase	16	16	1	1	1692	780	813	782.2	KPKPNC_11300	FLMNLA_20135	CMNEKI_17135	OCNLOL_20460	LOJIMG_02155	OHLMII_20745	6_refound_1206	BOEJLE_23220	MPOJJA_04460	IKDOHO_21740	FCLLKN_05925	JODFAL_13530	HBFCFN_03995	GOIHAP_05455	HJCFFG_13790	APCKHB_01715
group_1535		hypothetical protein;Flagellar assembly protein H	16	16	1	1	1678	264	960	841	0_refound_184	FLMNLA_16530	CMNEKI_21920	OCNLOL_17075	LOJIMG_10460	OHLMII_04485	GEAANE_00470	BOEJLE_10695	MPOJJA_21705	IKDOHO_22505	FCLLKN_10420	JODFAL_19545	HBFCFN_02770	GOIHAP_16180	HJCFFG_03600	APCKHB_15375
ccmK	ccmK	Carboxysome shell protein CcmK	16	16	1	1	1665	312	312	312	KPKPNC_00605	FLMNLA_06590	CMNEKI_17325		LOJIMG_05635	OHLMII_10130	GEAANE_21775	BOEJLE_08135	MPOJJA_13255	IKDOHO_17160	FCLLKN_11275	JODFAL_14040	HBFCFN_13280	GOIHAP_04210	HJCFFG_21020	APCKHB_09825	JBIEJC_10445
group_1516		Peptidase S54 rhomboid domain-containing protein	16	16	1	1	1655	579	609	607.125	KPKPNC_00410	FLMNLA_15520	CMNEKI_25705		LOJIMG_04255	OHLMII_01870	GEAANE_19020	BOEJLE_21440	MPOJJA_22775	IKDOHO_08150	FCLLKN_10355	JODFAL_19355	HBFCFN_12120	GOIHAP_22585	HJCFFG_27960	APCKHB_22565	JBIEJC_18915
group_1514		PDZ domain-containing protein;hypothetical protein	16	16	1	1	1653	663	1374	1297.12	KPKPNC_14735		CMNEKI_11075	OCNLOL_06115	LOJIMG_00875	OHLMII_10255	GEAANE_14530	BOEJLE_03590	MPOJJA_01265	IKDOHO_03410	FCLLKN_18365	JODFAL_05130	HBFCFN_08580	GOIHAP_09015	HJCFFG_19240	APCKHB_20125	JBIEJC_22995
group_1501		hypothetical protein;Putative IMP dehydrogenase	16	16	1	1	1640	216	1164	1100.06	KPKPNC_17680	FLMNLA_16580	CMNEKI_05300	OCNLOL_20560	LOJIMG_12125	OHLMII_20675	GEAANE_11370	BOEJLE_07365	MPOJJA_12850	IKDOHO_21670		JODFAL_12680	HBFCFN_03925	GOIHAP_03370	HJCFFG_15590	APCKHB_01645	JBIEJC_13230
group_1500		hypothetical protein;Sulfate-binding protein	16	16	1	1	1639	459	1044	1007.44	KPKPNC_14415		CMNEKI_06430	OCNLOL_07575	LOJIMG_17440	OHLMII_22430	GEAANE_19585	BOEJLE_03380	MPOJJA_21195	IKDOHO_10600	FCLLKN_09960	JODFAL_21160	HBFCFN_07260	GOIHAP_03490	HJCFFG_27225	APCKHB_13530	JBIEJC_25140
group_1499		hypothetical protein	16	16	1	1	1638	312	312	312	KPKPNC_00595	FLMNLA_06600	CMNEKI_17335		LOJIMG_05645	OHLMII_10140	GEAANE_21765	BOEJLE_08125	MPOJJA_13245	IKDOHO_17170	FCLLKN_11285	JODFAL_14050	HBFCFN_13290	GOIHAP_04220	HJCFFG_21030	APCKHB_09835	JBIEJC_10455
kaiB	kaiB	Circadian clock oscillator protein KaiB	16	16	1	1	1618	315	315	315	KPKPNC_15935	FLMNLA_03290	CMNEKI_06760	OCNLOL_20465	LOJIMG_11605	OHLMII_05795	GEAANE_00360	BOEJLE_04610	MPOJJA_04185	IKDOHO_16705		JODFAL_03910	HBFCFN_05120	GOIHAP_05505	HJCFFG_16265	APCKHB_06600	JBIEJC_17120
group_1476		Para-aminobenzoate synthase component I;hypothetical protein	16	16	1	1	1611	366	1338	1216.5	KPKPNC_18790		CMNEKI_12705	OCNLOL_04835	LOJIMG_11015	OHLMII_07360	GEAANE_16665	BOEJLE_02005	MPOJJA_04800	IKDOHO_24030	FCLLKN_04585	JODFAL_20290	HBFCFN_05895	GOIHAP_08360	HJCFFG_27290	APCKHB_13215	JBIEJC_02985
group_1470		Putative restriction endonuclease domain-containing protein;hypothetical protein	16	16	1	1	1604	195	699	597.375	KPKPNC_17165		CMNEKI_26485	OCNLOL_09055	LOJIMG_02450	OHLMII_15340	GEAANE_02020	BOEJLE_01415	MPOJJA_09100	IKDOHO_21235	FCLLKN_07960	JODFAL_09765	HBFCFN_02930	GOIHAP_13720	HJCFFG_28560	APCKHB_18870	JBIEJC_13025
group_1465		putative hydrolase sll0100;hypothetical protein	16	16	1	1	1599	420	1182	1076.44	KPKPNC_05305	FLMNLA_13615	CMNEKI_00880	OCNLOL_18900	LOJIMG_09680	OHLMII_09325	GEAANE_15985	BOEJLE_11160	MPOJJA_13840	IKDOHO_17410		JODFAL_00360	HBFCFN_13530	GOIHAP_04460	HJCFFG_26900	APCKHB_10080	JBIEJC_15445
group_1464		hypothetical protein;UDP-glucose 4-epimerase	16	16	1	1	1598	540	999	970.312	KPKPNC_10320		CMNEKI_05020	OCNLOL_21490	LOJIMG_03085	OHLMII_05290	GEAANE_03255	BOEJLE_00635	MPOJJA_19000	IKDOHO_04450	FCLLKN_02895	JODFAL_21985	HBFCFN_11345	GOIHAP_01565	HJCFFG_12995	APCKHB_07220	JBIEJC_26505
group_1449		Large ribosomal subunit protein bL31	16	16	1	1	1582	234	234	234	KPKPNC_05130		CMNEKI_18880	OCNLOL_01960	LOJIMG_01905	OHLMII_19935	6_refound_1202	BOEJLE_11400	MPOJJA_08935	IKDOHO_11105	FCLLKN_16480	JODFAL_01875	HBFCFN_09030	GOIHAP_21520	HJCFFG_12760	APCKHB_14895	JBIEJC_06045
group_1440		Cadmium resistance transporter;hypothetical protein	16	16	1	1	1572	207	750	662.438	KPKPNC_10195	FLMNLA_00545	CMNEKI_20700		LOJIMG_06715	OHLMII_15230	GEAANE_07675	BOEJLE_00425	MPOJJA_07080	IKDOHO_03640	FCLLKN_07025	JODFAL_08035	HBFCFN_01640	GOIHAP_00170	HJCFFG_02270	APCKHB_00795	JBIEJC_08305
group_1439		hypothetical protein;putative membrane transporter protein	16	16	1	1	1571	456	798	768	KPKPNC_04415	FLMNLA_00535	CMNEKI_20710	OCNLOL_20675	LOJIMG_17630	OHLMII_15220	GEAANE_06025	BOEJLE_00435	MPOJJA_07070	IKDOHO_03650	FCLLKN_07015	JODFAL_08045	HBFCFN_01650	GOIHAP_00160	HJCFFG_02260	APCKHB_00805
yggT	;yggT	hypothetical protein;YggT family protein	16	16	1	1	1569	168	288	280.5	KPKPNC_20465	FLMNLA_10700	CMNEKI_25840	OCNLOL_11840	LOJIMG_03785	OHLMII_13740	GEAANE_17930	BOEJLE_06990	MPOJJA_08640	IKDOHO_25710		JODFAL_20775	HBFCFN_12715	GOIHAP_19055	HJCFFG_18850	APCKHB_16300	JBIEJC_20050
group_1429		Geranylgeranyl pyrophosphate synthase;hypothetical protein	16	16	1	1	1560	321	981	904.688	KPKPNC_17405	FLMNLA_08080	CMNEKI_28500	OCNLOL_15230		OHLMII_16610	GEAANE_00640	BOEJLE_11000	MPOJJA_24045	IKDOHO_23030	FCLLKN_02550	JODFAL_14140	HBFCFN_21125	GOIHAP_14895	HJCFFG_04810	APCKHB_20850	JBIEJC_22615
hieC	hieC;	Transmembrane protein HieC;hypothetical protein	16	16	1	1	1555	609	930	889.875	KPKPNC_02560	FLMNLA_05055	CMNEKI_05105	OCNLOL_02500	LOJIMG_04845	OHLMII_05375	GEAANE_08015	BOEJLE_12585	MPOJJA_22935	IKDOHO_04535		JODFAL_22070	HBFCFN_11430	GOIHAP_01650	HJCFFG_02090	APCKHB_07305	JBIEJC_17215
group_1425		CBS domain-containing protein	16	16	1	1	1554	618	618	618	KPKPNC_11045	FLMNLA_15350	CMNEKI_24720	OCNLOL_04390		OHLMII_11720	GEAANE_22630	BOEJLE_22770	MPOJJA_11960	IKDOHO_02985	FCLLKN_04995	JODFAL_15160	HBFCFN_23960	GOIHAP_12910	HJCFFG_27655	APCKHB_23620	JBIEJC_06910
group_1422	higA	HigA protein (Antitoxin to HigB)	16	16	1	1	1551	249	249	249	KPKPNC_10410		CMNEKI_03390	OCNLOL_15530	LOJIMG_01695	OHLMII_24345	6_refound_1199	BOEJLE_01390	MPOJJA_18705	IKDOHO_05310	FCLLKN_11085	JODFAL_17795	HBFCFN_06045	GOIHAP_09640	HJCFFG_29270	APCKHB_14625	JBIEJC_18645
group_1414		Universal stress protein Sll1654	16	16	1	1	1542	411	411	411	KPKPNC_00805	FLMNLA_18865	CMNEKI_16140	OCNLOL_05665	LOJIMG_02090	OHLMII_04055	GEAANE_17520	BOEJLE_01750	MPOJJA_14340	IKDOHO_02210	FCLLKN_03435	JODFAL_22475	HBFCFN_04170	GOIHAP_13550	HJCFFG_22890	APCKHB_03495
group_1410		ATP phosphoribosyltransferase regulatory subunit	16	16	1	1	1538	1218	1218	1218	KPKPNC_06270	FLMNLA_16305	CMNEKI_01455	OCNLOL_22410	LOJIMG_06290	OHLMII_08905	GEAANE_13600	BOEJLE_10280	MPOJJA_02070	IKDOHO_18080		JODFAL_05860	HBFCFN_01335	GOIHAP_00275	HJCFFG_27880	APCKHB_03125	JBIEJC_03100
group_1405		hypothetical protein;Permease	16	16	1	1	1532	966	1179	1165.69	KPKPNC_14490	FLMNLA_07615	CMNEKI_04125		LOJIMG_05280	OHLMII_19290	GEAANE_19755	BOEJLE_07145	MPOJJA_17840	IKDOHO_25330	FCLLKN_02375	JODFAL_08430	HBFCFN_14245	GOIHAP_09860	HJCFFG_07380	APCKHB_23040	JBIEJC_12395
group_1400		14-dihydroxy-2-naphthoyl-CoA hydrolase	16	16	1	1	1527	417	417	417	KPKPNC_01865	FLMNLA_01220	CMNEKI_28570	OCNLOL_09500	LOJIMG_06040	OHLMII_23205	GEAANE_22745	BOEJLE_03100	MPOJJA_03975	IKDOHO_24445	FCLLKN_14600	JODFAL_03715	HBFCFN_10900	GOIHAP_14370		APCKHB_12930	JBIEJC_12850
group_1388		hypothetical protein;Heat shock protein 40	16	16	1	1	1514	213	1266	1164.94	KPKPNC_07200	FLMNLA_11465	CMNEKI_28065	OCNLOL_13870		OHLMII_20825	GEAANE_19520	BOEJLE_19460	MPOJJA_13795	IKDOHO_07360	FCLLKN_13065	JODFAL_00230	HBFCFN_18555	GOIHAP_21200	HJCFFG_18165	APCKHB_22860	JBIEJC_03490
group_1379		Zn-dependent hydrolase;hypothetical protein	16	16	1	1	1505	489	810	789.938	KPKPNC_14880	FLMNLA_08560	CMNEKI_02385	OCNLOL_16265	LOJIMG_07110	OHLMII_03875	GEAANE_12735	BOEJLE_09090	MPOJJA_01375	IKDOHO_14995		JODFAL_17715	HBFCFN_20295	GOIHAP_13935	HJCFFG_11855	APCKHB_04845	JBIEJC_24345
group_1370		hypothetical protein;Glycosyl transferase group 1	16	16	1	1	1495	657	1191	1157.62	KPKPNC_11040	FLMNLA_15355	CMNEKI_24725	OCNLOL_04385	LOJIMG_16965	OHLMII_11725	GEAANE_22625		MPOJJA_11965	IKDOHO_02990	FCLLKN_04985	JODFAL_15165	HBFCFN_23965	GOIHAP_12915	HJCFFG_27665	APCKHB_23625	JBIEJC_06900
dnaK~~~dnaK1	;dnaK;dnaK1	hypothetical protein;Chaperone protein DnaK;Chaperone protein dnaK1	16	16	1	1	1494	216	1905	1780.6		FLMNLA_20280	CMNEKI_20895	OCNLOL_19350	LOJIMG_04930	OHLMII_12770	GEAANE_16415	BOEJLE_08815	MPOJJA_07520	IKDOHO_20470	FCLLKN_02220	JODFAL_06505	HBFCFN_08895	GOIHAP_06815	HJCFFG_13400	APCKHB_10565	16_refound_2242
exbD	;exbD	hypothetical protein;Outer membrane transport energizing sytem membrane anchored component ExbD	16	16	1	1	1491	570	570	570	KPKPNC_05060	FLMNLA_01200	CMNEKI_09220	OCNLOL_19855	LOJIMG_12945	OHLMII_01555	GEAANE_00810	BOEJLE_03080	MPOJJA_16590	IKDOHO_15110	FCLLKN_14580	JODFAL_04695	HBFCFN_10730	GOIHAP_21835		APCKHB_05595	JBIEJC_06510
mtrA	;mtrA	hypothetical protein;DNA-binding response regulator MtrA	16	16	1	1	1488	489	729	703.312	KPKPNC_12380	FLMNLA_11340	CMNEKI_05065	OCNLOL_24135	LOJIMG_15530	OHLMII_05335	GEAANE_15100	BOEJLE_20215	MPOJJA_18955	IKDOHO_04495		JODFAL_22030	HBFCFN_11390	GOIHAP_01610	HJCFFG_10270	APCKHB_07265	JBIEJC_25895
group_1358		Phycobilisome protein	16	16	1	1	1480	627	627	627	KPKPNC_04405	FLMNLA_17305	CMNEKI_28740	OCNLOL_05925	LOJIMG_11555	OHLMII_24240	GEAANE_01320	BOEJLE_06095	MPOJJA_07715	IKDOHO_01215		JODFAL_12935	HBFCFN_24275	GOIHAP_14500	HJCFFG_26955	APCKHB_17235	JBIEJC_15620
ccmM	;ccmM	hypothetical protein;Carboxysome assembly protein CcmM	16	17	1.0625	1	1478	117	1959	1467.18	KPKPNC_00590	FLMNLA_06605	CMNEKI_17340		LOJIMG_05655	OHLMII_10145	GEAANE_21760;GEAANE_17190	BOEJLE_04990	MPOJJA_13240	IKDOHO_17175	FCLLKN_11290	JODFAL_14055	HBFCFN_13295	GOIHAP_04225	HJCFFG_21035	APCKHB_09840	JBIEJC_22415
group_1327		hypothetical protein	16	16	1	1	1443	570	570	570	KPKPNC_16440	FLMNLA_07185	CMNEKI_12005	OCNLOL_09445	LOJIMG_16660	OHLMII_14220	GEAANE_06065		MPOJJA_24120	IKDOHO_10760	FCLLKN_10010	JODFAL_17635	HBFCFN_06930	GOIHAP_12775	HJCFFG_18030	APCKHB_12245	JBIEJC_14150
msrA	msrA;	Peptide methionine sulfoxide reductase MsrA 1;hypothetical protein	16	17	1.0625	1	1431	255	495	466.765	KPKPNC_19690	FLMNLA_15415	CMNEKI_01585	OCNLOL_12625	LOJIMG_06120	OHLMII_06155	GEAANE_16705;GEAANE_16710	BOEJLE_08870	MPOJJA_11580	IKDOHO_10170	FCLLKN_04600	JODFAL_11195	HBFCFN_22925	GOIHAP_05040		APCKHB_18215	JBIEJC_22840
group_1304		hypothetical protein;Acyl-CoA dehydrogenase short-chain specific	16	16	1	1	1419	765	1119	1062.19	KPKPNC_00190	FLMNLA_04290	CMNEKI_12525		LOJIMG_17040	OHLMII_00810	GEAANE_22275	BOEJLE_19365	MPOJJA_05415	IKDOHO_14735	FCLLKN_11005	JODFAL_09270	HBFCFN_04905	GOIHAP_20405	HJCFFG_04375	APCKHB_16420	JBIEJC_07120
group_1301		Pyruvate kinase 1;hypothetical protein	16	16	1	1	1416	228	1422	1198.12	KPKPNC_19740	FLMNLA_15400	CMNEKI_01610	OCNLOL_00380	LOJIMG_06135	OHLMII_06180	GEAANE_12230	BOEJLE_08855	MPOJJA_02380	IKDOHO_10145	FCLLKN_04960	JODFAL_10135	HBFCFN_22950	GOIHAP_05015		APCKHB_18190	JBIEJC_14035
group_1274		Antibiotic biosynthesis monooxygenase	16	16	1	1	1388	327	327	327	KPKPNC_00405	FLMNLA_15525	CMNEKI_25700		LOJIMG_04260	OHLMII_01865	GEAANE_19015	BOEJLE_21435	MPOJJA_22780	IKDOHO_08145	FCLLKN_10350	JODFAL_19360	HBFCFN_12115	GOIHAP_22590	HJCFFG_27965	APCKHB_22560	JBIEJC_18920
group_1265		Similarity (Modular protein);hypothetical protein	16	16	1	1	1379	114	189	137.438	KPKPNC_06875	FLMNLA_08865	CMNEKI_02125	OCNLOL_16230	LOJIMG_03330	OHLMII_10415	GEAANE_20690		MPOJJA_06785	IKDOHO_20435	FCLLKN_12540	JODFAL_02640	HBFCFN_08740	GOIHAP_08855	HJCFFG_13105	APCKHB_09620	JBIEJC_15015
group_1261		hypothetical protein;Amidohydrolase	16	16	1	1	1374	183	1224	1050.75	KPKPNC_20190	FLMNLA_04535	CMNEKI_12165	OCNLOL_16485	LOJIMG_17535	OHLMII_17220	GEAANE_06425	BOEJLE_17385	MPOJJA_23890	IKDOHO_15710		JODFAL_17880	HBFCFN_18620	GOIHAP_10750	HJCFFG_07865	APCKHB_10680	JBIEJC_02890
group_1256		hypothetical protein;Ion transport domain-containing protein	16	16	1	1	1369	789	843	792.6	KPKPNC_18740		CMNEKI_09170	OCNLOL_07875	LOJIMG_01535	OHLMII_01505	6_refound_1189	BOEJLE_12250	MPOJJA_16540	IKDOHO_15160	FCLLKN_01990	JODFAL_20650	HBFCFN_10780	GOIHAP_21885	HJCFFG_11160	APCKHB_05645	JBIEJC_04180
group_1253		AB hydrolase-1 domain-containing protein;Haloacetate dehalogenase H-1	16	16	1	1	1366	753	870	862.688	KPKPNC_02410	FLMNLA_12340	CMNEKI_09555	OCNLOL_13195	LOJIMG_13860	OHLMII_06220	GEAANE_15165	BOEJLE_14745	MPOJJA_18590	IKDOHO_07195		JODFAL_07130	HBFCFN_13565	GOIHAP_15780	HJCFFG_10125	APCKHB_19765	JBIEJC_03715
exoM	;exoM	hypothetical protein;ExoM	16	16	1	1	1348	474	921	819.4	KPKPNC_06255		CMNEKI_25680	3_refound_695	LOJIMG_09565	OHLMII_01845	GEAANE_07375	BOEJLE_05115	MPOJJA_22800	IKDOHO_08125	FCLLKN_01580	JODFAL_19380	HBFCFN_12095	GOIHAP_22610	HJCFFG_23455	APCKHB_22540	JBIEJC_12505
group_1228		hypothetical protein;3'-phosphate/5'-hydroxy nucleic acid ligase	16	16	1	1	1338	420	1182	1083.6		FLMNLA_05530	CMNEKI_20890	OCNLOL_21405	LOJIMG_04935	OHLMII_12775	GEAANE_06970	7_refound_1374	MPOJJA_17860	IKDOHO_20475	FCLLKN_02230	JODFAL_06510	HBFCFN_08900	GOIHAP_06820	HJCFFG_13390	APCKHB_10570	JBIEJC_07700
group_1217		Cofactor assembly of complex C subunit B	16	16	1	1	1327	642	642	642	KPKPNC_12375	FLMNLA_11335	CMNEKI_05060	3_refound_532	LOJIMG_15525	OHLMII_05330	GEAANE_15105	BOEJLE_20220	MPOJJA_18960	IKDOHO_04490		JODFAL_22025	HBFCFN_11385	GOIHAP_01605	HJCFFG_10265	APCKHB_07260	JBIEJC_25900
group_1212		hypothetical protein;Fumarate reductase iron-sulfur subunit	16	16	1	1	1321	303	987	944.25	KPKPNC_08485		CMNEKI_17755	OCNLOL_24350	LOJIMG_05150	OHLMII_03065	GEAANE_09785	BOEJLE_09025	MPOJJA_23615	IKDOHO_23240	FCLLKN_04170	JODFAL_22520	HBFCFN_08445	GOIHAP_20195	HJCFFG_10035	APCKHB_02930	JBIEJC_03235
group_1197		Ribonuclease 3 2;Ribonuclease 3	16	16	1	1	1305	705	849	714	KPKPNC_06075	FLMNLA_04725	CMNEKI_04085	OCNLOL_10480		OHLMII_16975	GEAANE_12025	BOEJLE_03775	MPOJJA_09415	IKDOHO_06475	FCLLKN_03090	JODFAL_19675	HBFCFN_18705	GOIHAP_01475	HJCFFG_14070	APCKHB_20215	JBIEJC_11520
group_1190		Glucose-1-phosphate adenylyltransferase	16	16	1	1	1297	1290	1290	1290	0_refound_14	FLMNLA_21190	CMNEKI_21060	3_refound_572	LOJIMG_15155	OHLMII_19000	GEAANE_02220	BOEJLE_22245	MPOJJA_02900	IKDOHO_25620		JODFAL_06600	HBFCFN_15235	GOIHAP_04680	HJCFFG_14280	APCKHB_20905	JBIEJC_02370
group_1189		DUF218 domain-containing protein;hypothetical protein	16	16	1	1	1296	216	633	603.562	KPKPNC_02340	FLMNLA_12990	CMNEKI_14195	OCNLOL_15900		OHLMII_06575	GEAANE_15525	BOEJLE_07275	MPOJJA_20215	IKDOHO_12840	FCLLKN_05790	JODFAL_05805	HBFCFN_03560	GOIHAP_04090	HJCFFG_17895	APCKHB_04610	JBIEJC_26770
group_1188		Ribosomal RNA small subunit methyltransferase G;hypothetical protein	16	16	1	1	1295	222	678	649.5	KPKPNC_08530	FLMNLA_12980	CMNEKI_14185	OCNLOL_15910	LOJIMG_17500	OHLMII_06585	GEAANE_15515	BOEJLE_07265	MPOJJA_20205	IKDOHO_12850		JODFAL_05390	HBFCFN_03550	GOIHAP_04080	HJCFFG_17885	APCKHB_04600	JBIEJC_26780
group_1186		DUF29 domain-containing protein	16	16	1	1	1293	474	591	481.312	KPKPNC_16330	FLMNLA_07155	CMNEKI_18940	OCNLOL_06340	LOJIMG_14420	OHLMII_19875	GEAANE_01930	BOEJLE_06640	MPOJJA_08875	IKDOHO_11045	FCLLKN_09980	JODFAL_03005	HBFCFN_08970	GOIHAP_21460	HJCFFG_27245	APCKHB_14835
group_1185		Endonuclease III;hypothetical protein	16	17	1.0625	1	1292	315	657	635.438	KPKPNC_00415	FLMNLA_15515	CMNEKI_25710	3_refound_691	LOJIMG_05790;LOJIMG_04250	OHLMII_01875	GEAANE_19025	BOEJLE_21445	MPOJJA_22770	IKDOHO_08155		JODFAL_19350	HBFCFN_12125	GOIHAP_22580	HJCFFG_27955	APCKHB_22570	JBIEJC_18910
group_1179		NADPH-dependent FMN reductase-like domain-containing protein	16	16	1	1	1284	621	648	646.312	KPKPNC_21835		CMNEKI_05405	OCNLOL_13955	LOJIMG_02360	OHLMII_10615	GEAANE_10960	BOEJLE_16900	MPOJJA_20930	IKDOHO_11465	FCLLKN_14720	JODFAL_15560	HBFCFN_19630	GOIHAP_09260	HJCFFG_03905	APCKHB_02830	JBIEJC_17300
group_1173		Dipeptide epimerase	16	16	1	1	1278	1053	1053	1053	KPKPNC_16590	FLMNLA_15280	CMNEKI_12195	OCNLOL_16455	LOJIMG_01370	OHLMII_17250	GEAANE_02895	BOEJLE_13385	MPOJJA_23920	IKDOHO_15680	FCLLKN_10390	JODFAL_14630	HBFCFN_18650	GOIHAP_10780	HJCFFG_01980	APCKHB_10650
group_1159		hypothetical protein;DUF4336 domain-containing protein	16	16	1	1	1263	498	1176	1133.62	KPKPNC_04885		CMNEKI_24240	OCNLOL_04875	LOJIMG_16570	OHLMII_08315	GEAANE_04360	BOEJLE_02465	MPOJJA_20465	IKDOHO_13290	FCLLKN_01890	JODFAL_04165	HBFCFN_05480	GOIHAP_15475	HJCFFG_17175	APCKHB_10350	JBIEJC_08155
group_1157		UPF0051 protein slr0076	16	16	1	1	1261	1326	1326	1326	KPKPNC_00120	1_refound_325	CMNEKI_04580	OCNLOL_06260	LOJIMG_17010	OHLMII_13215	GEAANE_18010		MPOJJA_01945	IKDOHO_26905	FCLLKN_09455	JODFAL_15335	HBFCFN_22720	GOIHAP_23525	HJCFFG_04095	APCKHB_08220	JBIEJC_04995
group_1150		Collagen-like protein	16	16	1	1	1254	1365	1365	1365	KPKPNC_20020	FLMNLA_21195	CMNEKI_21055	OCNLOL_07250	LOJIMG_15160	OHLMII_19005	GEAANE_02225	BOEJLE_22250	MPOJJA_02905	IKDOHO_25625		JODFAL_06605	HBFCFN_15230	GOIHAP_04685	HJCFFG_14275	APCKHB_20900	JBIEJC_02365
group_1149		hypothetical protein;PNPLA domain-containing protein	16	16	1	1	1253	282	1098	1043.6		FLMNLA_21185	CMNEKI_21065	3_refound_688	LOJIMG_07290	OHLMII_18995	GEAANE_02215	BOEJLE_22240	MPOJJA_02895	IKDOHO_25615	FCLLKN_12675	JODFAL_06595	HBFCFN_15240	GOIHAP_04675	HJCFFG_19670	APCKHB_20910	JBIEJC_02375
group_1148		Riboflavin synthase;hypothetical protein	16	16	1	1	1252	558	744	669.2	KPKPNC_16530	FLMNLA_20365	CMNEKI_17775	OCNLOL_21360	LOJIMG_09150	OHLMII_11645	GEAANE_07040	7_refound_1371	MPOJJA_10665	IKDOHO_04040		JODFAL_02025	HBFCFN_15855	GOIHAP_00775	HJCFFG_15400	APCKHB_13655	JBIEJC_07175
group_1147		hypothetical protein;1-deoxy-D-xylulose 5-phosphate reductoisomerase;1-deoxy-D-xylulose-5-phosphate reductoisomerase	16	16	1	1	1251	528	1173	1071	KPKPNC_16035	FLMNLA_04920	CMNEKI_17785	3_refound_687	LOJIMG_06455	OHLMII_11655	GEAANE_07050	BOEJLE_20110	MPOJJA_10655	IKDOHO_04050		JODFAL_02015	HBFCFN_15845	GOIHAP_00765	HJCFFG_15390	APCKHB_13645	JBIEJC_07165
group_1132		Ribulose bisphosphate carboxylase small subunit	16	16	1	1	1236	336	336	336	KPKPNC_00570	1_refound_251	CMNEKI_17360		LOJIMG_03670	OHLMII_10165	GEAANE_17170	BOEJLE_04970	MPOJJA_13220	IKDOHO_17195	10_refound_1637	JODFAL_21075	HBFCFN_13315	GOIHAP_04245	HJCFFG_21055	APCKHB_09860	JBIEJC_22435
group_1126		Biopolymer transporter;hypothetical protein	16	16	1	1	1230	159	513	485.25	KPKPNC_07485	FLMNLA_01675	CMNEKI_01200	OCNLOL_15105		OHLMII_21925	GEAANE_15910	BOEJLE_18925	MPOJJA_18295	IKDOHO_21380	FCLLKN_16300	JODFAL_14590	HBFCFN_03635	GOIHAP_03080	HJCFFG_12395	APCKHB_01355	JBIEJC_03035
group_1107		Putative pterin-4-alpha-carbinolamine dehydratase	16	16	1	1	1210	351	402	382.875	KPKPNC_14235	FLMNLA_04900	CMNEKI_08265	OCNLOL_13560	LOJIMG_04480	OHLMII_01910	GEAANE_15405	BOEJLE_21200	MPOJJA_04415	IKDOHO_03865	FCLLKN_07355		HBFCFN_18205	GOIHAP_08465	HJCFFG_08790	APCKHB_07885	JBIEJC_05895
group_1104		hypothetical protein;Phosphatidate cytidylyltransferase	16	16	1	1	1207	156	918	849.938	KPKPNC_08870	FLMNLA_01405	CMNEKI_17980	OCNLOL_23335	LOJIMG_07605	OHLMII_10665	GEAANE_04990	BOEJLE_12715	MPOJJA_12545	IKDOHO_15510	FCLLKN_10680	JODFAL_16320	HBFCFN_16805	GOIHAP_16690		APCKHB_18930	JBIEJC_06715
group_1101		carbonic anhydrase	16	16	1	1	1204	726	726	726	KPKPNC_06015		CMNEKI_22280	OCNLOL_20970	LOJIMG_11325	OHLMII_15530	GEAANE_07025	BOEJLE_13060	MPOJJA_11705	IKDOHO_09455	FCLLKN_17665	JODFAL_00170	HBFCFN_02685	GOIHAP_04780	HJCFFG_24855	APCKHB_23525	JBIEJC_00155
group_1098		Putative RNA methyltransferase slr0064;hypothetical protein	16	16	1	1	1201	198	1128	1069.88		FLMNLA_07240	CMNEKI_01860	OCNLOL_11030	LOJIMG_15635	OHLMII_22170	GEAANE_01240	BOEJLE_18600	MPOJJA_08605	IKDOHO_05435	FCLLKN_08850	JODFAL_15510	HBFCFN_22070	GOIHAP_19660	HJCFFG_02785	APCKHB_23260	JBIEJC_00135
group_1093		hypothetical protein;DUF3102 domain-containing protein	16	16	1	1	1196	390	1050	989.25	KPKPNC_13230	FLMNLA_14080	CMNEKI_11290	OCNLOL_18155	LOJIMG_15650	OHLMII_14585	GEAANE_02310	BOEJLE_04090	MPOJJA_24080	IKDOHO_24645		JODFAL_22575	HBFCFN_14210	GOIHAP_02135	HJCFFG_11215	APCKHB_06090	JBIEJC_26145
group_1039		15-cis-phytoene desaturase	16	16	1	1	1137	1431	1431	1431	KPKPNC_15785	FLMNLA_00060	CMNEKI_22770		LOJIMG_07065	OHLMII_20410	GEAANE_07510	BOEJLE_12385	MPOJJA_19850	IKDOHO_06505	FCLLKN_06635	JODFAL_09130	HBFCFN_08775	GOIHAP_22650	HJCFFG_11330	APCKHB_20245	JBIEJC_03295
group_1019		ubiquitinyl hydrolase 1	16	16	1	1	1117	342	342	342	KPKPNC_14410		CMNEKI_06425	OCNLOL_07580	LOJIMG_17435	OHLMII_22435	GEAANE_19590	BOEJLE_03385	MPOJJA_21190	IKDOHO_10605	FCLLKN_09955	JODFAL_21165	HBFCFN_07255	GOIHAP_03485	HJCFFG_27220	APCKHB_13525	JBIEJC_25145
ccmK1	ccmK1	Carboxysome shell protein CcmK1	16	16	1	1	1115	342	342	342	KPKPNC_00600	FLMNLA_06595	CMNEKI_17330		LOJIMG_05640	OHLMII_10135	GEAANE_21770	BOEJLE_08130	MPOJJA_13250	IKDOHO_17165	FCLLKN_11280	JODFAL_14045	HBFCFN_13285	GOIHAP_04215	HJCFFG_21025	APCKHB_09830	JBIEJC_10450
pstB	;pstB	ATP-binding component of high-affinity phosphate-specific ABC transport system;Phosphate import ATP-binding protein PstB 3;ABC transporter domain-containing protein	16	16	1	1	1114	294	798	711.188		FLMNLA_14210	CMNEKI_05650	OCNLOL_10515	LOJIMG_17190	OHLMII_12180	GEAANE_10910	BOEJLE_09850	MPOJJA_21625	IKDOHO_05385	FCLLKN_02945	JODFAL_18295	HBFCFN_08135	GOIHAP_20145	HJCFFG_22165	APCKHB_20420	JBIEJC_21635
group_1013		hypothetical protein;Phosphate-starvation-inducible E-like protein	16	16	1	1	1109	282	501	478.688	KPKPNC_17650		CMNEKI_14835	OCNLOL_21770	LOJIMG_04720	OHLMII_07800	GEAANE_20185	BOEJLE_21655	MPOJJA_09685	IKDOHO_06265	FCLLKN_10590	JODFAL_09095	HBFCFN_07540	GOIHAP_13410	HJCFFG_19605	APCKHB_03195	JBIEJC_07885
group_997		Gamma carbonic anhydrase family protein	16	16	1	1	1090	552	552	552	KPKPNC_06410	FLMNLA_01065	CMNEKI_02780	OCNLOL_19320	LOJIMG_06200	OHLMII_02420	GEAANE_20050	BOEJLE_10185	MPOJJA_00700	IKDOHO_26635	FCLLKN_15915	JODFAL_09425	HBFCFN_22430	GOIHAP_22120	HJCFFG_03000	APCKHB_01955
group_987		DUF4377 domain-containing protein	16	16	1	1	1080	1197	1197	1197	KPKPNC_17370		CMNEKI_15630	3_refound_676	LOJIMG_14670	OHLMII_13350	GEAANE_01400	BOEJLE_06955	MPOJJA_08770	IKDOHO_18890	FCLLKN_15215	JODFAL_00620	HBFCFN_09455	GOIHAP_02615	HJCFFG_11380	APCKHB_12605	JBIEJC_23120
group_955		UMP kinase;Uridylate kinase	16	16	1	1	1048	486	723	674.438	KPKPNC_21115	FLMNLA_07375	CMNEKI_07165	OCNLOL_00805	LOJIMG_15615	OHLMII_23590	GEAANE_04820	BOEJLE_05150	MPOJJA_20875	IKDOHO_11980		JODFAL_14400	HBFCFN_20110	GOIHAP_14660	HJCFFG_15245	APCKHB_18565	JBIEJC_10860
eamA	;eamA	hypothetical protein;EamA domain-containing protein	16	16	1	1	1039	213	921	818.625	KPKPNC_15085	FLMNLA_11855	CMNEKI_05250	OCNLOL_07990	LOJIMG_03540	OHLMII_05520	GEAANE_02395	BOEJLE_11965	MPOJJA_06195	IKDOHO_04680	FCLLKN_16365	JODFAL_02080	HBFCFN_11575	GOIHAP_01795	HJCFFG_17600	APCKHB_07450
group_932		HTH arsR-type domain-containing protein;hypothetical protein	16	16	1	1	1024	306	435	391.5	KPKPNC_17850		CMNEKI_00810	OCNLOL_08340	LOJIMG_03945	OHLMII_11295	GEAANE_10925	BOEJLE_03995	MPOJJA_09250	IKDOHO_11520	FCLLKN_10255	JODFAL_15620	HBFCFN_19685	GOIHAP_23905	HJCFFG_23545	APCKHB_02885	JBIEJC_27150
group_924		Photosystem I reaction center subunit VIII	16	16	1	1	1015	117	117	117	KPKPNC_00815	FLMNLA_18875	CMNEKI_16150	OCNLOL_05675	4_refound_884	OHLMII_04065	GEAANE_17870	BOEJLE_00745	MPOJJA_14330	IKDOHO_02220		JODFAL_22465	HBFCFN_04180	GOIHAP_13560	HJCFFG_22900	APCKHB_03505	JBIEJC_20480
group_908		hypothetical protein	16	16	1	1	997	549	651	568.125	KPKPNC_22550	FLMNLA_18900	CMNEKI_11690	OCNLOL_24635	LOJIMG_14825	OHLMII_02370	GEAANE_14160	BOEJLE_01200	MPOJJA_17625	IKDOHO_26685		JODFAL_09475	HBFCFN_22380	GOIHAP_22070	HJCFFG_22820	APCKHB_02005	JBIEJC_24900
group_892		Anti-sigma factor antagonist	16	16	1	1	979	351	351	351	KPKPNC_03950	FLMNLA_06980	CMNEKI_09325	OCNLOL_08380	LOJIMG_08310	OHLMII_21135	GEAANE_14965	BOEJLE_09655	MPOJJA_03400	IKDOHO_01810		JODFAL_21000	HBFCFN_02410	GOIHAP_01150	HJCFFG_10165	APCKHB_01200	JBIEJC_19675
group_885		hypothetical protein;Malate dehydrogenase (Oxaloacetate-decarboxylating) (NADP(+))	16	16	1	1	971	450	1392	1333.12	KPKPNC_22065	FLMNLA_15255	CMNEKI_21715	OCNLOL_13365	LOJIMG_02895	OHLMII_07525	GEAANE_11925	BOEJLE_01125	MPOJJA_14610	IKDOHO_16215		JODFAL_19305	HBFCFN_05730	GOIHAP_08195	HJCFFG_26480	APCKHB_13050	JBIEJC_21660
group_879		Argininosuccinate lyase	16	16	1	1	965	1416	1416	1416	KPKPNC_16600	FLMNLA_03100		OCNLOL_06195	LOJIMG_16935	OHLMII_11620	6_refound_1067	BOEJLE_23610	MPOJJA_13935	IKDOHO_17090	FCLLKN_13515	11_refound_1752	HBFCFN_10945	GOIHAP_17895	HJCFFG_11300	APCKHB_00960	JBIEJC_00705
group_837		Effector-associated domain-containing protein	16	16	1	1	917	1443	1443	1443	KPKPNC_03930	FLMNLA_17245	CMNEKI_09345	OCNLOL_08400		OHLMII_21115	GEAANE_14945	BOEJLE_20035	MPOJJA_03380	IKDOHO_01790	FCLLKN_05540	JODFAL_20980	HBFCFN_02430	GOIHAP_01170	HJCFFG_14530	APCKHB_01220	JBIEJC_13710
group_825		hypothetical protein	16	16	1	1	905	357	357	357	KPKPNC_02365	FLMNLA_11850	CMNEKI_05245	OCNLOL_00200	LOJIMG_03535	OHLMII_05515	GEAANE_02400	BOEJLE_22155	MPOJJA_06190	IKDOHO_04675		JODFAL_02075	HBFCFN_11570	GOIHAP_01790	HJCFFG_17605	APCKHB_07445	JBIEJC_16820
group_819		hypothetical protein;Ferredoxin--NADP reductase	16	17	1.0625	1	899	213	1200	1027.76		FLMNLA_17270	CMNEKI_19345	OCNLOL_06200	LOJIMG_03285	OHLMII_07170	GEAANE_06555	BOEJLE_08840;BOEJLE_08835	MPOJJA_03430	IKDOHO_14445	FCLLKN_18830	JODFAL_05275	HBFCFN_07050	GOIHAP_16310	HJCFFG_28595	APCKHB_13320	JBIEJC_01275
group_818		hypothetical protein;4-hydroxybenzoate solanesyltransferase	16	17	1.0625	1	898	336	882	824.625	KPKPNC_10435	1_refound_321	CMNEKI_03365	OCNLOL_15505	LOJIMG_01670	OHLMII_24370	GEAANE_10780		MPOJJA_18680	IKDOHO_05335	FCLLKN_04645;FCLLKN_04640	JODFAL_17770	HBFCFN_06070	GOIHAP_09665	HJCFFG_05495	APCKHB_14600	JBIEJC_02730
group_815		hypothetical protein	16	17	1.0625	1	895	282	1443	1336.94	KPKPNC_17035	FLMNLA_08855	CMNEKI_02140	OCNLOL_16215	LOJIMG_17970;LOJIMG_17975	OHLMII_10400	GEAANE_20705	BOEJLE_13985	MPOJJA_06800	IKDOHO_20420		JODFAL_02655	HBFCFN_08725	GOIHAP_08870	HJCFFG_13095	APCKHB_09635	JBIEJC_15005
group_809		Transposase	16	16	1	1	889	168	168	168	KPKPNC_19050	FLMNLA_20590	CMNEKI_26045	OCNLOL_00490	LOJIMG_04050	OHLMII_02040	GEAANE_12665	BOEJLE_10795	MPOJJA_15110	IKDOHO_06135		JODFAL_06150	HBFCFN_18335	GOIHAP_02715	HJCFFG_00605	APCKHB_08015	JBIEJC_25090
group_804		hypothetical protein;RNA polymerase subunit sigma-70	16	17	1.0625	1	883	360	1248	1121.47	KPKPNC_10270	FLMNLA_06110	CMNEKI_10945	OCNLOL_14455		OHLMII_06015	GEAANE_05330	BOEJLE_07325	MPOJJA_19335	IKDOHO_10310	FCLLKN_06735	JODFAL_11335	HBFCFN_15370	GOIHAP_11335	HJCFFG_08850	APCKHB_18355	JBIEJC_25570;JBIEJC_22165
group_800		Magnesium-protoporphyrin O-methyltransferase	16	16	1	1	878	693	693	693	KPKPNC_19700	FLMNLA_15405	CMNEKI_01595	OCNLOL_12635	LOJIMG_06130	OHLMII_06165	GEAANE_16720	BOEJLE_08860	MPOJJA_11590	IKDOHO_10160	FCLLKN_04610	JODFAL_11185	HBFCFN_22935	GOIHAP_05030		APCKHB_18205	JBIEJC_22850
group_784		hypothetical protein;DNA 3'-5' helicase	16	17	1.0625	1	860	432	2301	2075.65	KPKPNC_10450		CMNEKI_03350	OCNLOL_15490	LOJIMG_01655	OHLMII_24385	GEAANE_10800;GEAANE_10795	BOEJLE_12265	MPOJJA_18665	IKDOHO_05350	FCLLKN_04660	JODFAL_17755	HBFCFN_06085	GOIHAP_09680	HJCFFG_11175	APCKHB_14585	JBIEJC_02745
group_754		MFS transporter	16	16	1	1	829	1491	1491	1491	KPKPNC_22000	1_refound_269	CMNEKI_04770	3_refound_553	LOJIMG_18035	OHLMII_05190	6_refound_1081	BOEJLE_03710	MPOJJA_08155	IKDOHO_01690		JODFAL_01715	HBFCFN_02530	GOIHAP_01270	HJCFFG_14035	APCKHB_01320	JBIEJC_18995
group_718		Aquaporin Z;hypothetical protein	16	16	1	1	791	291	807	766.688	KPKPNC_10020	FLMNLA_18775	CMNEKI_25255	OCNLOL_17570	LOJIMG_03225	OHLMII_00010	GEAANE_04580	BOEJLE_15760	MPOJJA_09980	IKDOHO_01915		JODFAL_02005	HBFCFN_14970	GOIHAP_16490	HJCFFG_10210	APCKHB_15795	JBIEJC_17015
group_702		hypothetical protein	16	16	1	1	772	705	972	955.312	KPKPNC_06635	FLMNLA_12835	CMNEKI_26795	OCNLOL_21840		OHLMII_03130	GEAANE_06450	BOEJLE_08935	MPOJJA_19710	IKDOHO_23310	FCLLKN_16015	JODFAL_15750	HBFCFN_08510	GOIHAP_20260	HJCFFG_23190	APCKHB_16965	JBIEJC_02815
group_687		hypothetical protein	16	16	1	1	757	369	369	369	KPKPNC_17055		CMNEKI_02160	OCNLOL_09100	LOJIMG_10190	OHLMII_10380	GEAANE_18150	BOEJLE_11980	MPOJJA_06820	IKDOHO_20400	FCLLKN_14165	JODFAL_02675	HBFCFN_08705	GOIHAP_08890	HJCFFG_23920	APCKHB_09655	JBIEJC_07000
group_678		hypothetical protein;Methionine aminopeptidase	16	17	1.0625	1	747	144	765	691.059	KPKPNC_07060;KPKPNC_07065		CMNEKI_13495	OCNLOL_21125	LOJIMG_02075	OHLMII_06870	GEAANE_05315	BOEJLE_07910	MPOJJA_17415	IKDOHO_00500	FCLLKN_11935	JODFAL_05520	HBFCFN_03265	GOIHAP_03795	HJCFFG_01875	APCKHB_04315	JBIEJC_23575
group_675		NAD(P)H-quinone oxidoreductase chain 4 1	16	16	1	1	744	1551	1551	1551	KPKPNC_06020		CMNEKI_22285	OCNLOL_20965	LOJIMG_11330	OHLMII_15525	GEAANE_07030	BOEJLE_19180	MPOJJA_11700	IKDOHO_09450	10_refound_1642	JODFAL_00165	HBFCFN_02680	GOIHAP_04775	HJCFFG_24850	APCKHB_23520	JBIEJC_00160
group_671		hypothetical protein	16	16	1	1	740	129	144	136.5	0_refound_153		2_refound_460	OCNLOL_08165	LOJIMG_04405	5_refound_1004	GEAANE_07295	BOEJLE_18095	MPOJJA_17585	9_refound_1614	FCLLKN_02765	11_refound_1811	12_refound_1919	13_refound_1994	HJCFFG_26675	15_refound_2132	JBIEJC_15655
group_669		hypothetical protein;Thermitase	16	17	1.0625	1	738	756	1779	1470.71	KPKPNC_04475		CMNEKI_18820	OCNLOL_08160	LOJIMG_04415;LOJIMG_04410	OHLMII_02735	GEAANE_07300	BOEJLE_18090	MPOJJA_17580	IKDOHO_24315	FCLLKN_02760	JODFAL_14915	HBFCFN_21430	GOIHAP_21755	HJCFFG_26670	APCKHB_10175	JBIEJC_15650
group_654		hypothetical protein;GTPase Der	16	16	1	1	720	642	1359	1311.2		FLMNLA_03045	CMNEKI_09430	OCNLOL_17280	LOJIMG_05905	OHLMII_15065	GEAANE_18480	BOEJLE_13645	MPOJJA_24255	IKDOHO_18695	FCLLKN_04885	11_refound_1810	HBFCFN_01205	GOIHAP_00405	HJCFFG_30305	APCKHB_02995	JBIEJC_16425
group_650		hypothetical protein;Phosphomethylpyrimidine synthase	16	16	1	1	716	507	1383	1328.25	KPKPNC_01255	FLMNLA_11320	CMNEKI_27600	OCNLOL_00630		OHLMII_10510	GEAANE_18180	BOEJLE_07245	MPOJJA_03765	IKDOHO_21915	FCLLKN_14680	JODFAL_20745	HBFCFN_22825	GOIHAP_12320	HJCFFG_16630	APCKHB_02665	JBIEJC_13050
hoxH	hoxH;	NAD-reducing hydrogenase subunit HoxH;hypothetical protein	16	16	1	1	713	423	1425	1353	KPKPNC_19410	FLMNLA_17900	CMNEKI_19260	OCNLOL_06350		OHLMII_19865	GEAANE_14825	BOEJLE_03795	MPOJJA_08865	IKDOHO_11035	FCLLKN_13375	JODFAL_03015	HBFCFN_08960	GOIHAP_21450	HJCFFG_05470	APCKHB_14825	JBIEJC_22175
orfB~~~tnpB	;orfB;tnpB	hypothetical protein;Transposase IS605 OrfB family;Transposase IS605 OrfB;Transposase;IS200/IS605 family element transposase accessory protein TnpB	16	17	1.0625	1	710	261	1581	1334.44		FLMNLA_16475	CMNEKI_23465	OCNLOL_19425	LOJIMG_00950	OHLMII_12900	GEAANE_16370	BOEJLE_20785	MPOJJA_10475;MPOJJA_10480	IKDOHO_09680	FCLLKN_05975	JODFAL_06340	HBFCFN_03040	GOIHAP_19480	HJCFFG_27840	APCKHB_07845	16_refound_2226
radA	radA	DNA repair protein RadA	16	16	1	1	704	1053	1527	1484.25	KPKPNC_12385	FLMNLA_11345	CMNEKI_05070	OCNLOL_24140	LOJIMG_10000	OHLMII_05340	GEAANE_10555	BOEJLE_18875	MPOJJA_18950	IKDOHO_04500		JODFAL_22035	HBFCFN_11395	GOIHAP_01615	HJCFFG_10275	APCKHB_07270	JBIEJC_25890
group_633		urease;hypothetical protein;Urease subunit alpha	16	17	1.0625	1	694	216	1710	1471.88	KPKPNC_07260	FLMNLA_07975	CMNEKI_11765	OCNLOL_18850	LOJIMG_09210	OHLMII_13265	6_refound_1175	BOEJLE_16760;BOEJLE_21675	MPOJJA_00940	IKDOHO_01035		JODFAL_22755	HBFCFN_12305	GOIHAP_11180	HJCFFG_24280	APCKHB_05790	JBIEJC_14785
group_625		Tr-type G domain-containing protein;Elongation factor G	16	17	1.0625	1	685	561	2076	1943.25	KPKPNC_14100	FLMNLA_03565	CMNEKI_09720	OCNLOL_11250	LOJIMG_00765	OHLMII_17810;OHLMII_17815		7_refound_1362	MPOJJA_14005	IKDOHO_20785	FCLLKN_05325	JODFAL_19640	HBFCFN_01360	GOIHAP_22670	HJCFFG_09335	APCKHB_12465	JBIEJC_13935
group_618		LRAT domain-containing protein;hypothetical protein	16	16	1	1	677	519	690	678.6	KPKPNC_17690		CMNEKI_05290	OCNLOL_20570	LOJIMG_12115	OHLMII_20665	GEAANE_07670	BOEJLE_23325	MPOJJA_12860	IKDOHO_21660	FCLLKN_10565	JODFAL_12690	HBFCFN_03915	GOIHAP_03360	14_refound_2049	APCKHB_01635	JBIEJC_02970
group_586		DUF697 domain-containing protein;hypothetical protein;Slr1462 protein	16	16	1	1	642	423	1569	1483.12	KPKPNC_03360	FLMNLA_19755	CMNEKI_23960	OCNLOL_09830	LOJIMG_11150	OHLMII_12615	GEAANE_11690	BOEJLE_16140	MPOJJA_00075	IKDOHO_12385		JODFAL_12030	HBFCFN_07740	GOIHAP_20080	HJCFFG_19460	APCKHB_02450	JBIEJC_08455
group_584		hypothetical protein;Sodium-dependent bicarbonate transport family permease	16	17	1.0625	1	640	129	981	861.882	KPKPNC_21795	FLMNLA_16650	CMNEKI_24735	OCNLOL_04375		OHLMII_19040	GEAANE_00700	BOEJLE_14240	MPOJJA_11975	IKDOHO_03000	FCLLKN_01085;FCLLKN_14385	JODFAL_15175	HBFCFN_23975	GOIHAP_12925	HJCFFG_22515	APCKHB_23635	JBIEJC_17790
group_530		hypothetical protein;Formylglycine-generating sulfatase enzyme	16	16	1	1	582	417	969	934.5	KPKPNC_17700	FLMNLA_06035	CMNEKI_19125	OCNLOL_10685	LOJIMG_14695	OHLMII_20655	GEAANE_13665		MPOJJA_12870	IKDOHO_21650	FCLLKN_10550	JODFAL_13280	HBFCFN_03905	GOIHAP_03350	HJCFFG_14180	APCKHB_01625	JBIEJC_16265
rpaA	rpaA	DNA-binding dual master transcriptional regulator RpaA	16	16	1	1	580	741	741	741	KPKPNC_21190	FLMNLA_09890	CMNEKI_08990	OCNLOL_08195	LOJIMG_10670	OHLMII_01005	GEAANE_09975		MPOJJA_16795	IKDOHO_00170	10_refound_1650	JODFAL_03730	HBFCFN_17605	GOIHAP_03575	HJCFFG_16695	APCKHB_16805	JBIEJC_08210
group_525		Uma2 family endonuclease;hypothetical protein	16	16	1	1	576	237	555	527.2	KPKPNC_03300		CMNEKI_11845	OCNLOL_02320	LOJIMG_03995	OHLMII_17190	6_refound_1170	BOEJLE_02700	MPOJJA_17950	IKDOHO_15740	FCLLKN_06095	JODFAL_17850	HBFCFN_18590	GOIHAP_10720	HJCFFG_25390	APCKHB_10710	JBIEJC_09485
group_513	copG	Ribbon-helix-helix protein CopG domain-containing protein	16	16	1	1	564	288	297	294.188	KPKPNC_04215	FLMNLA_17850	CMNEKI_03440	OCNLOL_01335	LOJIMG_01975	OHLMII_14020	GEAANE_10090	BOEJLE_11735	MPOJJA_02680	IKDOHO_20890		JODFAL_16370	HBFCFN_20925	GOIHAP_16640	HJCFFG_00215	APCKHB_21450	JBIEJC_16050
bipA	bipA	Large ribosomal subunit assembly factor BipA	16	16	1	1	502	1794	1794	1794	KPKPNC_22060	FLMNLA_05370	CMNEKI_14610	OCNLOL_12780	LOJIMG_11645	OHLMII_03950	GEAANE_10070	BOEJLE_18575	8_refound_1416	IKDOHO_22665	FCLLKN_00735		HBFCFN_20370	GOIHAP_14010	HJCFFG_00720	APCKHB_04920	JBIEJC_05135
group_367		Asparagine--tRNA ligase	16	16	1	1	408	1137	1365	1340.6	KPKPNC_20600	1_refound_312	CMNEKI_19750		LOJIMG_02820	OHLMII_21850	GEAANE_02190	BOEJLE_06605	MPOJJA_13510	IKDOHO_21455	FCLLKN_06810	JODFAL_12095	HBFCFN_03710	GOIHAP_03155	HJCFFG_02720	APCKHB_01430	JBIEJC_02850
group_363		UDP-N-acetylglucosamine--N-acetylmuramyl-(Pentapeptide)	16	16	1	1	404	768	768	768	0_refound_5	FLMNLA_07885	CMNEKI_21390	OCNLOL_08100	LOJIMG_13175	OHLMII_02670	GEAANE_04775	BOEJLE_04075	MPOJJA_17515	IKDOHO_24250	FCLLKN_07445	JODFAL_14855	HBFCFN_21365	GOIHAP_21690		APCKHB_10240	JBIEJC_18610
group_361		3-methyl-2-oxobutanoate hydroxymethyltransferase	16	16	1	1	402	768	768	768	KPKPNC_19695	FLMNLA_15410	CMNEKI_01590	OCNLOL_12630	LOJIMG_06125	OHLMII_06160	GEAANE_16715	BOEJLE_08865	MPOJJA_11585	IKDOHO_10165	FCLLKN_04605	JODFAL_11190	HBFCFN_22930	GOIHAP_05035		APCKHB_18210	JBIEJC_22845
rbcX	rbcX	RuBisCO chaperone RbcX	16	16	1	1	395	399	399	399	KPKPNC_00575	FLMNLA_06620	CMNEKI_17355		LOJIMG_03675	OHLMII_10160	GEAANE_17175	BOEJLE_04975	MPOJJA_13225	IKDOHO_17190	FCLLKN_11305	JODFAL_21080	HBFCFN_13310	GOIHAP_04240	HJCFFG_21050	APCKHB_09855	JBIEJC_22430
sufC	sufC	ATP-dependent transporter SufC	16	16	1	1	366	771	771	771	KPKPNC_00125	FLMNLA_13790	CMNEKI_04585	OCNLOL_06255	LOJIMG_17015	OHLMII_13210	GEAANE_18005	BOEJLE_04490	MPOJJA_22135	IKDOHO_26910		JODFAL_02345	HBFCFN_22725	GOIHAP_23520	HJCFFG_04100	APCKHB_08225	JBIEJC_06175
group_331		hypothetical protein;tRNA pseudouridine synthase A	16	17	1.0625	1	363	207	831	729	KPKPNC_19795	FLMNLA_14990	CMNEKI_18865	OCNLOL_01945	LOJIMG_16385;LOJIMG_01920	OHLMII_19950	GEAANE_18245	BOEJLE_11385	MPOJJA_08950	IKDOHO_11120	FCLLKN_16465	JODFAL_01860	HBFCFN_09045	GOIHAP_21535	HJCFFG_12775	APCKHB_14910
avaI	;avaI	Type II site-specific deoxyribonuclease;Type-2 restriction enzyme AvaI	16	16	1	1	348	300	999	805.688	KPKPNC_17050		CMNEKI_02155	OCNLOL_16200	LOJIMG_12050	OHLMII_10385	GEAANE_18155	BOEJLE_11975	MPOJJA_06815	IKDOHO_20405	FCLLKN_14160	JODFAL_02670	HBFCFN_08710	GOIHAP_08885	HJCFFG_23915	APCKHB_09650	JBIEJC_07005
group_310		Translation initiation factor IF-1	16	16	1	1	341	207	231	229.5	KPKPNC_19770	FLMNLA_15015	CMNEKI_18840		LOJIMG_04515	OHLMII_19975	GEAANE_03825	BOEJLE_11360	MPOJJA_08975	IKDOHO_11145	FCLLKN_16440	JODFAL_15065	HBFCFN_09070	GOIHAP_21560	HJCFFG_12800	APCKHB_14935	JBIEJC_21615
group_290		hypothetical protein;Ribulose bisphosphate carboxylase large chain	16	16	1	1	320	402	1416	1352.62	KPKPNC_00580	FLMNLA_06615	CMNEKI_17350		LOJIMG_03680	OHLMII_10155	GEAANE_17180	BOEJLE_04980	MPOJJA_13230	IKDOHO_17185	FCLLKN_11300	JODFAL_21085	HBFCFN_13305	GOIHAP_04235	HJCFFG_21045	APCKHB_09850	JBIEJC_22425
group_283		ATP-dependent Clp protease proteolytic subunit;hypothetical protein	16	18	1.125	1	313	129	600	531	KPKPNC_10740	FLMNLA_20975	CMNEKI_06665		LOJIMG_04455	OHLMII_15895	GEAANE_20455	7_refound_1353	MPOJJA_02220	IKDOHO_20950;IKDOHO_24135	FCLLKN_07525	JODFAL_10685	HBFCFN_20985	GOIHAP_18415;GOIHAP_21970	HJCFFG_18130	APCKHB_11575	JBIEJC_04285
group_280		hypothetical protein	16	16	1	1	310	780	780	780	KPKPNC_04445		CMNEKI_04805	3_refound_515	LOJIMG_15965	OHLMII_21050	GEAANE_05205	BOEJLE_15775	MPOJJA_03315	IKDOHO_01725	FCLLKN_05605	JODFAL_20915	HBFCFN_02495	GOIHAP_01235	HJCFFG_14465	APCKHB_01285	JBIEJC_20775
rsmB	rsmB;	16S rRNA (Cytosine(967)-C(5))-methyltransferase RsmB;16S rRNA (cytosine(967)-C(5))-methyltransferase	16	16	1	1	306	1047	1353	1332.6	KPKPNC_13470		CMNEKI_13400	OCNLOL_15420	4_refound_863	OHLMII_06295	GEAANE_13655	BOEJLE_00140	MPOJJA_08265	IKDOHO_16045	FCLLKN_15045	JODFAL_07055	HBFCFN_13640	GOIHAP_10845	HJCFFG_00325	APCKHB_19840	JBIEJC_05175
group_273		50S ribosomal protein L13;Large ribosomal subunit protein uL13	16	16	1	1	302	354	456	449.625	KPKPNC_19800		CMNEKI_18870	OCNLOL_01950	LOJIMG_01915	OHLMII_19945	GEAANE_18250	BOEJLE_11390	MPOJJA_08945	IKDOHO_11115	FCLLKN_16470	JODFAL_01865	HBFCFN_09040	GOIHAP_21530	HJCFFG_12770	APCKHB_14905	JBIEJC_06035
xisI	xisI	XisI protein	16	16	1	1	291	210	339	320.571	0_refound_136	FLMNLA_16035	CMNEKI_11405	3_refound_649	LOJIMG_00710	OHLMII_06115	GEAANE_06300	BOEJLE_21770	MPOJJA_11540	IKDOHO_10210		JODFAL_11235	HBFCFN_22885	GOIHAP_05080	HJCFFG_24660	APCKHB_18255	JBIEJC_00605
group_256		ABC transporter ATP-binding protein	16	16	1	1	284	783	783	783	KPKPNC_00185	FLMNLA_04295	CMNEKI_12520		LOJIMG_17035	OHLMII_00805	GEAANE_22270	BOEJLE_19360	MPOJJA_05410	IKDOHO_14730	FCLLKN_11000	JODFAL_09265	HBFCFN_04900	GOIHAP_20400	HJCFFG_04380	APCKHB_16415	JBIEJC_07125
group_226		DUF2281 domain-containing protein	16	16	1	1	253	204	204	204	KPKPNC_10420	FLMNLA_05660	CMNEKI_03380	OCNLOL_15520	LOJIMG_01685	OHLMII_24355	GEAANE_19165	BOEJLE_18535	MPOJJA_18695	IKDOHO_05320	FCLLKN_11075	JODFAL_17785	HBFCFN_06055	GOIHAP_09650		APCKHB_14615	JBIEJC_18655
group_198		hypothetical protein;Exopolyphosphatase-like protein	16	16	1	1	224	249	1224	1163.06	KPKPNC_18235	FLMNLA_20875	CMNEKI_13125	OCNLOL_02050		OHLMII_14135	GEAANE_07470	BOEJLE_10935	MPOJJA_23115	IKDOHO_03260	FCLLKN_01950	JODFAL_06130	HBFCFN_07940	GOIHAP_23785	HJCFFG_23160	APCKHB_06975	JBIEJC_15805
group_197		hypothetical protein;Beta-barrel assembly-enhancing protease	16	16	1	1	223	405	801	776.25	KPKPNC_12660	FLMNLA_12860	CMNEKI_19410	OCNLOL_00330	LOJIMG_06750	OHLMII_07105		BOEJLE_16725	MPOJJA_07950	IKDOHO_14510	FCLLKN_03735	JODFAL_19230	HBFCFN_07115	GOIHAP_16375	HJCFFG_02455	APCKHB_13385	JBIEJC_18575
group_189		hypothetical protein	16	16	1	1	215	210	210	210	0_refound_11	FLMNLA_16220	CMNEKI_14280	OCNLOL_15020		OHLMII_20525	GEAANE_06730	BOEJLE_16245	MPOJJA_17000	IKDOHO_08325	FCLLKN_17165	JODFAL_03820	HBFCFN_20635	GOIHAP_12800	HJCFFG_02595	APCKHB_22695	JBIEJC_17450
group_175		Phosphoenolpyruvate synthase	16	16	1	1	200	2442	2442	2442	KPKPNC_13200		CMNEKI_20625	OCNLOL_11810	LOJIMG_13335	OHLMII_02245	6_refound_1059	7_refound_1269	MPOJJA_24105	IKDOHO_25685	10_refound_1646	JODFAL_03585	HBFCFN_23070	GOIHAP_14840	HJCFFG_01210	APCKHB_11405	JBIEJC_25475
group_164		Small ribosomal subunit protein uS9	16	16	1	1	186	414	414	414	KPKPNC_19805		CMNEKI_18875	OCNLOL_01955	LOJIMG_01910	OHLMII_19940	GEAANE_18255	BOEJLE_11395	MPOJJA_08940	IKDOHO_11110	FCLLKN_16475	JODFAL_01870	HBFCFN_09035	GOIHAP_21525	HJCFFG_12765	APCKHB_14900	JBIEJC_06040
group_163		Mannose-1-phosphate guanylyltransferase Phosphoglucosamine mutase	16	16	1	1	184	2526	2526	2526	KPKPNC_05900	FLMNLA_06380	CMNEKI_09030	OCNLOL_11405	LOJIMG_05455	OHLMII_13075	GEAANE_03150		MPOJJA_20300	IKDOHO_16435	FCLLKN_17365	JODFAL_04455	HBFCFN_05390	GOIHAP_05775	HJCFFG_12885	APCKHB_06870	JBIEJC_25760
group_125		DUF378 domain-containing protein	16	16	1	1	143	213	213	213	KPKPNC_13125	1_refound_263	CMNEKI_12400	OCNLOL_16925	LOJIMG_06770	OHLMII_21515	GEAANE_00760	7_refound_1268	MPOJJA_11180	IKDOHO_00050		JODFAL_13505	HBFCFN_17485	GOIHAP_20870	14_refound_2010	APCKHB_16685	16_refound_2152
group_102		NYN domain-containing protein;hypothetical protein	16	16	1	1	115	201	612	557.25	KPKPNC_20550	FLMNLA_20040	CMNEKI_07135	OCNLOL_19335	LOJIMG_06415	OHLMII_07495	GEAANE_06605	BOEJLE_07045	MPOJJA_14580	IKDOHO_16245		JODFAL_20425	HBFCFN_05760	GOIHAP_08225	HJCFFG_10485	APCKHB_13080	JBIEJC_07645
group_26		hypothetical protein;Peptidylprolyl isomerase	16	16	1	1	31	174	243	238.688	KPKPNC_21885	FLMNLA_15085	CMNEKI_11710	OCNLOL_02270	LOJIMG_11500	OHLMII_18590	GEAANE_13145	BOEJLE_02780	MPOJJA_11470	IKDOHO_16170		JODFAL_19260	HBFCFN_05685	GOIHAP_08150	HJCFFG_21450	APCKHB_13005	JBIEJC_22730
iscS	;iscS	hypothetical protein;Cysteine desulfurase IscS	16	17	1.0625	1	30	405	1164	1093.06	KPKPNC_08425	FLMNLA_07450	CMNEKI_01660	OCNLOL_05065	LOJIMG_03930	OHLMII_22835	GEAANE_17835	BOEJLE_22165	MPOJJA_10715	IKDOHO_03995		JODFAL_14680	HBFCFN_15900	GOIHAP_00820	HJCFFG_13870	APCKHB_13700	JBIEJC_07850;JBIEJC_07855
group_21		hypothetical protein;UDP-N-acetylglucosamine 1-carboxyvinyltransferase	16	16	1	1	24	195	1326	1255.31	KPKPNC_09710	FLMNLA_18175	CMNEKI_21905	OCNLOL_23350	LOJIMG_07455	OHLMII_04500	GEAANE_00460		MPOJJA_21720	IKDOHO_22490	FCLLKN_17455	JODFAL_19530	HBFCFN_02785	GOIHAP_16195	HJCFFG_13075	APCKHB_15390	JBIEJC_24130
group_7		DUF403 domain-containing protein	16	16	1	1	9	927	1002	997		FLMNLA_16485	CMNEKI_23475	OCNLOL_19415	LOJIMG_11270	OHLMII_12910	GEAANE_16380	BOEJLE_20775	MPOJJA_10490	IKDOHO_09670	FCLLKN_05985	JODFAL_06350	HBFCFN_03030	GOIHAP_19470	HJCFFG_27830	APCKHB_07835	16_refound_2219
group_4		Phosphoadenosine 5'-phosphosulfate reductase;hypothetical protein	16	16	1	1	6	447	870	789.938	KPKPNC_18600		CMNEKI_19405	OCNLOL_08485	LOJIMG_14535	OHLMII_07110	GEAANE_08915	BOEJLE_11620	MPOJJA_07955	IKDOHO_14505	FCLLKN_18570	JODFAL_19225	HBFCFN_07110	GOIHAP_16370	HJCFFG_28645	APCKHB_13380	JBIEJC_06015
group_8068	;hypA	hypothetical protein;Hydrogenase maturation nickel metallochaperone HypA	15	15	1	1535	6	300	381	375.6	KPKPNC_01375		CMNEKI_08625		LOJIMG_14220	OHLMII_19690	GEAANE_14265	BOEJLE_19435	MPOJJA_14475	IKDOHO_23930	FCLLKN_06575	JODFAL_18515	HBFCFN_14075	GOIHAP_20030	HJCFFG_08195	APCKHB_20710	JBIEJC_09240
group_8063		DUF4175 domain-containing protein	15	15	1	1535	1	243	243	243	KPKPNC_01380		CMNEKI_08620		LOJIMG_14215	OHLMII_19695	GEAANE_14270	BOEJLE_19430	MPOJJA_14470	IKDOHO_23935	FCLLKN_06570	JODFAL_18520	HBFCFN_14080	GOIHAP_20035	HJCFFG_08190	APCKHB_20705	JBIEJC_09245
group_8008		VWFA domain-containing protein	15	15	1	1499	2	606	621	609	KPKPNC_13445	FLMNLA_15645	CMNEKI_10330	OCNLOL_05955		OHLMII_16265	GEAANE_06395	BOEJLE_06265	MPOJJA_07470	IKDOHO_15770	FCLLKN_17725	JODFAL_17995	HBFCFN_02205	GOIHAP_21140	HJCFFG_20455	APCKHB_03615
group_8007		Glycogen synthase;starch synthase	15	15	1	1499	1	1029	1428	1401.4	KPKPNC_13440	FLMNLA_15640	CMNEKI_10325	OCNLOL_05950		OHLMII_16260	GEAANE_06400	BOEJLE_06270	MPOJJA_07465	IKDOHO_15765	FCLLKN_17720	JODFAL_17990	HBFCFN_02200	GOIHAP_21135	HJCFFG_20450	APCKHB_03610
group_6491		D-alanyl-D-alanine dipeptidase	15	15	1	621	6	693	693	693	KPKPNC_20425	FLMNLA_08500	CMNEKI_20170		LOJIMG_03845	OHLMII_03020	GEAANE_21055	BOEJLE_14545	MPOJJA_24385	IKDOHO_09585	FCLLKN_13320	JODFAL_04360	HBFCFN_02255	GOIHAP_25030	HJCFFG_00620	APCKHB_15340
group_6489		hypothetical protein;Response regulatory domain-containing protein	15	15	1	621	3	252	405	394.8	KPKPNC_20420	FLMNLA_08505	CMNEKI_20175			OHLMII_03025	GEAANE_21050	BOEJLE_02515	MPOJJA_24380	IKDOHO_09580	FCLLKN_13325	JODFAL_04355	HBFCFN_02250	GOIHAP_25025	HJCFFG_00615	APCKHB_15335	JBIEJC_04925
group_6487		Cytosine-specific methyltransferase	15	15	1	621	1	1128	1224	1217.14	KPKPNC_20400		CMNEKI_20195	3_refound_730		OHLMII_03045	GEAANE_15700	BOEJLE_22065	MPOJJA_24360	IKDOHO_09560	FCLLKN_13350	JODFAL_05770	HBFCFN_02230	GOIHAP_25005	HJCFFG_18730	APCKHB_15315	JBIEJC_07780
group_6110		Cobalt-factor II C20-methyltransferase / precorrin-2 C20-methyltransferase	15	15	1	459	19	705	705	705		FLMNLA_15920	CMNEKI_21475	3_refound_707		OHLMII_21440	GEAANE_21550	BOEJLE_18245	MPOJJA_20015	IKDOHO_00280	10_refound_1710	JODFAL_20855	HBFCFN_20510	GOIHAP_19035	HJCFFG_06580	APCKHB_00585	JBIEJC_23725
group_6107		hypothetical protein;RNA polymerase sigma-70 factor	15	16	1.06667	459	15	330	657	613.312	KPKPNC_16375	FLMNLA_05985	CMNEKI_24550	OCNLOL_00090;OCNLOL_01360		OHLMII_21485	GEAANE_02655	BOEJLE_11530	MPOJJA_06550	IKDOHO_13955		JODFAL_20810	HBFCFN_20555	GOIHAP_07890	HJCFFG_06635	APCKHB_00630	JBIEJC_12310
group_6106		Acetate kinase;hypothetical protein	15	15	1	459	14	285	1206	1103.2	KPKPNC_16385	FLMNLA_05995	CMNEKI_24540	OCNLOL_00100		OHLMII_21475	GEAANE_02645	BOEJLE_11540	MPOJJA_06540	IKDOHO_13945		JODFAL_20820	HBFCFN_20545	GOIHAP_07880	HJCFFG_06625	APCKHB_00620	JBIEJC_12320
group_6105		Precorrin-8X methylmutase	15	15	1	459	13	636	636	636		1_refound_278	CMNEKI_21470	OCNLOL_13805		OHLMII_21435	GEAANE_21545	BOEJLE_10680	MPOJJA_20020	IKDOHO_00275	FCLLKN_01970	JODFAL_20860	HBFCFN_20505	GOIHAP_19030	HJCFFG_06575	APCKHB_00580	JBIEJC_23720
group_5940		hypothetical protein;Helicase ATP-binding domain-containing protein	15	16	1.06667	379	22	150	2166	1476.56		FLMNLA_19880	CMNEKI_01340	OCNLOL_23615;OCNLOL_20355	LOJIMG_03415	OHLMII_15665	GEAANE_05960		MPOJJA_23440	IKDOHO_07235	FCLLKN_18815	JODFAL_02200	HBFCFN_06145	GOIHAP_00040	HJCFFG_17825	APCKHB_19730	JBIEJC_19305
group_5528		Zeta-carotene desaturase	15	15	1	204	16	1461	1461	1461	KPKPNC_06315		CMNEKI_25075	OCNLOL_10720		OHLMII_17320	GEAANE_14575	BOEJLE_20455	MPOJJA_00795	IKDOHO_26500	FCLLKN_16160	JODFAL_19840	HBFCFN_04080	GOIHAP_02075	HJCFFG_09200	APCKHB_12070	JBIEJC_26270
group_5522		Long-chain acyl-[acyl-carrier-protein] reductase;hypothetical protein	15	15	1	204	9	672	1020	996.8	KPKPNC_21765		CMNEKI_25065	OCNLOL_08865	LOJIMG_17775	OHLMII_17310	GEAANE_00960	BOEJLE_20465	MPOJJA_00805	IKDOHO_26490	FCLLKN_14540	JODFAL_19830	HBFCFN_04090	GOIHAP_02065	HJCFFG_09190	APCKHB_12060
group_5520		hypothetical protein;(2Fe-2S) ferredoxin domain-containing protein	15	16	1.06667	204	7	165	576	496	0_refound_168	FLMNLA_18605	CMNEKI_25280	OCNLOL_08835		OHLMII_07030	GEAANE_02055;GEAANE_02050	BOEJLE_14455	MPOJJA_06980	IKDOHO_05165	FCLLKN_03895	JODFAL_16065	HBFCFN_03100	GOIHAP_24935		APCKHB_00695	JBIEJC_14075
group_5519		DUF58 domain-containing protein	15	15	1	204	6	1137	1137	1137	KPKPNC_12020		CMNEKI_25060	OCNLOL_08860	LOJIMG_17780	OHLMII_17305	GEAANE_05830	BOEJLE_20470	MPOJJA_00810	IKDOHO_26485	FCLLKN_14535	JODFAL_19825	HBFCFN_04095	GOIHAP_02060		APCKHB_12055	JBIEJC_02095
group_5462		hypothetical protein;Glutamate synthase subunit alpha;Ferredoxin-dependent glutamate synthase Fd-GOGAT	15	16	1.06667	183	18	843	4605	3876.94		FLMNLA_15960	CMNEKI_00020	OCNLOL_03715	LOJIMG_14070	OHLMII_18315	GEAANE_02110	BOEJLE_01790	MPOJJA_15570	IKDOHO_09740		JODFAL_19660	HBFCFN_09800	GOIHAP_23805	HJCFFG_08410	APCKHB_20755	JBIEJC_25300;JBIEJC_25295
group_5458		Antitoxin	15	15	1	183	14	309	333	331.286		FLMNLA_15965	CMNEKI_00025	OCNLOL_03720	LOJIMG_14065	OHLMII_18320	6_refound_1209	BOEJLE_01785	MPOJJA_15575	IKDOHO_09745		JODFAL_19655	HBFCFN_09805	GOIHAP_23810	HJCFFG_08405	APCKHB_20760	JBIEJC_25305
group_5450	yggT;	YggT family protein;hypothetical protein	15	15	1	183	6	417	417	417		FLMNLA_12890	CMNEKI_00005		LOJIMG_16865	OHLMII_18300	GEAANE_05735	BOEJLE_01800	MPOJJA_15555	IKDOHO_24890	FCLLKN_13915	JODFAL_00015	HBFCFN_09785	GOIHAP_20580	HJCFFG_08435	APCKHB_20740	JBIEJC_27035
group_5447		Succinate-CoA ligase [ADP-forming] subunit alpha	15	15	1	183	3	888	888	888		FLMNLA_01360	CMNEKI_00015		LOJIMG_16870	OHLMII_18310	6_refound_1220	BOEJLE_01795	MPOJJA_15565	IKDOHO_09735	FCLLKN_13910	JODFAL_00005	HBFCFN_09795	GOIHAP_23800	HJCFFG_08430	APCKHB_20750	JBIEJC_27040
nuoK~~~ndhE	nuoK;ndhE;	NADH-quinone oxidoreductase subunit NuoK;photosynthetic/respiratory NAD(P)H-quinone oxidoreductase subunit E;hypothetical protein	15	15	1	175	53	171	312	238.909	KPKPNC_17940	FLMNLA_16845	CMNEKI_01790	3_refound_633		5_refound_995	6_refound_1147	BOEJLE_02195		IKDOHO_21285	10_refound_1681	JODFAL_18855	HBFCFN_12915	GOIHAP_15620	HJCFFG_19855	APCKHB_01000	JBIEJC_04605
gatD	gatD	Lipid II isoglutaminyl synthase (glutamine-hydrolyzing) subunit GatD	15	15	1	175	45	804	804	804	KPKPNC_16415	FLMNLA_16865	CMNEKI_01810	OCNLOL_11550		OHLMII_17685	GEAANE_12715	BOEJLE_22645	MPOJJA_05645	IKDOHO_21305		JODFAL_18875	HBFCFN_12935	GOIHAP_15640	HJCFFG_19830	APCKHB_01020	JBIEJC_24595
group_5423		Porin	15	15	1	175	42	453	453	453	KPKPNC_17965	FLMNLA_09290	CMNEKI_27650	3_refound_742	LOJIMG_14375	OHLMII_15975	GEAANE_17490	BOEJLE_08635	MPOJJA_08030	IKDOHO_05680		JODFAL_00550	HBFCFN_23360	GOIHAP_19200	HJCFFG_19880	APCKHB_00185
srpB	;srpB	hypothetical protein;Protein SrpB	15	15	1	175	37	378	537	514.286		FLMNLA_16920	CMNEKI_21010	3_refound_643	LOJIMG_03565	OHLMII_11035	GEAANE_21735	BOEJLE_16295	MPOJJA_05265	IKDOHO_05720		JODFAL_07790	HBFCFN_23400	GOIHAP_07955	HJCFFG_22570	APCKHB_18725	JBIEJC_17735
group_5411		hypothetical protein;Sulfurtransferase	15	15	1	175	27	573	999	945	KPKPNC_21590		CMNEKI_03410	OCNLOL_03880	LOJIMG_13990	OHLMII_11000	GEAANE_00445	BOEJLE_20895	MPOJJA_05665	IKDOHO_05750	FCLLKN_06015	JODFAL_11935	HBFCFN_23435	GOIHAP_07925	HJCFFG_20370	APCKHB_18690
group_5391		Prephenate decarboxylase;hypothetical protein	15	15	1	175	7	174	633	327	KPKPNC_17970	FLMNLA_09335	CMNEKI_27655		LOJIMG_07650	OHLMII_15980	GEAANE_17495	BOEJLE_19115	MPOJJA_08035	IKDOHO_05685		JODFAL_00555	HBFCFN_23365	GOIHAP_19205	HJCFFG_19935	APCKHB_00190	JBIEJC_12980
group_5388		HTH crp-type domain-containing protein;hypothetical protein	15	15	1	175	4	348	576	559.714	KPKPNC_22605		CMNEKI_21000	OCNLOL_22810	4_refound_910	OHLMII_11045	GEAANE_21725	BOEJLE_16305	MPOJJA_07815	IKDOHO_05710		JODFAL_07780	HBFCFN_23390	GOIHAP_07965	HJCFFG_22580	APCKHB_18735	JBIEJC_17745
group_5376		hypothetical protein;Carbonate dehydratase	15	15	1	169	40	1296	2733	2335.2	KPKPNC_20695	FLMNLA_18085	CMNEKI_05625	OCNLOL_02200		OHLMII_16310	GEAANE_01715	BOEJLE_22570		IKDOHO_17780	FCLLKN_12945	JODFAL_19400	HBFCFN_11105	GOIHAP_02165	HJCFFG_19530	APCKHB_10905	JBIEJC_14325
group_5375		Amino acid ABC transporter substrate-binding protein;hypothetical protein	15	16	1.06667	169	39	276	1428	1273.5	KPKPNC_15900	FLMNLA_09415	CMNEKI_05545			OHLMII_17490	GEAANE_20980	BOEJLE_03225	MPOJJA_06680	IKDOHO_17860	FCLLKN_12770	JODFAL_17020	HBFCFN_11185	GOIHAP_19840	HJCFFG_03445	APCKHB_10985	JBIEJC_04590;JBIEJC_06435
group_5374		Iron-sulfur cluster carrier protein	15	15	1	169	38	1062	1062	1062	KPKPNC_16950	FLMNLA_04175	CMNEKI_05500	OCNLOL_04335		OHLMII_17445	GEAANE_10420		MPOJJA_06635	IKDOHO_17905	FCLLKN_16405	JODFAL_10415	HBFCFN_11230	GOIHAP_19885	HJCFFG_14375	APCKHB_11030	JBIEJC_12215
group_5370		hypothetical protein;Nucleoside triphosphate pyrophosphatase	15	15	1	169	33	303	588	569	KPKPNC_15885		CMNEKI_05560		LOJIMG_00630	OHLMII_17505	GEAANE_04565	BOEJLE_03210	MPOJJA_06695	IKDOHO_17845	FCLLKN_12755	JODFAL_17035	HBFCFN_11170	GOIHAP_19825	HJCFFG_03430	APCKHB_10970	JBIEJC_06450
group_5366		hypothetical protein;DUF1269 domain-containing protein	15	15	1	169	29	438	510	505.2	KPKPNC_06990		CMNEKI_05615	OCNLOL_02190	LOJIMG_08770	OHLMII_16320	GEAANE_01725	BOEJLE_01205	MPOJJA_03625	IKDOHO_17790		JODFAL_17090	HBFCFN_11115	GOIHAP_02175	HJCFFG_03370	APCKHB_10915	JBIEJC_08040
ureG	ureG	Urease accessory protein UreG	15	15	1	169	27	594	594	594	KPKPNC_15890		CMNEKI_05555		LOJIMG_00625	OHLMII_17500	GEAANE_04570	BOEJLE_03215	MPOJJA_06690	IKDOHO_17850	FCLLKN_12760	JODFAL_17030	HBFCFN_11175	GOIHAP_19830	HJCFFG_03435	APCKHB_10975	JBIEJC_06445
group_5362		hypothetical protein;DNA phosphorothioation-associated methyltransferase	15	19	1.26667	169	24	162	2049	1310.05	KPKPNC_06975;KPKPNC_04560		CMNEKI_05605	OCNLOL_02180	LOJIMG_01270	OHLMII_16330	GEAANE_01735;GEAANE_04520	BOEJLE_05735;BOEJLE_01215	MPOJJA_03615	IKDOHO_17800		JODFAL_17080	HBFCFN_11125	GOIHAP_02185	HJCFFG_03380	APCKHB_10925	JBIEJC_08030;JBIEJC_12690
group_5360		Glycosyl transferase family 1 domain-containing protein;hypothetical protein	15	16	1.06667	169	22	549	1278	1229.4	0_refound_247	FLMNLA_04185	CMNEKI_05520	OCNLOL_23485		OHLMII_17465	GEAANE_10400		MPOJJA_06655	IKDOHO_17885	FCLLKN_13595;FCLLKN_16415	JODFAL_10435	HBFCFN_11210	GOIHAP_19865	HJCFFG_14385	APCKHB_11010	JBIEJC_12205
group_5358		hypothetical protein;ATP-grasp domain-containing protein	15	15	1	169	20	357	981	937.4	KPKPNC_04275		CMNEKI_05485	OCNLOL_21150		OHLMII_17430	GEAANE_14770	BOEJLE_07890	MPOJJA_20775	IKDOHO_17920	FCLLKN_00035	JODFAL_10400	HBFCFN_11245	GOIHAP_19900	HJCFFG_14355	APCKHB_11045	JBIEJC_13210
group_5355		hypothetical protein	15	15	1	169	17	474	474	474	KPKPNC_16940	FLMNLA_03815	CMNEKI_05510	OCNLOL_04345	LOJIMG_15870	OHLMII_17455	GEAANE_10410	BOEJLE_10265	MPOJJA_06645	IKDOHO_17895	FCLLKN_01700	JODFAL_10425	HBFCFN_11220	GOIHAP_19875		APCKHB_11020
group_5354		Sll1252 protein;hypothetical protein;Tlr2161 protein	15	16	1.06667	169	16	162	780	730.5	KPKPNC_06980;KPKPNC_06985		CMNEKI_05610	OCNLOL_02185	LOJIMG_08765	OHLMII_16325	GEAANE_01730	BOEJLE_01210	MPOJJA_03620	IKDOHO_17795		JODFAL_17085	HBFCFN_11120	GOIHAP_02180	HJCFFG_03375	APCKHB_10920	JBIEJC_08035
group_5349		hypothetical protein;Amidase domain-containing protein	15	15	1	169	11	609	924	903	KPKPNC_16945	FLMNLA_03810	CMNEKI_05505	OCNLOL_04340	LOJIMG_15875	OHLMII_17450	GEAANE_10415	BOEJLE_10260	MPOJJA_06640	IKDOHO_17900	FCLLKN_01705	JODFAL_10420	HBFCFN_11225	GOIHAP_19880		APCKHB_11025
group_5346		hypothetical protein;Putative glutamyl-tRNA (Gln) amidotransferase subunit A	15	18	1.2	169	7	219	1332	932.5	KPKPNC_15915	FLMNLA_04195	CMNEKI_05530	OCNLOL_23495		OHLMII_17475	GEAANE_01555;GEAANE_10390	BOEJLE_22190	MPOJJA_06665	IKDOHO_17875	FCLLKN_13605;FCLLKN_16425	JODFAL_10445	HBFCFN_11200	GOIHAP_19855	HJCFFG_14395;HJCFFG_03460	APCKHB_11000
group_5344		ATP-grasp domain-containing protein	15	15	1	169	5	975	975	975	KPKPNC_04270		CMNEKI_05480	OCNLOL_21155		OHLMII_17425	GEAANE_14775	BOEJLE_07885	MPOJJA_20780	IKDOHO_17925	FCLLKN_00040	JODFAL_10395	HBFCFN_11250	GOIHAP_19905	HJCFFG_14350	APCKHB_11050	JBIEJC_19085
group_5341		Dihydroorotase;hypothetical protein	15	15	1	169	2	528	1035	911.4	KPKPNC_20690	FLMNLA_18080	CMNEKI_05620	OCNLOL_02195		OHLMII_16315	GEAANE_01720	BOEJLE_22575		IKDOHO_17785	FCLLKN_12950	JODFAL_19405	HBFCFN_11110	GOIHAP_02170	HJCFFG_19525	APCKHB_10910	JBIEJC_21085
group_5340		N-acetylglucosaminyldiphosphoundecaprenol N-acetyl-beta-D-mannosaminyltransferase;hypothetical protein	15	15	1	169	1	276	735	702	KPKPNC_15895		CMNEKI_05550		LOJIMG_00620	OHLMII_17495	GEAANE_20985	BOEJLE_03220	MPOJJA_06685	IKDOHO_17855	FCLLKN_12765	JODFAL_17025	HBFCFN_11180	GOIHAP_19835	HJCFFG_03440	APCKHB_10980	JBIEJC_06440
group_5309	;cmpC	hypothetical protein;Bicarbonate transport ATP-binding protein CmpC	15	15	1	159	12	1476	2019	1982.8	KPKPNC_04105	FLMNLA_03795	CMNEKI_19160	OCNLOL_05345		OHLMII_14470	GEAANE_20615	BOEJLE_12980	MPOJJA_22380	IKDOHO_15045	FCLLKN_09215	JODFAL_15995	HBFCFN_19510	GOIHAP_14090	HJCFFG_00520	APCKHB_21380
group_5301		hypothetical protein;AAA family ATPase;AAA+ ATPase domain-containing protein	15	16	1.06667	159	1	186	1506	1342.12		FLMNLA_03775	CMNEKI_14705	OCNLOL_03820;OCNLOL_05325	LOJIMG_07050	OHLMII_14490	GEAANE_10160	BOEJLE_02670	MPOJJA_22400	IKDOHO_15065		JODFAL_19130	HBFCFN_19530	GOIHAP_14110	HJCFFG_00890	APCKHB_06395	JBIEJC_27535
gvpW	gvpW	Gas vesicle protein GvpW	15	15	1	155	15	684	684	684	KPKPNC_05475	FLMNLA_14950	CMNEKI_11170	OCNLOL_08980		OHLMII_22650	GEAANE_09685	BOEJLE_09810	MPOJJA_00745	IKDOHO_26405		JODFAL_00395	HBFCFN_12790	GOIHAP_12555	HJCFFG_15635	APCKHB_22765	JBIEJC_05110
group_5293		N-ethylmaleimide reductase	15	15	1	155	12	1101	1101	1101	KPKPNC_14070	FLMNLA_14745	CMNEKI_02740	3_refound_534	LOJIMG_10360	OHLMII_22670	GEAANE_09665		MPOJJA_00765	IKDOHO_26385	FCLLKN_08420	JODFAL_00375	HBFCFN_12770	GOIHAP_12535	HJCFFG_04615	APCKHB_22785
group_5288		Anion-transporting ATPase-like domain-containing protein;hypothetical protein	15	15	1	155	7	345	1902	1798.2	KPKPNC_05470	FLMNLA_14955	CMNEKI_02755	OCNLOL_08975		OHLMII_22655	GEAANE_09680	BOEJLE_09815	MPOJJA_00750	IKDOHO_26400		JODFAL_00390	HBFCFN_12785	GOIHAP_12550	HJCFFG_15630	APCKHB_22770	JBIEJC_05105
group_5286		hypothetical protein;Uncharacterized methyltransferase sll1242	15	15	1	155	5	174	1566	1473.2	KPKPNC_14075	FLMNLA_14750	CMNEKI_02745	OCNLOL_08965	LOJIMG_08990	OHLMII_22665	GEAANE_09670		MPOJJA_00760	IKDOHO_26390	FCLLKN_03360	JODFAL_00380	HBFCFN_12775	GOIHAP_12540		APCKHB_22780	JBIEJC_14375
group_5276		Beta-carotene hydroxylase;hypothetical protein	15	15	1	151	27	891	894	893.786	KPKPNC_19455		CMNEKI_07455	OCNLOL_04570	LOJIMG_04155	OHLMII_16570	6_refound_1219	BOEJLE_12345	MPOJJA_12595	IKDOHO_03840	FCLLKN_13660	JODFAL_04265	HBFCFN_23700	GOIHAP_18870		APCKHB_15600	JBIEJC_16360
cpcT	cpcT	Phycocyanobilin lyase CpcT	15	15	1	151	24	546	585	582.4	KPKPNC_13855		CMNEKI_07430	OCNLOL_04545	LOJIMG_09485	OHLMII_16545	GEAANE_19860	BOEJLE_16860	MPOJJA_12620	IKDOHO_03815	FCLLKN_13635	JODFAL_04290	HBFCFN_23675	GOIHAP_18845		APCKHB_15575	JBIEJC_20040
group_5271		hypothetical protein	15	15	1	151	21	378	420	411.6	KPKPNC_19450		CMNEKI_07460	OCNLOL_03040	LOJIMG_04150	OHLMII_16575	GEAANE_02715		MPOJJA_12590	IKDOHO_03845	FCLLKN_08925	JODFAL_04260	HBFCFN_23705	GOIHAP_18875	HJCFFG_01310	APCKHB_15605	JBIEJC_16365
group_5270		Peptidase M50 domain-containing protein	15	15	1	151	20	1491	1491	1491	KPKPNC_13830		CMNEKI_07405	OCNLOL_09280	4_refound_795	OHLMII_16520	GEAANE_16170	BOEJLE_10200	MPOJJA_04525	IKDOHO_03790	FCLLKN_15305	JODFAL_04315	HBFCFN_23650	GOIHAP_18820	HJCFFG_04905	APCKHB_15550
group_5268		Large ribosomal subunit protein bL9	15	15	1	151	18	459	459	459	KPKPNC_13850		CMNEKI_07425	OCNLOL_04540	LOJIMG_09480	OHLMII_16540	GEAANE_19865	BOEJLE_16865	MPOJJA_04545	IKDOHO_03810	FCLLKN_13630	JODFAL_04295	HBFCFN_23670	GOIHAP_18840		APCKHB_15570	JBIEJC_20045
group_5261		hypothetical protein;N-acetylmuramic acid 6-phosphate etherase	15	15	1	151	11	267	921	877.4	KPKPNC_13825		CMNEKI_07400	OCNLOL_09275	LOJIMG_13470	OHLMII_16515	GEAANE_00510	BOEJLE_10195	MPOJJA_04520	IKDOHO_03785	FCLLKN_15300	JODFAL_04320	HBFCFN_23645	GOIHAP_18815	HJCFFG_04900	APCKHB_15545
group_5252		acetyl-CoA carboxytransferase;hypothetical protein;Acetyl-coenzyme A carboxylase carboxyl transferase subunit alpha	15	16	1.06667	151	2	297	990	882.562		FLMNLA_11225	CMNEKI_07380	OCNLOL_09255		OHLMII_16495	GEAANE_11290	BOEJLE_15105;BOEJLE_15110	MPOJJA_04500	IKDOHO_03765	FCLLKN_15270	JODFAL_04340	HBFCFN_23625	GOIHAP_18795	HJCFFG_04870	APCKHB_15525	JBIEJC_27265
group_5172		3-deoxy-7-phosphoheptulonate synthase	15	15	1	132	2	1056	1056	1056	KPKPNC_20080	FLMNLA_15620	CMNEKI_14010	3_refound_546	LOJIMG_07945	OHLMII_09275	GEAANE_22715	BOEJLE_16610	MPOJJA_00290	IKDOHO_15855		JODFAL_07360	HBFCFN_20795	GOIHAP_04710	HJCFFG_29555	APCKHB_17655
group_5152		hypothetical protein;Negative aliphatic amidase regulator	15	15	1	123	5	555	1317	1262.8	KPKPNC_03415		CMNEKI_20105	OCNLOL_23585	LOJIMG_13085	OHLMII_08505	GEAANE_09580	BOEJLE_03145	MPOJJA_14920	IKDOHO_19290	FCLLKN_18900	JODFAL_08975	HBFCFN_24465	GOIHAP_00670	HJCFFG_29390	APCKHB_20310
group_5069		Beta-lactamase class A catalytic domain-containing protein	15	15	1	103	14	942	942	942	KPKPNC_09770		CMNEKI_20825	OCNLOL_22745	LOJIMG_08465	OHLMII_03630	GEAANE_05665	BOEJLE_18625	MPOJJA_10875	IKDOHO_13600		JODFAL_05075	HBFCFN_09305	GOIHAP_17765	HJCFFG_18950	APCKHB_19060	JBIEJC_02435
group_5039		UPF0150 protein ssl0738	15	15	1	95	54	219	219	219	0_refound_57		CMNEKI_20035	OCNLOL_05265	LOJIMG_07750	OHLMII_16705	GEAANE_13845	BOEJLE_00260	MPOJJA_13580	IKDOHO_11785		JODFAL_12135	HBFCFN_17195	GOIHAP_04920	HJCFFG_04980	APCKHB_00350	JBIEJC_05375
group_5033		hypothetical protein	15	15	1	95	48	279	588	560.2	KPKPNC_09100	FLMNLA_13350	CMNEKI_20045	OCNLOL_18975	LOJIMG_00380	OHLMII_16715	GEAANE_13835		MPOJJA_13590	IKDOHO_11795		JODFAL_12145	HBFCFN_17205	GOIHAP_04930	HJCFFG_17865	APCKHB_00360	JBIEJC_14515
group_5028		hypothetical protein;Glutamine synthetase	15	15	1	95	43	177	201	199.4	KPKPNC_09105	FLMNLA_13345	CMNEKI_20040		LOJIMG_00385	OHLMII_16710	GEAANE_13840	BOEJLE_22555	MPOJJA_13585	IKDOHO_11790		JODFAL_12140	HBFCFN_17200	GOIHAP_04925	HJCFFG_25650	APCKHB_00355	JBIEJC_14510
group_4994		Ammonium transporter;hypothetical protein	15	15	1	95	6	474	1518	1381.6	KPKPNC_05945	FLMNLA_09800	CMNEKI_20085			OHLMII_16755	GEAANE_16235	BOEJLE_19060	MPOJJA_03560	IKDOHO_11835	FCLLKN_09720	JODFAL_01480	HBFCFN_17245	GOIHAP_04970	HJCFFG_27605	APCKHB_00400	JBIEJC_05950
group_4990		DUF721 domain-containing protein	15	15	1	95	2	549	561	559.4	KPKPNC_20215	FLMNLA_03695	CMNEKI_14295	OCNLOL_03565		OHLMII_09665	GEAANE_09750	BOEJLE_22380	MPOJJA_19625	IKDOHO_25550	FCLLKN_00700	JODFAL_20630	HBFCFN_15485	GOIHAP_17380	HJCFFG_13335	APCKHB_00265
group_4976		PIN domain-containing protein;hypothetical protein	15	15	1	89	4	117	405	189	0_refound_115	FLMNLA_19875	2_refound_442	3_refound_624	LOJIMG_15135	5_refound_991	GEAANE_04835		MPOJJA_00145	IKDOHO_07550	FCLLKN_07985	JODFAL_03875	12_refound_1913	13_refound_1986	HJCFFG_23995	15_refound_2122
ftsZ	;ftsZ	hypothetical protein;Cell division protein FtsZ	15	15	1	83	5	495	1251	1169.6	KPKPNC_09360	FLMNLA_05770	CMNEKI_26565	OCNLOL_07005	LOJIMG_01875	OHLMII_17935			MPOJJA_04115	IKDOHO_23895	FCLLKN_09385	JODFAL_13735	HBFCFN_14000	GOIHAP_01940	HJCFFG_18365	APCKHB_23485	JBIEJC_08070
group_4942		Lipid A biosynthesis N-terminal domain-containing protein	15	15	1	76	9	255	255	255	KPKPNC_07770	FLMNLA_16550	CMNEKI_18250		LOJIMG_16200	OHLMII_15740	GEAANE_10820	BOEJLE_02900	MPOJJA_16740	IKDOHO_08395		JODFAL_09140	HBFCFN_00075	GOIHAP_06535	HJCFFG_15280	APCKHB_19935	JBIEJC_13350
group_4919		Putative protease slr0021	15	15	1	75	41	822	822	822	KPKPNC_21220	FLMNLA_04590	CMNEKI_03550			OHLMII_09810	GEAANE_15135	BOEJLE_00510	MPOJJA_01050	IKDOHO_07100	FCLLKN_03860	11_refound_1812	HBFCFN_04610	GOIHAP_06390	HJCFFG_18205	APCKHB_18770	JBIEJC_07205
group_4918		hypothetical protein	15	15	1	75	40	402	402	402	KPKPNC_21215	FLMNLA_04585	CMNEKI_03545			OHLMII_09805	GEAANE_15140	BOEJLE_00505	MPOJJA_01045	IKDOHO_07105	FCLLKN_03865	JODFAL_22405	HBFCFN_04615	GOIHAP_06385	HJCFFG_18210	APCKHB_18765	JBIEJC_07210
group_4916		hypothetical protein;Rpn family recombination-promoting nuclease/putative transposase	15	15	1	75	38	612	819	787.6	KPKPNC_17135		CMNEKI_03510	OCNLOL_12095	LOJIMG_04785	OHLMII_09770	GEAANE_02565	BOEJLE_16085	MPOJJA_01010	IKDOHO_15455		JODFAL_20520	HBFCFN_20455	GOIHAP_24855	HJCFFG_10610	APCKHB_09490	JBIEJC_03630
pcbD	pcbD	PcbD	15	15	1	75	26	843	849	847		FLMNLA_04575	CMNEKI_03535	OCNLOL_16075		OHLMII_09795	GEAANE_15150	BOEJLE_14410	MPOJJA_01035	IKDOHO_07115	FCLLKN_03875	JODFAL_22415	HBFCFN_04625	GOIHAP_06375	HJCFFG_18220	APCKHB_18755	JBIEJC_07220
group_4901		Polyhydroxyalkanoate synthesis regulator phasin	15	16	1.06667	75	21	366	366	366	KPKPNC_12220	FLMNLA_21100	CMNEKI_11015	3_refound_714		OHLMII_09745	GEAANE_22165		MPOJJA_05780	IKDOHO_15430	FCLLKN_11725;FCLLKN_01100	JODFAL_20495	HBFCFN_20430	GOIHAP_24830	HJCFFG_23315	APCKHB_09465	JBIEJC_25005
group_4899	;pcxA	hypothetical protein;Proton extrusion protein PcxA	15	15	1	75	19	477	1338	1230.8	KPKPNC_17130		CMNEKI_03505	OCNLOL_12090	LOJIMG_04780	OHLMII_09765	GEAANE_02560	BOEJLE_16080	MPOJJA_01005	IKDOHO_15450		JODFAL_20515	HBFCFN_20450	GOIHAP_24850	HJCFFG_10615	APCKHB_09485	JBIEJC_03635
group_4898		Hemolysin	15	15	1	75	18	1122	1308	1295.6	KPKPNC_17140		CMNEKI_03515	OCNLOL_12100	LOJIMG_08760	OHLMII_09775	GEAANE_02570	BOEJLE_15910	MPOJJA_01015	IKDOHO_15460		JODFAL_20525	HBFCFN_20460	GOIHAP_24860	HJCFFG_10605	APCKHB_09495	JBIEJC_03625
group_4896		AB hydrolase-1 domain-containing protein;hypothetical protein	15	15	1	75	16	252	894	851.2	KPKPNC_21210	FLMNLA_04580	CMNEKI_03540			OHLMII_09800	GEAANE_15145	BOEJLE_14405	MPOJJA_01040	IKDOHO_07110	FCLLKN_03870	JODFAL_22410	HBFCFN_04620	GOIHAP_06380	HJCFFG_18215	APCKHB_18760	JBIEJC_07215
group_4890		Anhydro-N-acetylmuramic acid kinase	15	15	1	75	10	1137	1137	1137	KPKPNC_16365	FLMNLA_10330	CMNEKI_10725	3_refound_746	LOJIMG_06360	OHLMII_08270	GEAANE_10655	BOEJLE_01480	MPOJJA_23395	IKDOHO_07040		JODFAL_12220	HBFCFN_04550	GOIHAP_06450	HJCFFG_13285	APCKHB_18830
group_4878		Lipoyl synthase	15	15	1	74	19	369	369	369	KPKPNC_06240	FLMNLA_10580	CMNEKI_22105	OCNLOL_06705	LOJIMG_11750	OHLMII_13920	GEAANE_03980	BOEJLE_13485	MPOJJA_09910	IKDOHO_02400		JODFAL_08195	HBFCFN_17735	GOIHAP_21020	HJCFFG_08970	APCKHB_04095
msrB	msrB	Peptide methionine sulfoxide reductase MsrB	15	15	1	74	16	417	417	417	KPKPNC_09560	FLMNLA_02900	CMNEKI_16060		LOJIMG_12080	OHLMII_13975	GEAANE_04035	BOEJLE_13435	MPOJJA_09525	IKDOHO_02455		JODFAL_08140	HBFCFN_17680	GOIHAP_20965	HJCFFG_08920	APCKHB_04040	JBIEJC_18410
group_4872		Allophycocyanin beta chain	15	15	1	74	12	486	486	486	KPKPNC_09550	FLMNLA_02890	CMNEKI_16070		LOJIMG_12090	OHLMII_13965	GEAANE_04025	BOEJLE_13445	MPOJJA_09515	IKDOHO_02445		JODFAL_08150	HBFCFN_17690	GOIHAP_20975	HJCFFG_08930	APCKHB_04050	JBIEJC_18400
ruvA	ruvA	Holliday junction branch migration complex subunit RuvA	15	15	1	74	11	630	630	630	KPKPNC_09540	FLMNLA_10610	CMNEKI_16080		LOJIMG_13940	OHLMII_13955	GEAANE_04015	BOEJLE_13455	MPOJJA_09505	IKDOHO_02435		JODFAL_08160	HBFCFN_17700	GOIHAP_20985	HJCFFG_08940	APCKHB_04060	JBIEJC_22025
group_4868		Phycobilisome linker polypeptide allophycocyanin-associated core	15	15	1	74	7	204	204	204	KPKPNC_09555	FLMNLA_02895	CMNEKI_16065		LOJIMG_12085	OHLMII_13970	GEAANE_04030	BOEJLE_13440	MPOJJA_09520	IKDOHO_02450		JODFAL_08145	HBFCFN_17685	GOIHAP_20970	HJCFFG_08925	APCKHB_04045	JBIEJC_18405
group_4862		Allophycocyanin alpha chain	15	15	1	74	1	486	486	486	KPKPNC_09545	FLMNLA_02885	CMNEKI_16075		LOJIMG_13945	OHLMII_13960	GEAANE_04020	BOEJLE_13450	MPOJJA_09510	IKDOHO_02440		JODFAL_08155	HBFCFN_17695	GOIHAP_20980	HJCFFG_08935	APCKHB_04055	JBIEJC_18395
group_4841		Dnd system-associated protein 4	15	15	1	66	8	465	465	465	KPKPNC_05405		CMNEKI_00750	OCNLOL_02365		OHLMII_23390	GEAANE_11595	BOEJLE_18890	MPOJJA_13990	IKDOHO_25290	FCLLKN_03975	JODFAL_07240	HBFCFN_06870	GOIHAP_24330	HJCFFG_26190	APCKHB_08270	JBIEJC_18525
group_4840		hypothetical protein	15	15	1	66	6	663	1593	1531	KPKPNC_05400		CMNEKI_00745	OCNLOL_02360		OHLMII_23395	GEAANE_11590	BOEJLE_18895	MPOJJA_13995	IKDOHO_25285	FCLLKN_03970	JODFAL_07235	HBFCFN_06865	GOIHAP_24325	HJCFFG_26195	APCKHB_08275	JBIEJC_18520
secY	secY	Protein translocase subunit SecY	15	15	1	57	76	1320	1320	1320		FLMNLA_02405	CMNEKI_03205	OCNLOL_10330	LOJIMG_14010	OHLMII_07935	GEAANE_21305		MPOJJA_23840	IKDOHO_13050	FCLLKN_16775	JODFAL_03340	HBFCFN_02015	GOIHAP_24005	HJCFFG_00360	APCKHB_21480	JBIEJC_19270
group_4790		Small ribosomal subunit protein uS17	15	15	1	57	67	243	243	243	KPKPNC_09620	FLMNLA_02360	CMNEKI_03250	OCNLOL_01390	LOJIMG_08135	OHLMII_05745		BOEJLE_11825	MPOJJA_13465	IKDOHO_13095	FCLLKN_04420		HBFCFN_02060	GOIHAP_24050	HJCFFG_06155	APCKHB_21525	JBIEJC_18335
group_4784		Small ribosomal subunit protein bS16	15	15	1	57	61	249	249	249	0_refound_109	FLMNLA_13445	CMNEKI_26285	OCNLOL_16380	4_refound_848	OHLMII_11465		BOEJLE_04125	MPOJJA_02600	IKDOHO_04950		JODFAL_09895	HBFCFN_18140	GOIHAP_04530	HJCFFG_03255	APCKHB_22960	JBIEJC_23410
group_4772		KH domain-containing protein	15	15	1	57	47	366	366	366	KPKPNC_13960	FLMNLA_13450	CMNEKI_26290	OCNLOL_16385	LOJIMG_10530	OHLMII_11470		BOEJLE_04130	MPOJJA_02605	IKDOHO_04955		JODFAL_09900	HBFCFN_18145	GOIHAP_04535	HJCFFG_03260	APCKHB_22965	JBIEJC_23405
group_4763		hypothetical protein;Ferric uptake regulation protein	15	15	1	57	38	384	384	384	KPKPNC_22150	1_refound_313	CMNEKI_26260		LOJIMG_11805	OHLMII_11440	GEAANE_05540	BOEJLE_21110	MPOJJA_05050	IKDOHO_04925	FCLLKN_11665	JODFAL_09870	HBFCFN_18115	GOIHAP_04505	HJCFFG_17655	APCKHB_22935
group_4761		hypothetical protein	15	15	1	57	36	276	276	276	KPKPNC_22155	FLMNLA_07010	CMNEKI_26265		LOJIMG_11810	OHLMII_11445	GEAANE_05545	BOEJLE_21105	MPOJJA_05045	IKDOHO_04930	FCLLKN_11660	JODFAL_09875	HBFCFN_18120	GOIHAP_04510	HJCFFG_17660	APCKHB_22940
group_4754		Large ribosomal subunit protein uL15	15	15	1	57	29	444	444	444	KPKPNC_09660	FLMNLA_02400	CMNEKI_03210	OCNLOL_11560	LOJIMG_08090		GEAANE_15955		MPOJJA_13505	IKDOHO_13055	FCLLKN_06315	JODFAL_18280	HBFCFN_02020	GOIHAP_24010	HJCFFG_06195	APCKHB_21485	JBIEJC_07110
group_4749		Large ribosomal subunit protein uL23	15	15	1	57	24	306	306	306	KPKPNC_09585	FLMNLA_00250	CMNEKI_03285	OCNLOL_01425		OHLMII_05710	GEAANE_08135		MPOJJA_08460	IKDOHO_13130	FCLLKN_04385	JODFAL_15675	HBFCFN_02095	GOIHAP_24085	HJCFFG_06120	APCKHB_21560	JBIEJC_07275
group_4738		hypothetical protein;Epoxyqueuosine reductase	15	15	1	57	12	189	948	825.6	KPKPNC_07340		CMNEKI_10480	OCNLOL_07110	LOJIMG_06945	OHLMII_05140	GEAANE_21130	BOEJLE_12890	MPOJJA_04400	IKDOHO_13190		JODFAL_06985	HBFCFN_02155	GOIHAP_15700	HJCFFG_09860	APCKHB_02715	JBIEJC_08235
group_4737		Phosphoglycolate phosphatase	15	15	1	57	11	639	639	639	KPKPNC_07345		CMNEKI_10485	OCNLOL_07105	4_refound_897	OHLMII_05145	GEAANE_21125	BOEJLE_12885	MPOJJA_04395	IKDOHO_13195		JODFAL_06990	HBFCFN_02160	GOIHAP_15695	HJCFFG_09865	APCKHB_02710	JBIEJC_08240
group_4731		Polymerase beta nucleotidyltransferase domain-containing protein	15	15	1	57	5	324	324	324	KPKPNC_05870		CMNEKI_18310	3_refound_519	4_refound_787	OHLMII_07965	GEAANE_04290		MPOJJA_01770	IKDOHO_19220	FCLLKN_08240	JODFAL_00775	HBFCFN_23100	GOIHAP_12370	HJCFFG_01420	APCKHB_12305	JBIEJC_05060
group_4728		hypothetical protein	15	15	1	57	2	240	240	240	KPKPNC_07355	FLMNLA_08735	CMNEKI_10495	OCNLOL_07095		OHLMII_05155	GEAANE_21115	BOEJLE_12875	MPOJJA_21310	IKDOHO_13205		JODFAL_07000	HBFCFN_02170	GOIHAP_15685	14_refound_2008	APCKHB_02700	JBIEJC_08250
group_4707		Lipoyl synthase;hypothetical protein;Lipoyl synthase 1	15	15	1	55	12	366	876	813.2	KPKPNC_08990	FLMNLA_03440	CMNEKI_15275	OCNLOL_18110	LOJIMG_13790	OHLMII_13675	GEAANE_01895	BOEJLE_21955	MPOJJA_08295	IKDOHO_12305		JODFAL_15290	HBFCFN_01530	GOIHAP_07455	HJCFFG_00765	APCKHB_09185
group_4700		dITP/XTP pyrophosphatase	15	15	1	55	5	594	600	599.6	KPKPNC_08995	FLMNLA_03435	CMNEKI_15270	OCNLOL_18105	LOJIMG_13795	OHLMII_13670	GEAANE_01900	BOEJLE_21960	MPOJJA_08290	IKDOHO_12310		JODFAL_15285	HBFCFN_01535	GOIHAP_07460	HJCFFG_00770	APCKHB_09190
group_4689		hypothetical protein;7-cyano-7-deazaguanine synthase	15	15	1	52	33	195	699	663.8	KPKPNC_17105		CMNEKI_26010		LOJIMG_15605	OHLMII_16100	GEAANE_15470	BOEJLE_04205	MPOJJA_07135	IKDOHO_09305	FCLLKN_17965	JODFAL_10320	HBFCFN_13895	GOIHAP_19275	HJCFFG_24945	APCKHB_08825	JBIEJC_15035
group_4684		FeS cluster biogenesis domain-containing protein	15	15	1	52	28	324	324	324	KPKPNC_14910		CMNEKI_23185	OCNLOL_13240	LOJIMG_00895	OHLMII_16155	GEAANE_17005	BOEJLE_09370	MPOJJA_20120	IKDOHO_09250		JODFAL_16930	HBFCFN_13950	GOIHAP_19330	HJCFFG_26790	APCKHB_08880	JBIEJC_20505
mntP	mntP	Putative manganese efflux pump MntP	15	15	1	52	19	573	573	573	KPKPNC_17110		CMNEKI_26015		LOJIMG_15610	OHLMII_16105	GEAANE_15475	BOEJLE_04210	MPOJJA_07130	IKDOHO_09300	FCLLKN_17970	JODFAL_10325	HBFCFN_13900	GOIHAP_19280	HJCFFG_24940	APCKHB_08830	JBIEJC_15040
group_4664		DUF3134 domain-containing protein	15	15	1	52	6	264	264	264	KPKPNC_14920		CMNEKI_23175		LOJIMG_18190	OHLMII_16145	GEAANE_17015	BOEJLE_09380	MPOJJA_20110	IKDOHO_09260	FCLLKN_18420	JODFAL_16920	HBFCFN_13940	GOIHAP_19320	HJCFFG_26780	APCKHB_08870	JBIEJC_20520
group_4662		hypothetical protein;Phospho-N-acetylmuramoyl-pentapeptide-transferase	15	16	1.06667	52	4	255	1068	903	KPKPNC_14915		CMNEKI_23180	OCNLOL_13235	LOJIMG_00890	OHLMII_16150	GEAANE_17010	BOEJLE_09375	MPOJJA_20115	IKDOHO_09255		JODFAL_16925	HBFCFN_13945	GOIHAP_19325	HJCFFG_26785	APCKHB_08875	JBIEJC_20510;JBIEJC_20515
group_4661		hypothetical protein	15	15	1	52	3	405	423	420.6	KPKPNC_02970		CMNEKI_23170		LOJIMG_18195	OHLMII_16140	GEAANE_17020	BOEJLE_09385	MPOJJA_20105	IKDOHO_09265	FCLLKN_18425	JODFAL_16915	HBFCFN_13935	GOIHAP_19315	HJCFFG_13455	APCKHB_08865	JBIEJC_24930
group_4660		putative small ribosomal subunit protein cS23	15	15	1	52	2	324	324	324	KPKPNC_02965		CMNEKI_23165	OCNLOL_01485	LOJIMG_07020	OHLMII_16135	GEAANE_17025		MPOJJA_20100	IKDOHO_09270	10_refound_1639	JODFAL_16910	HBFCFN_13930	GOIHAP_19310	HJCFFG_13450	APCKHB_08860	JBIEJC_24935
pilT2	;pilT2	hypothetical protein;Homologous to PilT2 protein	15	15	1	48	83	123	1320	1083.6	KPKPNC_20920	FLMNLA_02650	CMNEKI_13490	OCNLOL_08300	LOJIMG_13735	OHLMII_23845	GEAANE_09835	BOEJLE_02130	MPOJJA_09965	IKDOHO_10680		JODFAL_19055	HBFCFN_17340	GOIHAP_17795		APCKHB_07130	JBIEJC_04905
group_4645		hypothetical protein;DUF1350 domain-containing protein	15	15	1	48	76	126	930	376	KPKPNC_10930	FLMNLA_08370	CMNEKI_25545	OCNLOL_16255	LOJIMG_10605	OHLMII_20110	GEAANE_12115	BOEJLE_00535	MPOJJA_00025	IKDOHO_06875		JODFAL_10855	HBFCFN_08315	GOIHAP_15185	HJCFFG_30275	APCKHB_11775
group_4629		hypothetical protein	15	15	1	48	59	213	213	213	KPKPNC_20910	FLMNLA_02660	CMNEKI_13480	OCNLOL_08310	LOJIMG_13725	OHLMII_23855	GEAANE_09825	BOEJLE_02140	MPOJJA_09955	IKDOHO_10690		JODFAL_19045	HBFCFN_17350	GOIHAP_17805		APCKHB_07140	JBIEJC_04915
group_4623		hypothetical protein;DUF5331 domain-containing protein	15	15	1	48	53	303	930	740.4	KPKPNC_02295	FLMNLA_08395	CMNEKI_25570	OCNLOL_05305		OHLMII_20135	GEAANE_03385	BOEJLE_23475	MPOJJA_01180	IKDOHO_06900		JODFAL_10830	HBFCFN_08290	GOIHAP_15160	HJCFFG_30250	APCKHB_11750	JBIEJC_19450
group_4621	kaiB	Circadian clock protein KaiB	15	15	1	48	51	747	747	747	KPKPNC_20915	FLMNLA_02655	CMNEKI_13485	OCNLOL_08305	LOJIMG_13730	OHLMII_23850	GEAANE_09830	BOEJLE_02135	MPOJJA_09960	IKDOHO_10685		JODFAL_19050	HBFCFN_17345	GOIHAP_17800		APCKHB_07135	JBIEJC_04910
group_4615		NADP-dependent oxidoreductase domain-containing protein	15	15	1	48	45	954	954	954	KPKPNC_18835		CMNEKI_25630	OCNLOL_13540	LOJIMG_14235	OHLMII_20195	GEAANE_08885	BOEJLE_17895	MPOJJA_14960	IKDOHO_06960	FCLLKN_12905	JODFAL_10775	HBFCFN_08225	GOIHAP_15105	HJCFFG_04445	APCKHB_11695
group_4614		Peptidase M15A	15	15	1	48	44	597	597	597	KPKPNC_18845		CMNEKI_25620	OCNLOL_13550	LOJIMG_14245	OHLMII_20185	GEAANE_08895		MPOJJA_14970	IKDOHO_06950	FCLLKN_12915	JODFAL_10785	HBFCFN_08235	GOIHAP_15115	HJCFFG_04435	APCKHB_11705	JBIEJC_06775
group_4613		hypothetical protein;Sodium symporter	15	16	1.06667	48	43	288	870	796.5	KPKPNC_07715		CMNEKI_25615	OCNLOL_13555	LOJIMG_14250	OHLMII_20180	GEAANE_08900		MPOJJA_14975	IKDOHO_06945	FCLLKN_12920	JODFAL_10790	HBFCFN_08240	GOIHAP_15120	HJCFFG_04430	APCKHB_11710	JBIEJC_06780;JBIEJC_12015
recA	recA	Protein RecA	15	15	1	48	41	978	1068	1062	KPKPNC_18840		CMNEKI_25625	OCNLOL_13545	LOJIMG_14240	OHLMII_20190	GEAANE_08890		MPOJJA_14965	IKDOHO_06955	FCLLKN_12910	JODFAL_10780	HBFCFN_08230	GOIHAP_15110	HJCFFG_04440	APCKHB_11700	JBIEJC_06770
group_4609		HD-GYP domain-containing protein	15	15	1	48	38	1374	1374	1374	KPKPNC_18400	FLMNLA_19535	CMNEKI_06920	3_refound_544		OHLMII_24460		BOEJLE_21620	MPOJJA_07340	IKDOHO_13700	FCLLKN_16045	JODFAL_01055	HBFCFN_09155	GOIHAP_13305	HJCFFG_10835	APCKHB_08605	JBIEJC_07955
group_4600		hypothetical protein;Superfamily II DNA and RNA helicase	15	15	1	48	29	453	933	890.143	KPKPNC_01065	FLMNLA_10890	CMNEKI_06905			OHLMII_24445	6_refound_1186	BOEJLE_02085	MPOJJA_07355	IKDOHO_13685	FCLLKN_05415	JODFAL_01040	HBFCFN_09170	GOIHAP_13320	HJCFFG_12550	APCKHB_08590	JBIEJC_09935
group_4598		hypothetical protein;Light-independent protochlorophyllide reductase iron-sulfur ATP-binding protein	15	15	1	48	27	183	870	773.143	KPKPNC_02290	FLMNLA_08400	CMNEKI_25575	OCNLOL_05300		OHLMII_20140	6_refound_1247	BOEJLE_23470	MPOJJA_15005	IKDOHO_06905		JODFAL_10825	HBFCFN_08285	GOIHAP_15155	HJCFFG_30245	APCKHB_11745	JBIEJC_19455
group_4595	;xisI	hypothetical protein;XisI protein	15	15	1	48	24	207	336	326.786	0_refound_162		CMNEKI_00395	OCNLOL_13520	LOJIMG_17860	OHLMII_00095	GEAANE_14145	BOEJLE_19885	MPOJJA_16865	IKDOHO_06980		JODFAL_10755	HBFCFN_08205	GOIHAP_15085	HJCFFG_13630	APCKHB_11675	JBIEJC_01990
group_4590		hypothetical protein;Phycocyanin operon protein Z	15	15	1	48	19	297	669	633.6	KPKPNC_02320		CMNEKI_06895		LOJIMG_06330	OHLMII_22010	GEAANE_15615	BOEJLE_02075	MPOJJA_22350	IKDOHO_13675	FCLLKN_18520	JODFAL_00890	HBFCFN_09180	GOIHAP_13330	HJCFFG_12560	APCKHB_08580	JBIEJC_09945
nblR	nblR	Two-component system OmpR family response regulator NblR	15	15	1	48	15	690	690	690		FLMNLA_02690	CMNEKI_06930	3_refound_721		OHLMII_24470	GEAANE_22435	BOEJLE_21935	MPOJJA_23520	IKDOHO_13710	FCLLKN_06270	JODFAL_01065	HBFCFN_09145	GOIHAP_13295	HJCFFG_28160	APCKHB_08615	JBIEJC_10750
group_4581		hypothetical protein;Phosphorylase superfamily protein	15	18	1.2	48	9	189	804	646.765	0_refound_160	FLMNLA_05710;FLMNLA_08375	CMNEKI_25550	OCNLOL_16260	LOJIMG_10610	OHLMII_20115	GEAANE_13740;GEAANE_12110	BOEJLE_03265	MPOJJA_11670;MPOJJA_00030	IKDOHO_06880		JODFAL_10850	HBFCFN_08310	GOIHAP_15180	HJCFFG_30270	APCKHB_11770
group_4575		hypothetical protein;Chromophore lyase CpcS/CpeS	15	16	1.06667	48	2	153	516	477.75	KPKPNC_02315		CMNEKI_06900		LOJIMG_06325	OHLMII_22015	GEAANE_15610;GEAANE_15605	BOEJLE_02080	MPOJJA_22345	IKDOHO_13680	FCLLKN_18525	JODFAL_00895	HBFCFN_09175	GOIHAP_13325	HJCFFG_12555	APCKHB_08585	JBIEJC_09940
group_4564	;ftsH	hypothetical protein;ATP-dependent zinc metalloprotease FtsH 4;Cell division protein FtsH	15	22	1.46667	47	55	210	1965	1210.5	KPKPNC_02975;KPKPNC_22225		CMNEKI_26645	OCNLOL_24060	LOJIMG_00570	OHLMII_11915	GEAANE_18325;GEAANE_04215	BOEJLE_20505;BOEJLE_20500	MPOJJA_19595;MPOJJA_19590	IKDOHO_01430	FCLLKN_15490	JODFAL_19170;JODFAL_06725	HBFCFN_11930	GOIHAP_02950		APCKHB_09305	JBIEJC_10110;JBIEJC_11295;JBIEJC_11300
group_4552		hypothetical protein;histidine kinase	15	15	1	47	43	402	1992	1870.8	KPKPNC_07045		CMNEKI_04220		LOJIMG_05410	OHLMII_18240	GEAANE_10715	BOEJLE_10055	MPOJJA_23755	IKDOHO_17970	FCLLKN_05290	JODFAL_20555	HBFCFN_21050	GOIHAP_20595	HJCFFG_05545	APCKHB_16015	JBIEJC_09395
group_4549		Pentapeptide repeat-containing protein	15	15	1	47	39	510	510	510	KPKPNC_20825		CMNEKI_02030	OCNLOL_18255		OHLMII_19630	GEAANE_10735	BOEJLE_14670	MPOJJA_23775	IKDOHO_00210	FCLLKN_05270	JODFAL_17280	HBFCFN_18920	GOIHAP_20505	HJCFFG_05525	APCKHB_00440	JBIEJC_25030
group_4543		N5-carboxyaminoimidazole ribonucleotide synthase	15	15	1	47	32	1128	1128	1128	KPKPNC_20820		CMNEKI_02025	OCNLOL_18260		OHLMII_19625	GEAANE_10730	BOEJLE_14675	MPOJJA_23770	IKDOHO_00205	FCLLKN_05275	JODFAL_17275	HBFCFN_18915	GOIHAP_20500	HJCFFG_05530	APCKHB_00435	JBIEJC_25035
group_4538		hypothetical protein;Nitrogen-responsive regulatory protein	15	16	1.06667	47	27	240	741	646.312	KPKPNC_13870		CMNEKI_20545;CMNEKI_20550	OCNLOL_16105	LOJIMG_02710	OHLMII_11950	GEAANE_03610	BOEJLE_15095	MPOJJA_07600	IKDOHO_01465	FCLLKN_05020	JODFAL_06760	HBFCFN_11965	GOIHAP_02985		APCKHB_09340	JBIEJC_22755
fabI	fabI;	Enoyl-[acyl-carrier-protein] reductase [NADH] FabI;Enoyl-[acyl-carrier-protein] reductase [NADH]	15	15	1	47	1	507	777	759	KPKPNC_13865		CMNEKI_20555	OCNLOL_06400	LOJIMG_02715	OHLMII_11955	GEAANE_03615	BOEJLE_15090	MPOJJA_07605	IKDOHO_01470	FCLLKN_05025	JODFAL_06765	HBFCFN_11970	GOIHAP_02990		APCKHB_09345	JBIEJC_22760
group_4496		hypothetical protein;Uncharacterized protein slr1608	15	15	1	43	36	357	1170	914.2	KPKPNC_22735		CMNEKI_08505	OCNLOL_07660	LOJIMG_02665	OHLMII_23005	GEAANE_07385	BOEJLE_18020	MPOJJA_13745	IKDOHO_18990	FCLLKN_08435	JODFAL_16405	HBFCFN_07915	GOIHAP_19560	HJCFFG_15440	APCKHB_20085
group_4487		hypothetical protein	15	15	1	43	26	246	285	275.25	KPKPNC_22750	FLMNLA_03495	CMNEKI_08490	OCNLOL_07675	LOJIMG_02680	OHLMII_23020	6_refound_1252	BOEJLE_18005	8_refound_1537	IKDOHO_18975		11_refound_1853	HBFCFN_07930	GOIHAP_19545	HJCFFG_15455	APCKHB_20100
group_4486		Zeaxanthin glucosyl transferase;hypothetical protein	15	15	1	43	24	189	1269	1197	KPKPNC_08545		CMNEKI_09145		LOJIMG_01170	OHLMII_22885	GEAANE_10370	BOEJLE_10405	MPOJJA_02445	IKDOHO_19110	FCLLKN_07070	JODFAL_16525	HBFCFN_07795	GOIHAP_12055	HJCFFG_20920	APCKHB_19965	JBIEJC_13155
group_4481		Sirohydrochlorin cobaltochelatase;hypothetical protein	15	15	1	43	19	273	771	692.571	KPKPNC_14780		CMNEKI_08545		4_refound_861	OHLMII_22965	GEAANE_16885	BOEJLE_16785	MPOJJA_16830	IKDOHO_19030	FCLLKN_10460	JODFAL_16445	HBFCFN_07875	GOIHAP_19600	HJCFFG_19385	APCKHB_20045	JBIEJC_07345
group_4477		Solute-binding protein family 3/N-terminal domain-containing protein	15	15	1	43	15	900	900	900	KPKPNC_22740		CMNEKI_08500	OCNLOL_07665	LOJIMG_02670	OHLMII_23010	GEAANE_07390	BOEJLE_18015	MPOJJA_13750	IKDOHO_18985	FCLLKN_08430	JODFAL_16400	HBFCFN_07920	GOIHAP_19555	HJCFFG_15445	APCKHB_20090
group_4473		hypothetical protein;Citrate synthase	15	15	1	43	11	741	1140	1075.8		FLMNLA_04670	CMNEKI_09135		LOJIMG_16100	OHLMII_22875	GEAANE_21800	BOEJLE_10395	MPOJJA_22115	IKDOHO_19120	FCLLKN_17125	JODFAL_16535	HBFCFN_07785	GOIHAP_12045	HJCFFG_20910	APCKHB_19955	JBIEJC_11700
group_4469		Glutathione S-transferase	15	15	1	43	7	342	342	342	KPKPNC_11170	FLMNLA_09555	CMNEKI_08580		LOJIMG_05615	OHLMII_22930	GEAANE_01200		MPOJJA_11885	IKDOHO_19065	FCLLKN_10425	JODFAL_16480	HBFCFN_07840	GOIHAP_12100	HJCFFG_19350	APCKHB_20010	JBIEJC_11470
group_4468		hypothetical protein;Sll0804 protein	15	15	1	43	6	357	1365	1233	KPKPNC_08055		CMNEKI_08535		LOJIMG_17665	OHLMII_22975	GEAANE_11180	BOEJLE_07495	MPOJJA_16820	IKDOHO_19020	FCLLKN_10470	JODFAL_16435	HBFCFN_07885	GOIHAP_19590	HJCFFG_19395	APCKHB_20055	JBIEJC_07355
group_4467		Integral membrane protein	15	15	1	43	5	267	267	267	KPKPNC_14765		CMNEKI_08560	OCNLOL_16975	LOJIMG_04655	OHLMII_22950		BOEJLE_20280	MPOJJA_11905	IKDOHO_19045	FCLLKN_10445	JODFAL_16460	HBFCFN_07860	GOIHAP_19615	HJCFFG_19370	APCKHB_20030	JBIEJC_11490
minD	minD	Septum site-determining protein MinD	15	15	1	42	33	801	801	801		FLMNLA_06445	CMNEKI_05675	OCNLOL_02970	LOJIMG_02920	OHLMII_14915	GEAANE_08950	7_refound_1280	MPOJJA_05850	IKDOHO_22715		JODFAL_07405	HBFCFN_23005	GOIHAP_17830	HJCFFG_17100	APCKHB_12090	JBIEJC_16555
group_4454		putative branched-chain-amino-acid aminotransferase	15	15	1	42	28	927	927	927	KPKPNC_17325		CMNEKI_08150	3_refound_541		OHLMII_16925	GEAANE_17290	BOEJLE_09685	MPOJJA_07090	IKDOHO_23490	FCLLKN_16610	JODFAL_09510	HBFCFN_16455	GOIHAP_16960	HJCFFG_28390	APCKHB_08520	JBIEJC_01885
kaiC3	kaiC3	Circadian clock protein KaiC3	15	15	1	42	26	1521	1521	1521	KPKPNC_17335	FLMNLA_13260	CMNEKI_08160			OHLMII_16935	GEAANE_17280	BOEJLE_13715	MPOJJA_07100	IKDOHO_23500	FCLLKN_16625	JODFAL_09520	HBFCFN_16465	GOIHAP_16970	HJCFFG_28405	APCKHB_08530	JBIEJC_01900
group_4441		hypothetical protein;Peptidase M61 domain protein	15	15	1	42	13	321	1755	1659.4	KPKPNC_17320		CMNEKI_08145	OCNLOL_20595		OHLMII_16920	GEAANE_17295	BOEJLE_09680	MPOJJA_07085	IKDOHO_23485	FCLLKN_16605	JODFAL_09505	HBFCFN_16450	GOIHAP_16955	HJCFFG_28385	APCKHB_08515	JBIEJC_01880
group_4438		hypothetical protein	15	15	1	42	9	837	837	837	KPKPNC_09135		CMNEKI_08225		LOJIMG_01180	OHLMII_16865	GEAANE_05035	BOEJLE_00910	MPOJJA_01545	IKDOHO_23430	FCLLKN_11180	JODFAL_15470	HBFCFN_16395	GOIHAP_16900	HJCFFG_19595	APCKHB_08460	JBIEJC_04410
group_4431		Plasmid maintenance system killer protein	15	15	1	42	1	282	282	282	KPKPNC_02045	FLMNLA_06480	CMNEKI_08240	OCNLOL_09520	LOJIMG_01195	OHLMII_16850	GEAANE_10195	7_refound_1263	MPOJJA_01530	IKDOHO_23415		JODFAL_15485	HBFCFN_16380	GOIHAP_16885		APCKHB_08445	JBIEJC_24660
group_4426		Cytochrome b6-f complex subunit 7	15	15	1	41	26	114	114	114	KPKPNC_01980	FLMNLA_10620	CMNEKI_10345		LOJIMG_04570	OHLMII_02925	GEAANE_01270	BOEJLE_15995	MPOJJA_16480	IKDOHO_04870		JODFAL_17320	HBFCFN_10575	GOIHAP_15550	14_refound_2007	APCKHB_00645	16_refound_2144
group_4411		hypothetical protein;Rieske domain-containing protein	15	15	1	41	11	651	1050	1023.4	KPKPNC_17500	FLMNLA_04865	CMNEKI_05985	OCNLOL_20065		OHLMII_00215	GEAANE_04965	BOEJLE_16985	MPOJJA_18365	IKDOHO_02475	FCLLKN_02395	JODFAL_18400	HBFCFN_19135	GOIHAP_06720	HJCFFG_29410	APCKHB_08355
group_4397		Glycogen debranching enzyme C-terminal domain-containing protein;hypothetical protein	15	15	1	40	17	345	1965	1857	KPKPNC_11200	FLMNLA_08210	CMNEKI_18130	OCNLOL_02055		OHLMII_07580	GEAANE_18115	BOEJLE_19285	MPOJJA_21270	IKDOHO_22290	FCLLKN_14410	JODFAL_09845	HBFCFN_14360	GOIHAP_11470		APCKHB_12445	JBIEJC_25260
group_4386		DNA-binding protein	15	15	1	40	5	495	495	495	KPKPNC_01845	FLMNLA_08235	CMNEKI_16220	OCNLOL_13130	LOJIMG_13920	OHLMII_07605	GEAANE_00605		MPOJJA_21245	IKDOHO_22315	10_refound_1638	JODFAL_09820	HBFCFN_14340	GOIHAP_11495		APCKHB_12425	JBIEJC_14020
group_4384		DUF304 domain-containing protein	15	15	1	40	3	396	396	396	KPKPNC_11185	FLMNLA_08225	CMNEKI_16230	OCNLOL_02070	LOJIMG_13910	OHLMII_07595	GEAANE_00615	BOEJLE_03920	MPOJJA_21255	IKDOHO_22305	FCLLKN_14395	JODFAL_09830	HBFCFN_14350	GOIHAP_11485		APCKHB_12435
group_4373		hypothetical protein	15	15	1	38	29	699	699	699	KPKPNC_17880		CMNEKI_16935	OCNLOL_01805	LOJIMG_12745	OHLMII_23900	GEAANE_15750	BOEJLE_22130	MPOJJA_01760	IKDOHO_23595		JODFAL_17390	HBFCFN_21645	GOIHAP_24595	HJCFFG_18775	APCKHB_22290	JBIEJC_03470
group_4372		hypothetical protein;Phosphoesterase	15	16	1.06667	38	28	378	810	749.062	KPKPNC_17875		CMNEKI_16930	OCNLOL_01800	LOJIMG_18060	OHLMII_23895	GEAANE_15745;GEAANE_15740	BOEJLE_22125	MPOJJA_01755	IKDOHO_23590		JODFAL_17385	HBFCFN_21640	GOIHAP_24590	HJCFFG_18780	APCKHB_22285	JBIEJC_03465
group_4333		hypothetical protein	15	15	1	37	3	198	255	247.4	KPKPNC_11675		CMNEKI_27815	OCNLOL_24250	LOJIMG_09440	OHLMII_22105	GEAANE_01380	BOEJLE_09390	MPOJJA_23975	IKDOHO_01620		JODFAL_17545	HBFCFN_19255	GOIHAP_05920	HJCFFG_08540	APCKHB_04710	JBIEJC_24965
group_4273		DUF2442 domain-containing protein	15	15	1	31	55	264	264	264	KPKPNC_07120		CMNEKI_06070	OCNLOL_05580	4_refound_892	OHLMII_14660	GEAANE_13265	BOEJLE_00030	MPOJJA_10815	IKDOHO_19430		JODFAL_18235	HBFCFN_16520	GOIHAP_15885	HJCFFG_11950	APCKHB_13920	JBIEJC_10545
group_4268		DUF86 domain-containing protein	15	15	1	31	50	345	345	345		FLMNLA_01230	CMNEKI_15370	OCNLOL_02660		OHLMII_11790	GEAANE_03700	BOEJLE_03515	MPOJJA_22660	IKDOHO_25965	FCLLKN_18230	JODFAL_11715	HBFCFN_10305	GOIHAP_01350	HJCFFG_09640	APCKHB_17595	JBIEJC_10365
group_4216		hypothetical protein;AAA+ ATPase domain-containing protein	15	15	1	29	8	330	1512	1309.4	KPKPNC_01330		CMNEKI_02940	OCNLOL_24385	LOJIMG_13105	OHLMII_15385	GEAANE_01360	BOEJLE_08055	MPOJJA_19035	IKDOHO_12150		JODFAL_18760	HBFCFN_00405	GOIHAP_14715	HJCFFG_25725	APCKHB_22180	JBIEJC_09050
group_4212		Methyltransferase type 11	15	15	1	29	4	648	657	656.308	KPKPNC_01340		2_refound_478	OCNLOL_24395	LOJIMG_07485	OHLMII_15395	GEAANE_01370	BOEJLE_08065	MPOJJA_19045	IKDOHO_12160		JODFAL_18770	HBFCFN_00415	GOIHAP_14725	14_refound_2059	APCKHB_22190	JBIEJC_09040
group_4211		DUF1257 domain-containing protein	15	15	1	29	3	435	435	435	KPKPNC_01335		CMNEKI_02945	OCNLOL_24390	LOJIMG_13100	OHLMII_15390	GEAANE_01365	BOEJLE_08060	MPOJJA_19040	IKDOHO_12155		JODFAL_18765	HBFCFN_00410	GOIHAP_14720	HJCFFG_25720	APCKHB_22185	JBIEJC_09045
group_4188		Ornithine carbamoyltransferase	15	15	1	25	40	927	927	927	KPKPNC_18265		CMNEKI_03490	OCNLOL_23990	LOJIMG_05950	OHLMII_21395	GEAANE_03530	BOEJLE_08915	MPOJJA_17945	IKDOHO_14850		JODFAL_03945	HBFCFN_06825	GOIHAP_24240	HJCFFG_22135	APCKHB_17525	JBIEJC_24445
glgB	;glgB	hypothetical protein;14-alpha-glucan branching enzyme GlgB	15	15	1	25	11	387	2280	2081.4	KPKPNC_20725		CMNEKI_11525	OCNLOL_01665	LOJIMG_03815	OHLMII_08240	GEAANE_09840	BOEJLE_21300	MPOJJA_24540	IKDOHO_14830		JODFAL_07820	HBFCFN_14390	GOIHAP_15450	HJCFFG_16230	APCKHB_23225	JBIEJC_03765
group_4150		Mechanosensitive ion channel-like protein;hypothetical protein	15	15	1	25	1	210	1740	1638			CMNEKI_10705	OCNLOL_22535	LOJIMG_16595	OHLMII_08180	GEAANE_14450	BOEJLE_17490	MPOJJA_20720	IKDOHO_11660	FCLLKN_09510	JODFAL_19100	HBFCFN_14450	GOIHAP_15390	HJCFFG_04020	APCKHB_23165	JBIEJC_21205
group_4138		DUF4149 domain-containing protein	15	15	1	24	24	504	504	504	KPKPNC_19035		CMNEKI_27285	OCNLOL_24295	LOJIMG_08265	OHLMII_18730	GEAANE_06085		MPOJJA_09365	IKDOHO_23145	FCLLKN_03155	JODFAL_08080	HBFCFN_11035	GOIHAP_23075	HJCFFG_05220	APCKHB_12765	JBIEJC_00210
group_4124		hypothetical protein;DUF3386 domain-containing protein	15	15	1	24	9	459	648	621	KPKPNC_15070	FLMNLA_12390	2_refound_462		LOJIMG_11200	OHLMII_18690	GEAANE_09535	BOEJLE_01325	MPOJJA_21400	IKDOHO_23105		JODFAL_22160	HBFCFN_10995	GOIHAP_23035	HJCFFG_09935	APCKHB_12725	JBIEJC_15750
group_4106		HEAT repeat domain-containing protein;hypothetical protein	15	16	1.06667	23	76	927	1191	1174.5	KPKPNC_05765	FLMNLA_14535	CMNEKI_21210	OCNLOL_18800		OHLMII_11190	GEAANE_08745	BOEJLE_20245	MPOJJA_19200	IKDOHO_06635	FCLLKN_12265;FCLLKN_00815	JODFAL_06265	HBFCFN_10035	GOIHAP_02250	HJCFFG_19325	APCKHB_17800
group_4073		Serine acetyltransferase	15	15	1	23	43	618	618	618	KPKPNC_08845		CMNEKI_23695	OCNLOL_02840	LOJIMG_02830	OHLMII_06955	GEAANE_13185		MPOJJA_00460	IKDOHO_06775	FCLLKN_02175	JODFAL_10180	HBFCFN_10175	GOIHAP_02390	HJCFFG_00125	APCKHB_17940	JBIEJC_17890
group_4067		hypothetical protein;Glycogen synthase	15	15	1	23	37	141	1479	1287.8	KPKPNC_08245	FLMNLA_02765	CMNEKI_04965			OHLMII_22740	GEAANE_17585	BOEJLE_22910	MPOJJA_02775	IKDOHO_12940	FCLLKN_07630	JODFAL_08630	HBFCFN_16860	GOIHAP_00485	HJCFFG_04220	APCKHB_00515	JBIEJC_18295
group_4055		hypothetical protein;2-C-methyl-D-erythritol 4-phosphate cytidylyltransferase	15	15	1	23	24	285	681	654.6	KPKPNC_08840		CMNEKI_23690	OCNLOL_02835	LOJIMG_02835	OHLMII_06960	GEAANE_13190		MPOJJA_00455	IKDOHO_06780	FCLLKN_02180	JODFAL_10185	HBFCFN_10180	GOIHAP_02395	HJCFFG_00120	APCKHB_17945	JBIEJC_17885
group_4052		hypothetical protein;Plastid lipid-associated protein/fibrillin conserved domain-containing protein	15	15	1	23	21	291	627	590.143	KPKPNC_03285	FLMNLA_13910	CMNEKI_04975	3_refound_706	LOJIMG_16225	OHLMII_22750		BOEJLE_22920	MPOJJA_02785	IKDOHO_12950		JODFAL_08640	HBFCFN_16870	GOIHAP_00495	HJCFFG_03625	APCKHB_00525	JBIEJC_18285
group_4042		Lipoprotein	15	15	1	23	10	453	504	500.6	KPKPNC_08205		CMNEKI_06330		LOJIMG_03715	OHLMII_09010	GEAANE_13205	BOEJLE_23365	MPOJJA_11270	IKDOHO_06795	FCLLKN_02200	JODFAL_10200	HBFCFN_10195	GOIHAP_02410	HJCFFG_00100	APCKHB_17960	JBIEJC_17865
group_4039		hypothetical protein;Quercetin 23-dioxygenase	15	15	1	23	7	489	693	644.2			CMNEKI_21220	OCNLOL_09490	LOJIMG_14665	OHLMII_11200	GEAANE_08735	BOEJLE_18650	MPOJJA_19210	IKDOHO_06625	FCLLKN_05065	JODFAL_06250	HBFCFN_10025	GOIHAP_02240	HJCFFG_11310	APCKHB_17790	JBIEJC_22290
group_4020		hypothetical protein	15	15	1	22	56	279	282	281.8	KPKPNC_20940	FLMNLA_11990	CMNEKI_13265		LOJIMG_08810	OHLMII_10705	GEAANE_12105	BOEJLE_05030	MPOJJA_11015	IKDOHO_25005	FCLLKN_08495	JODFAL_01385	HBFCFN_00465	GOIHAP_18475		APCKHB_05140	JBIEJC_27245
group_4007		hypothetical protein;Sugar ABC transporter permease	15	15	1	22	43	180	378	351.6	KPKPNC_15535	FLMNLA_18510	CMNEKI_27155		LOJIMG_10835	OHLMII_10910	GEAANE_13640	BOEJLE_14025	MPOJJA_08180	IKDOHO_22935		JODFAL_01175	HBFCFN_00670	GOIHAP_18680	HJCFFG_23885	APCKHB_05345	JBIEJC_23605
group_3985		GLTT repeat (6 copies)	15	15	1	22	19	309	309	309	KPKPNC_11905		CMNEKI_27125	OCNLOL_22375	LOJIMG_03140	OHLMII_10940	GEAANE_14520	BOEJLE_20680	MPOJJA_22410	IKDOHO_22965		JODFAL_01145	HBFCFN_00700	GOIHAP_18710	HJCFFG_11035	APCKHB_05375	JBIEJC_06735
group_3976		N-acetyltransferase domain-containing protein	15	15	1	22	10	486	486	486	KPKPNC_11910		CMNEKI_27120	OCNLOL_22380	LOJIMG_03145	OHLMII_10945	GEAANE_14525	BOEJLE_20685	MPOJJA_22415	IKDOHO_22970		JODFAL_01140	HBFCFN_00705	GOIHAP_18715	HJCFFG_11040	APCKHB_05380	JBIEJC_06730
group_3969		hypothetical protein;Aspartate carbamoyltransferase	15	16	1.06667	22	3	201	981	832.125	KPKPNC_20950;KPKPNC_20945	FLMNLA_11985	CMNEKI_13270		LOJIMG_08815	OHLMII_10710	GEAANE_12100	BOEJLE_05025	MPOJJA_11020	IKDOHO_25010	FCLLKN_08490	JODFAL_01380	HBFCFN_00470	GOIHAP_18480		APCKHB_05145	JBIEJC_27240
group_3951		DUF433 domain-containing protein	15	15	1	20	32	333	333	333	KPKPNC_15665		CMNEKI_09625		LOJIMG_03645	OHLMII_03765	GEAANE_20250	BOEJLE_11330	MPOJJA_22005	IKDOHO_02110	FCLLKN_05460	JODFAL_13890	HBFCFN_23905	GOIHAP_09210	HJCFFG_16415	APCKHB_06530	JBIEJC_08640
group_3941		hypothetical protein;DUF642 domain-containing protein;PEP-CTERM protein-sorting domain-containing protein	15	15	1	20	22	303	738	614			CMNEKI_09630	OCNLOL_10130	LOJIMG_03650	OHLMII_03770	GEAANE_20245	BOEJLE_11335	MPOJJA_22010	IKDOHO_02115	FCLLKN_05465	JODFAL_13895	HBFCFN_23910	GOIHAP_09215	HJCFFG_16420	APCKHB_06535	JBIEJC_08635
group_3877		hypothetical protein;Glyoxalase/bleomycin resistance protein/dioxygenase	15	15	1	14	84	231	363	354.2	KPKPNC_15405		CMNEKI_24145	OCNLOL_18205	LOJIMG_10215	OHLMII_00525	GEAANE_06155	BOEJLE_22720	MPOJJA_17130	IKDOHO_20645		JODFAL_17170	HBFCFN_19040	GOIHAP_18240	HJCFFG_29980	APCKHB_10820	JBIEJC_16165
group_3873		Slr1597 protein	15	15	1	14	79	888	888	888	KPKPNC_21075		CMNEKI_13305	OCNLOL_16575	4_refound_914	OHLMII_13490	GEAANE_16315	BOEJLE_10720	MPOJJA_24575	IKDOHO_20720		JODFAL_17245	HBFCFN_19115	GOIHAP_18315	HJCFFG_03540	APCKHB_10895	JBIEJC_06840
group_3850		Solute-binding protein family 5 domain-containing protein	15	15	1	14	56	1734	1734	1734	KPKPNC_15415		CMNEKI_24135	OCNLOL_18195	LOJIMG_08235	OHLMII_00535	GEAANE_22280	BOEJLE_22730	MPOJJA_17120	IKDOHO_20635		JODFAL_17160	HBFCFN_19030	GOIHAP_18230	HJCFFG_29970	APCKHB_10810	JBIEJC_00935
group_3838		Peptidase C-terminal archaeal/bacterial domain-containing protein	15	15	1	14	44	462	462	462	KPKPNC_20555		CMNEKI_24175	OCNLOL_04090	LOJIMG_07235	OHLMII_00495	GEAANE_08805	BOEJLE_19260	MPOJJA_17160	IKDOHO_20675		JODFAL_17200	HBFCFN_19070	GOIHAP_18270	HJCFFG_02945	APCKHB_10850	JBIEJC_19780
dsbD	dsbD	Thiol:disulfide interchange protein DsbD	15	15	1	14	40	729	729	729	KPKPNC_15400		CMNEKI_24150	OCNLOL_18210	LOJIMG_10210	OHLMII_00520	6_refound_1064	BOEJLE_22715	MPOJJA_17135	IKDOHO_20650		JODFAL_17175	HBFCFN_19045	GOIHAP_18245	HJCFFG_29985	APCKHB_10825	JBIEJC_16170
group_3827		hypothetical protein;Beta-lactamase	15	16	1.06667	14	32	219	1899	1495.5	KPKPNC_15130	FLMNLA_10400	CMNEKI_00105	OCNLOL_22350	LOJIMG_05875	OHLMII_21220	GEAANE_20465	BOEJLE_04815;BOEJLE_22705	MPOJJA_00520	IKDOHO_09110	FCLLKN_04865		HBFCFN_02580	GOIHAP_21350	HJCFFG_00850	APCKHB_00050
group_3818		hypothetical protein;Adenosylcobinamide-GDP ribazoletransferase	15	15	1	14	22	285	759	621.2	KPKPNC_20560		CMNEKI_24180	OCNLOL_04095	LOJIMG_07230	OHLMII_13450	GEAANE_08810	BOEJLE_19255	MPOJJA_17165	IKDOHO_20680		JODFAL_17205	HBFCFN_19075	GOIHAP_18275	HJCFFG_02940	APCKHB_10855	JBIEJC_19785
group_3808		Metallophosphoesterase;hypothetical protein	15	15	1	14	10	291	1056	994.8	KPKPNC_21070		CMNEKI_13300	OCNLOL_16570	LOJIMG_04710	OHLMII_13485	GEAANE_16310	BOEJLE_10715	MPOJJA_24570	IKDOHO_20715		JODFAL_17240	HBFCFN_19110	GOIHAP_18310	HJCFFG_03545	APCKHB_10890	JBIEJC_06835
group_3806		ABC transporter permease;hypothetical protein;Oligopeptide transport system permease protein (ABC superfamily OppBC subfamily)	15	15	1	14	8	396	957	896.4	KPKPNC_15410		CMNEKI_24140	OCNLOL_18200	LOJIMG_10220	OHLMII_00530	GEAANE_06160	BOEJLE_22725	MPOJJA_17125	IKDOHO_20640		JODFAL_17165	HBFCFN_19035	GOIHAP_18235	HJCFFG_29975	APCKHB_10815	JBIEJC_00940
group_3767		3-isopropylmalate dehydratase	15	15	1	9	73	591	591	591	KPKPNC_06540	FLMNLA_16385	CMNEKI_23270	OCNLOL_04970		OHLMII_12515	GEAANE_11820	BOEJLE_18825	MPOJJA_19945	IKDOHO_24945		JODFAL_16290	HBFCFN_17090	GOIHAP_16135	HJCFFG_18180	APCKHB_18990	JBIEJC_09655
group_3766		Cupin type-2 domain-containing protein	15	15	1	9	72	1512	1512	1512	KPKPNC_06470	FLMNLA_16430	CMNEKI_01430	OCNLOL_05850		OHLMII_04660	GEAANE_00545	BOEJLE_00695	MPOJJA_03845	IKDOHO_21975		JODFAL_00460	HBFCFN_01815	GOIHAP_11840	HJCFFG_25860	APCKHB_14235	JBIEJC_06565
group_3759		hypothetical protein;UPF0754 thylakoid membrane protein sll0412	15	16	1.06667	9	65	492	1152	1069.5			CMNEKI_18205	OCNLOL_23095	4_refound_881	OHLMII_04855	GEAANE_22415;GEAANE_22420	BOEJLE_19595	MPOJJA_13205	IKDOHO_27070	10_refound_1700	JODFAL_07720	HBFCFN_02010	GOIHAP_12035	HJCFFG_30140	APCKHB_14430	JBIEJC_24505
group_3739		Band 7 domain-containing protein	15	15	1	9	45	1284	1284	1284		FLMNLA_16410	CMNEKI_23290	OCNLOL_04950	LOJIMG_07000	OHLMII_14870	GEAANE_08440	7_refound_1288	MPOJJA_19925	IKDOHO_11610	FCLLKN_16835	JODFAL_11590	HBFCFN_20010	GOIHAP_10150	HJCFFG_18200	APCKHB_21900
group_3736		Magnesium chelatase	15	15	1	9	42	924	924	924	KPKPNC_12305	FLMNLA_13065	CMNEKI_18460	OCNLOL_01135	LOJIMG_04335	OHLMII_04685	GEAANE_15005	BOEJLE_06495	MPOJJA_03820	IKDOHO_22000	FCLLKN_00840	JODFAL_00485	HBFCFN_01840	GOIHAP_11865		APCKHB_14260
group_3729		Photosystem II extrinsic protein U	15	15	1	9	34	408	408	408	KPKPNC_00730	FLMNLA_03625	CMNEKI_27370	OCNLOL_16655	LOJIMG_09020	OHLMII_21535	GEAANE_04890		MPOJJA_04575	IKDOHO_18555		JODFAL_21590	HBFCFN_14155	GOIHAP_06950	HJCFFG_11540	APCKHB_21125	JBIEJC_19100
group_3721		hypothetical protein	15	15	1	9	26	177	177	177	0_refound_182	FLMNLA_09090	CMNEKI_23265	OCNLOL_04975		OHLMII_12520	GEAANE_11815	BOEJLE_18830	MPOJJA_19950	IKDOHO_24950		JODFAL_16295	HBFCFN_17095	GOIHAP_16140	HJCFFG_18175	APCKHB_18995	JBIEJC_09660
dndE	dndE	DNA sulfur modification protein DndE	15	15	1	9	21	363	399	396.6	KPKPNC_06475	FLMNLA_20655	CMNEKI_01435	OCNLOL_05845		OHLMII_04665	GEAANE_00550	BOEJLE_00690	MPOJJA_03840	IKDOHO_21980		JODFAL_00465	HBFCFN_01820	GOIHAP_11845	HJCFFG_25855	APCKHB_14240	JBIEJC_12635
dauC	dauC	Aklanonic acid methyltransferase DauC	15	15	1	9	10	762	762	762	KPKPNC_06465	FLMNLA_16425	CMNEKI_01425	3_refound_683		OHLMII_04655	GEAANE_00540	BOEJLE_00700	MPOJJA_03850	IKDOHO_21970		JODFAL_00455	HBFCFN_01810	GOIHAP_11835	HJCFFG_25865	APCKHB_14230	JBIEJC_06560
group_3709		hypothetical protein;2-phytyl-14-naphtoquinone methyltransferase	15	16	1.06667	9	8	138	804	703.875			CMNEKI_18200	OCNLOL_23100	LOJIMG_01260	OHLMII_04850	GEAANE_22425	BOEJLE_19600	MPOJJA_13200	IKDOHO_27075	FCLLKN_16560	JODFAL_07715	HBFCFN_02005	GOIHAP_12030	HJCFFG_30145	APCKHB_14425	JBIEJC_24495;JBIEJC_24500
group_3694		Thioredoxin-like protein slr0233	15	15	1	5	28	318	318	318	KPKPNC_15280	1_refound_265	CMNEKI_01940			OHLMII_23285	GEAANE_05750	BOEJLE_17425	MPOJJA_14250	IKDOHO_07765	FCLLKN_11375	JODFAL_15140	HBFCFN_23570	GOIHAP_23430	HJCFFG_19740	APCKHB_18490	JBIEJC_05560
group_3690	uspA;	UspA domain-containing protein;hypothetical protein;Universal stress protein	15	16	1.06667	5	24	219	402	390.562	KPKPNC_19140	FLMNLA_11825	CMNEKI_01930	OCNLOL_03655	LOJIMG_06315;LOJIMG_00035	OHLMII_23275	GEAANE_00385	BOEJLE_17435	MPOJJA_14240	IKDOHO_07775	FCLLKN_11365	JODFAL_07900	HBFCFN_23560	GOIHAP_23420		APCKHB_18480
group_3688		hypothetical protein	15	15	1	5	22	1398	1560	1548.43	KPKPNC_00155	FLMNLA_08985	CMNEKI_07240	OCNLOL_11680	LOJIMG_18055	OHLMII_23215		7_refound_1355	MPOJJA_14180	IKDOHO_07835	FCLLKN_13150	JODFAL_03825	HBFCFN_23500	GOIHAP_23360	HJCFFG_28050	APCKHB_18420
group_3673		DUF2811 domain-containing protein	15	15	1	5	7	225	225	225	KPKPNC_19135	FLMNLA_11820	CMNEKI_01925	OCNLOL_03660	LOJIMG_00040	OHLMII_23270	GEAANE_00390	BOEJLE_17440	MPOJJA_14235	IKDOHO_07780	FCLLKN_11360	JODFAL_07895	HBFCFN_23555	GOIHAP_23415		APCKHB_18475
group_3671		hypothetical protein	15	15	1	5	5	273	273	273	KPKPNC_00160	FLMNLA_08990	CMNEKI_07235	OCNLOL_11685	LOJIMG_18050	OHLMII_23220	6_refound_1029		MPOJJA_14185	IKDOHO_07830	FCLLKN_13155	JODFAL_03830	HBFCFN_23505	GOIHAP_23365	HJCFFG_28055	APCKHB_18425
group_3665		hypothetical protein;Ca(2+)/H(+) antiporter	15	15	1	4	488	156	1086	1024	KPKPNC_00080		CMNEKI_08785	OCNLOL_24105	LOJIMG_06525	OHLMII_08020	GEAANE_09030	BOEJLE_22035	MPOJJA_14435	IKDOHO_25170		JODFAL_21740	HBFCFN_04465	GOIHAP_11765	HJCFFG_28110	APCKHB_22025	JBIEJC_15960
group_3663		Glycosyl transferase family 1 domain-containing protein	15	15	1	4	486	996	1011	1007	KPKPNC_01790		CMNEKI_16420	OCNLOL_21665		OHLMII_03430	GEAANE_09155	BOEJLE_14700	MPOJJA_16100	IKDOHO_12555	FCLLKN_15860	JODFAL_22325	HBFCFN_00895	GOIHAP_07570	HJCFFG_29235	APCKHB_02140	JBIEJC_22075
group_3657		hypothetical protein;Soluble hydrogenase subunit	15	16	1.06667	4	480	279	1155	1082.44	KPKPNC_14290;KPKPNC_14285		CMNEKI_22375	OCNLOL_21635	LOJIMG_02000	OHLMII_03400	GEAANE_21080	BOEJLE_06045	MPOJJA_16070	IKDOHO_12525		JODFAL_11615	HBFCFN_00865	GOIHAP_07540	HJCFFG_29265	APCKHB_02110	JBIEJC_21270
group_3650		Lipoyl-binding domain-containing protein	15	15	1	4	473	312	312	312	KPKPNC_05655	FLMNLA_02790	CMNEKI_15320		LOJIMG_01815	OHLMII_03195	GEAANE_08365	BOEJLE_13155	MPOJJA_18095	IKDOHO_08785		JODFAL_01525	HBFCFN_17905	GOIHAP_09510	HJCFFG_28000	APCKHB_19355	JBIEJC_12295
group_3649		N-acetyltransferase	15	15	1	4	472	1191	1191	1191			CMNEKI_07765	OCNLOL_23180	LOJIMG_13420	OHLMII_01355	GEAANE_09440	BOEJLE_09195	MPOJJA_16360	IKDOHO_09770	FCLLKN_18850	JODFAL_14995	HBFCFN_15080	GOIHAP_06255	HJCFFG_25785	APCKHB_06150	JBIEJC_21095
group_3643		hypothetical protein	15	15	1	4	466	189	531	506.8	KPKPNC_06520	FLMNLA_06870	CMNEKI_24385	OCNLOL_22570	LOJIMG_02655	OHLMII_03230	GEAANE_06110		MPOJJA_24440	IKDOHO_08750		JODFAL_01560	HBFCFN_17870	GOIHAP_09475	HJCFFG_07505	APCKHB_19320	JBIEJC_13880
group_3631		Alanine racemase	15	15	1	4	454	1197	1197	1197	KPKPNC_14965	FLMNLA_10210	CMNEKI_07715	OCNLOL_03490		OHLMII_00645	GEAANE_09385		MPOJJA_16305	IKDOHO_08530	FCLLKN_11790	JODFAL_16075	HBFCFN_19745	GOIHAP_10505	HJCFFG_13995	APCKHB_06300	JBIEJC_12085
group_3630		Photosystem II assembly lipoprotein Ycf48	15	15	1	4	453	993	993	993	KPKPNC_05690		CMNEKI_15065		LOJIMG_12295	OHLMII_03160	GEAANE_02855	BOEJLE_13125	MPOJJA_23345	IKDOHO_08820	FCLLKN_08020	JODFAL_06820	HBFCFN_17940	GOIHAP_09545	HJCFFG_20215	APCKHB_19390	JBIEJC_21335
group_3622		Homoserine dehydrogenase	15	15	1	4	445	1299	1461	1320.6	KPKPNC_07945		CMNEKI_22395	OCNLOL_01525	LOJIMG_01705	OHLMII_03380	GEAANE_05070	BOEJLE_10770	MPOJJA_18755	IKDOHO_12505	FCLLKN_08165	JODFAL_16660	HBFCFN_00845	GOIHAP_07520		APCKHB_02090	JBIEJC_23960
group_3609		hypothetical protein	15	15	1	4	432	117	117	117	KPKPNC_09300		CMNEKI_17055		LOJIMG_00635	OHLMII_18140	GEAANE_03855	BOEJLE_19580	MPOJJA_04300	IKDOHO_14180	FCLLKN_11500	JODFAL_03480	HBFCFN_00190	GOIHAP_06135	HJCFFG_17200	APCKHB_03880	JBIEJC_17130
group_3602		Slr0243 protein	15	15	1	4	425	408	408	408			CMNEKI_20245	OCNLOL_17385	LOJIMG_16185	OHLMII_09995	GEAANE_06530	BOEJLE_03640	MPOJJA_14135	IKDOHO_10020	FCLLKN_12320	JODFAL_12745	HBFCFN_04310	GOIHAP_11610	HJCFFG_29135	APCKHB_11970	JBIEJC_27070
group_3601		Transglutaminase-like domain-containing protein	15	15	1	4	424	849	849	849	KPKPNC_07655	FLMNLA_07810	CMNEKI_11485	OCNLOL_00715	LOJIMG_08515	OHLMII_08605	GEAANE_15375	BOEJLE_04690		IKDOHO_12435	FCLLKN_10370		HBFCFN_20775	GOIHAP_10170	HJCFFG_22270	APCKHB_07125	JBIEJC_08620
group_3600		hypothetical protein	15	16	1.06667	4	423	96	300	281.812	KPKPNC_03655		CMNEKI_17005	OCNLOL_25045	LOJIMG_14285	OHLMII_18090	GEAANE_07090	BOEJLE_06455	MPOJJA_04350	IKDOHO_14235	FCLLKN_11535	JODFAL_03430	HBFCFN_00240	GOIHAP_06185		APCKHB_03930	JBIEJC_25635;JBIEJC_25640
group_3583		hypothetical protein	15	15	1	4	405	120	120	120	KPKPNC_05675		CMNEKI_15050		LOJIMG_12310	OHLMII_03175	GEAANE_02870	BOEJLE_13140	MPOJJA_23330	IKDOHO_08805	FCLLKN_08035	JODFAL_06805	HBFCFN_17925	GOIHAP_09530	HJCFFG_20230	APCKHB_19375	JBIEJC_21320
group_3579		Periplasmic heavy metal sensor;hypothetical protein	15	15	1	4	401	345	501	489.4	KPKPNC_22410	FLMNLA_13740	CMNEKI_04830	OCNLOL_01110		OHLMII_10955	GEAANE_07240	BOEJLE_17205	MPOJJA_02570	IKDOHO_22580	FCLLKN_11815	JODFAL_07255	HBFCFN_10920	GOIHAP_17420	HJCFFG_12745	APCKHB_18955
copY	;copY	hypothetical protein;CopY family transcriptional regulator	15	15	1	4	387	183	489	454.8	KPKPNC_01825	FLMNLA_02110	CMNEKI_16455	OCNLOL_21700	LOJIMG_00460	OHLMII_03465	GEAANE_00675	BOEJLE_13700	MPOJJA_16135	IKDOHO_12590		JODFAL_22360	HBFCFN_00930	GOIHAP_07605		APCKHB_02175	JBIEJC_03325
group_3566		16-6 kDa small heat shock protein	15	15	1	4	384	393	411	409.8	KPKPNC_12035		CMNEKI_00315	OCNLOL_21060		OHLMII_14070	GEAANE_09215	BOEJLE_00355	MPOJJA_09180	IKDOHO_20190	FCLLKN_06350	JODFAL_08315	HBFCFN_22580	GOIHAP_20685	HJCFFG_14665	APCKHB_22500	JBIEJC_04405
group_3565		Cytochrome c oxidase subunit III	15	15	1	4	383	624	624	624	KPKPNC_19275		CMNEKI_16505	3_refound_545	LOJIMG_09120	OHLMII_03515	GEAANE_02500	BOEJLE_02540	MPOJJA_15230	IKDOHO_06015	FCLLKN_09775	JODFAL_04020	HBFCFN_00980	GOIHAP_07655	HJCFFG_29195	APCKHB_02225
group_3550		hypothetical protein;Putative ribonuclease D	15	16	1.06667	4	367	252	630	592.688	KPKPNC_01300		CMNEKI_24025		LOJIMG_01645	OHLMII_05080	GEAANE_14350	BOEJLE_08240;BOEJLE_03015	MPOJJA_05545	IKDOHO_19760	FCLLKN_07285	JODFAL_13145	HBFCFN_13010	GOIHAP_08750	HJCFFG_30510	APCKHB_04995	JBIEJC_21950
group_3515		Glycosyl-44'-diaponeurosporenoate acyltransferase	15	15	1	4	332	507	507	507	KPKPNC_07650	FLMNLA_07805	CMNEKI_11480	OCNLOL_00710	LOJIMG_08520	OHLMII_08600	GEAANE_15380	BOEJLE_04695		IKDOHO_12430	FCLLKN_10365		HBFCFN_20770	GOIHAP_10175	HJCFFG_22265	APCKHB_07120	JBIEJC_08625
group_3506		RelE/StbE replicon stabilization toxin;Plasmid stabilization system	15	15	1	4	323	243	303	248.455	KPKPNC_14150	FLMNLA_17610	CMNEKI_20215	3_refound_656		OHLMII_11380	GEAANE_22595	BOEJLE_12605	MPOJJA_14105	IKDOHO_09990	10_refound_1690	11_refound_1808	HBFCFN_04280	GOIHAP_11580		15_refound_2130	JBIEJC_24285
group_3493		hypothetical protein	15	15	1	4	310	135	135	135	KPKPNC_05680		CMNEKI_15055		LOJIMG_12305	OHLMII_03170	GEAANE_02865	BOEJLE_13135	MPOJJA_23335	IKDOHO_08810	FCLLKN_08030	JODFAL_06810	HBFCFN_17930	GOIHAP_09535	HJCFFG_20225	APCKHB_19380	JBIEJC_21325
group_3484		Alpha/beta hydrolase;hypothetical protein;2-hydroxy-6-oxo-6-(2'-aminophenyl)hexa-24-dienoic acid hydrolase	15	15	1	4	300	237	867	783	KPKPNC_19195		CMNEKI_07310	OCNLOL_23275	LOJIMG_02965	OHLMII_08825	GEAANE_15540	BOEJLE_00170	MPOJJA_07880	IKDOHO_04355		JODFAL_00690	HBFCFN_14585	GOIHAP_05250	HJCFFG_20395	APCKHB_16550	JBIEJC_01590
liaR	liaR;	Transcriptional regulatory protein LiaR;DNA-binding response regulator	15	15	1	4	299	714	714	714			CMNEKI_20330	OCNLOL_05595	LOJIMG_12640	OHLMII_21765	GEAANE_09050	BOEJLE_16195	MPOJJA_02200	IKDOHO_18035	FCLLKN_10045	JODFAL_18020	HBFCFN_01145	GOIHAP_07820	HJCFFG_01655	APCKHB_02390	JBIEJC_12755
group_3476		hypothetical protein	15	15	1	4	291	144	1002	780.4			CMNEKI_20325	OCNLOL_05600	LOJIMG_12645	OHLMII_21770	GEAANE_09055	BOEJLE_16190	MPOJJA_02195	IKDOHO_18030	FCLLKN_10040	JODFAL_18015	HBFCFN_01140	GOIHAP_07815	HJCFFG_01660	APCKHB_02385	JBIEJC_12760
group_3472		hypothetical protein	15	15	1	4	287	135	342	328.2	KPKPNC_06750	FLMNLA_01555	CMNEKI_05740	OCNLOL_00775	LOJIMG_08890	OHLMII_03300	GEAANE_08355	BOEJLE_20150	MPOJJA_22215	IKDOHO_08685		JODFAL_01630	HBFCFN_17805	GOIHAP_09405	HJCFFG_04060	APCKHB_19255
group_3460		hypothetical protein;Phosphoribosylformylglycinamidine cyclo-ligase	15	15	1	4	274	522	1026	992.4	KPKPNC_02155	FLMNLA_06280	CMNEKI_22420	OCNLOL_02430		OHLMII_03355	GEAANE_05045	BOEJLE_22885	MPOJJA_17305	IKDOHO_12480	FCLLKN_02050	JODFAL_16635	HBFCFN_00820	GOIHAP_07495	HJCFFG_13530	APCKHB_02065
group_3457		Phosphoglucosamine mutase	15	15	1	4	271	1371	1440	1430.8	KPKPNC_18455	FLMNLA_20145	CMNEKI_09965	OCNLOL_16710		OHLMII_12195	GEAANE_08460	BOEJLE_16365	MPOJJA_02535	IKDOHO_09845		JODFAL_14480	HBFCFN_15005	GOIHAP_06330	HJCFFG_08890	APCKHB_06225	JBIEJC_19280
group_3454		hypothetical protein	15	15	1	4	268	279	1335	1259.57	KPKPNC_07025		CMNEKI_16550	3_refound_739	LOJIMG_13835	OHLMII_19565	GEAANE_03425	BOEJLE_12780	MPOJJA_08490	IKDOHO_05910	FCLLKN_17750	JODFAL_09605	HBFCFN_01080	GOIHAP_07755		APCKHB_02325	JBIEJC_15780
group_3452		ECF RNA polymerase sigma-E factor	15	15	1	4	266	585	585	585	KPKPNC_22400	FLMNLA_17445	CMNEKI_04840			OHLMII_10965	GEAANE_07230	BOEJLE_17195	MPOJJA_02560	IKDOHO_22570	FCLLKN_11825	JODFAL_07265	HBFCFN_10910	GOIHAP_17410	HJCFFG_12735	APCKHB_18965	JBIEJC_06695
group_3436		Processing peptidase;hypothetical protein	15	15	1	4	250	966	1278	1257.2		FLMNLA_11650	CMNEKI_26160		LOJIMG_14595	OHLMII_00355	GEAANE_21590	BOEJLE_15285	MPOJJA_07795	IKDOHO_19870	FCLLKN_04340	JODFAL_17710	HBFCFN_13120	GOIHAP_08640	HJCFFG_24585	APCKHB_05105	JBIEJC_07990
tatC	;tatC	hypothetical protein;Sec-independent protein translocase protein TatC	15	15	1	4	246	627	762	753	KPKPNC_05650	FLMNLA_02785	CMNEKI_15325		LOJIMG_01820	OHLMII_03200	GEAANE_08360	BOEJLE_13160	MPOJJA_18090	IKDOHO_08780		JODFAL_01530	HBFCFN_17900	GOIHAP_09505	HJCFFG_28005	APCKHB_19350	JBIEJC_11505
group_3433		Glycolate oxidase iron-sulfur subunit	15	15	1	4	245	1356	1356	1356		FLMNLA_06255	CMNEKI_22400	OCNLOL_01530		OHLMII_03375	GEAANE_05065	BOEJLE_22855	MPOJJA_18750	IKDOHO_12500	FCLLKN_02025	JODFAL_16655	HBFCFN_00840	GOIHAP_07515	HJCFFG_13555	APCKHB_02085	JBIEJC_05995
group_3431		Thylakoid membrane protein slr1949	15	15	1	4	243	651	651	651	KPKPNC_01305		CMNEKI_24020		LOJIMG_01640	OHLMII_05075	6_refound_1030	BOEJLE_08245	MPOJJA_05550	IKDOHO_19755	FCLLKN_07280	JODFAL_13150	HBFCFN_13005	GOIHAP_08755	HJCFFG_30515	APCKHB_04990	JBIEJC_21955
group_3428		Chromosome partition protein Smc;hypothetical protein	15	15	1	4	240	321	678	628.6	KPKPNC_01775	FLMNLA_14840	CMNEKI_16405	OCNLOL_21650		OHLMII_03415	GEAANE_09170	BOEJLE_06060	MPOJJA_16085	IKDOHO_12540		JODFAL_22310	HBFCFN_00880	GOIHAP_07555	HJCFFG_29250	APCKHB_02125	JBIEJC_22060
group_3421		Photosystem II reaction center protein J	15	15	1	4	232	120	120	120	KPKPNC_05670		CMNEKI_15045		LOJIMG_12315	OHLMII_03180	GEAANE_02875	BOEJLE_13145	MPOJJA_23325	IKDOHO_08800	FCLLKN_08040	JODFAL_06800	HBFCFN_17920	GOIHAP_09525	HJCFFG_20235	APCKHB_19370	JBIEJC_21315
group_3399		Peptidase M48 domain-containing protein;hypothetical protein	15	15	1	4	209	339	849	815	KPKPNC_01820	FLMNLA_02115	CMNEKI_16450	OCNLOL_21695	LOJIMG_00465	OHLMII_03460	GEAANE_00680	BOEJLE_14740	MPOJJA_16130	IKDOHO_12585		JODFAL_22355	HBFCFN_00925	GOIHAP_07600		APCKHB_02170	JBIEJC_03330
group_3398		DUF3318 domain-containing protein	15	15	1	4	208	552	612	608	KPKPNC_07875		CMNEKI_24635	OCNLOL_07065		OHLMII_03570	GEAANE_18520	BOEJLE_11120	MPOJJA_15175	IKDOHO_05955	FCLLKN_06145	JODFAL_09650	HBFCFN_01035	GOIHAP_07710	HJCFFG_20610	APCKHB_02280	JBIEJC_09905
group_3384	;relE	hypothetical protein;Addiction module toxin RelE	15	15	1	4	193	252	345	337.846	0_refound_138		CMNEKI_15105	3_refound_654	LOJIMG_12965	OHLMII_11345	GEAANE_02815	BOEJLE_13105	MPOJJA_18850	IKDOHO_08860		JODFAL_06860	HBFCFN_17980	GOIHAP_09585	HJCFFG_20185	APCKHB_19430	JBIEJC_18475
group_3375		Mannose-1-phosphate guanylyltransferase/mannose-6-phosphate isomerase	15	15	1	4	183	402	402	402	KPKPNC_21290		CMNEKI_10440	OCNLOL_00310		OHLMII_16410	GEAANE_21845	BOEJLE_17250	MPOJJA_10180	IKDOHO_09815	FCLLKN_15180	JODFAL_13100	HBFCFN_15035	GOIHAP_06300	HJCFFG_05315	APCKHB_06195	JBIEJC_12030
nhaS1	;nhaS1	hypothetical protein;Low-affinity Na(+)/H(+) antiporter NhaS1	15	15	1	4	171	429	1566	1426.6	KPKPNC_03640	FLMNLA_16870	CMNEKI_20285	OCNLOL_17425		OHLMII_10035	GEAANE_15335	BOEJLE_00410	MPOJJA_19110	IKDOHO_10060	FCLLKN_03515	JODFAL_12785	HBFCFN_04350	GOIHAP_11650	HJCFFG_05130	APCKHB_12010
group_3358		Cytochrome b559 subunit alpha	15	15	1	4	163	246	246	246	KPKPNC_05685		CMNEKI_15060		LOJIMG_12300	OHLMII_03165	GEAANE_02860	BOEJLE_13130	MPOJJA_23340	IKDOHO_08815	FCLLKN_08025	JODFAL_06815	HBFCFN_17935	GOIHAP_09540	HJCFFG_20220	APCKHB_19385	JBIEJC_21330
group_3347		hypothetical protein	15	15	1	4	152	348	348	348	KPKPNC_05695		CMNEKI_15070		LOJIMG_12290	OHLMII_03155	GEAANE_02850	BOEJLE_13120	MPOJJA_23350	IKDOHO_08825	FCLLKN_08015	JODFAL_06825	HBFCFN_17945	GOIHAP_09550	HJCFFG_20210	APCKHB_19395	JBIEJC_21340
group_3341		DUF4276 domain-containing protein	15	15	1	4	145	591	591	591	KPKPNC_18305	FLMNLA_18375	CMNEKI_23965			OHLMII_05020	GEAANE_00115	BOEJLE_18950	MPOJJA_00295	IKDOHO_19700	FCLLKN_08960	JODFAL_13205	HBFCFN_12950	GOIHAP_08810	HJCFFG_26395	APCKHB_04935	JBIEJC_01225
group_3331		DUF2808 domain-containing protein;hypothetical protein	15	15	1	4	135	120	549	518.357	KPKPNC_20595	FLMNLA_06300	2_refound_488		LOJIMG_00510	OHLMII_03335	GEAANE_14080	BOEJLE_16870	MPOJJA_17325	IKDOHO_12460		JODFAL_16615	HBFCFN_00800	GOIHAP_07475	HJCFFG_13510	APCKHB_02045	JBIEJC_10320
group_3324		Aerobic magnesium-protoporphyrin IX monomethyl ester [oxidative] cyclase	15	15	1	4	128	1077	1170	1120.4	KPKPNC_18960	FLMNLA_06860	CMNEKI_24380		LOJIMG_02660	OHLMII_03225	GEAANE_06115	BOEJLE_01425	MPOJJA_24435	IKDOHO_08755		JODFAL_01555	HBFCFN_17875	GOIHAP_09480	HJCFFG_07510	APCKHB_19325	JBIEJC_13875
group_3323		hypothetical protein	15	15	1	4	127	693	744	733.2	KPKPNC_19295	FLMNLA_12825	CMNEKI_16485	OCNLOL_15955		OHLMII_03495	GEAANE_02485	BOEJLE_03425	MPOJJA_16165	IKDOHO_06035	FCLLKN_03395	JODFAL_22395	HBFCFN_00960	GOIHAP_07635	HJCFFG_14990	APCKHB_02205
group_3322		GAF domain-containing protein;hypothetical protein	15	15	1	4	126	303	771	704.6	KPKPNC_08240		CMNEKI_16575		LOJIMG_01585	OHLMII_19590	GEAANE_20890	BOEJLE_05625	MPOJJA_08515	IKDOHO_05935	FCLLKN_11450	JODFAL_09630	HBFCFN_01055	GOIHAP_07730	HJCFFG_06765	APCKHB_02300	JBIEJC_01945
group_3321		SsrA-binding protein	15	15	1	4	125	465	573	486.6	KPKPNC_02170	FLMNLA_06295	CMNEKI_22435		LOJIMG_00515	OHLMII_03340	GEAANE_14075	BOEJLE_16875	MPOJJA_17320	IKDOHO_12465		JODFAL_16620	HBFCFN_00805	GOIHAP_07480	HJCFFG_13515	APCKHB_02050	JBIEJC_10325
group_3275		hypothetical protein;GDP-mannose 46-dehydratase	15	15	1	4	77	372	945	900.8	KPKPNC_16860		CMNEKI_13735	OCNLOL_13210	LOJIMG_10590	OHLMII_21015	GEAANE_01545	BOEJLE_18315	MPOJJA_22105	IKDOHO_02705		JODFAL_20120	HBFCFN_14490	GOIHAP_16520	HJCFFG_24130	APCKHB_20545	JBIEJC_19290
group_3256		Ribosomal RNA small subunit methyltransferase I;hypothetical protein	15	16	1.06667	4	58	168	840	763.6	0_refound_192		CMNEKI_17050	OCNLOL_24995		OHLMII_18135	GEAANE_03850	BOEJLE_19575	MPOJJA_04305	IKDOHO_14185	FCLLKN_13185	JODFAL_03475	HBFCFN_00195	GOIHAP_06140	HJCFFG_17205	APCKHB_03885	JBIEJC_17125;JBIEJC_10515
group_3252		DNA helicase	15	15	1	4	54	2112	2112	2112	KPKPNC_07880		CMNEKI_24640	OCNLOL_07070		OHLMII_03575	GEAANE_18515	BOEJLE_11125	MPOJJA_15170	IKDOHO_05950	FCLLKN_06140	JODFAL_09645	HBFCFN_01040	GOIHAP_07715	HJCFFG_20615	APCKHB_02285	JBIEJC_01755
group_3233		hypothetical protein	15	16	1.06667	4	32	183	696	634.312	KPKPNC_15045		CMNEKI_11125	OCNLOL_24220	LOJIMG_10625	OHLMII_07910	GEAANE_04405	BOEJLE_19420	MPOJJA_18005;MPOJJA_08365	IKDOHO_15790		JODFAL_01685	HBFCFN_14025	GOIHAP_19695	HJCFFG_24555	APCKHB_14125	JBIEJC_03010
group_3213		Photosystem II CP47 reaction center protein	15	15	1	4	12	1527	1527	1527	KPKPNC_05660	FLMNLA_02795	2_refound_360		LOJIMG_12320	OHLMII_03190	GEAANE_08370	BOEJLE_13150	MPOJJA_18100	IKDOHO_08790	FCLLKN_08045	JODFAL_01520	HBFCFN_17910	GOIHAP_09515	HJCFFG_20240	APCKHB_19360
group_3204		Bme6;hypothetical protein	15	15	1	4	2	297	1212	1081.71	KPKPNC_08230	FLMNLA_00920	CMNEKI_16565	OCNLOL_12350	4_refound_932	OHLMII_19580	GEAANE_03440		MPOJJA_08505	IKDOHO_05925	FCLLKN_03135	JODFAL_09620	HBFCFN_01065	GOIHAP_07740		APCKHB_02310	JBIEJC_15765
group_3196		Phosphate transport system permease protein	15	15	1	1	3473	771	960	947.4	KPKPNC_19610		CMNEKI_22705	OCNLOL_06920	LOJIMG_09335	OHLMII_06825		BOEJLE_21795	MPOJJA_13625	IKDOHO_00545	FCLLKN_00510	JODFAL_05565	HBFCFN_03310	GOIHAP_03840	HJCFFG_01925	APCKHB_04360	JBIEJC_26575
group_3195		hypothetical protein;Transport permease protein	15	15	1	1	3472	546	774	757.714	KPKPNC_13105		CMNEKI_12380	3_refound_639	LOJIMG_18165	OHLMII_21495	GEAANE_00780	BOEJLE_15360	MPOJJA_11200	IKDOHO_00030		JODFAL_13525	HBFCFN_17465	GOIHAP_20850	HJCFFG_10845	APCKHB_16665	JBIEJC_27510
group_3180		UPF0033 domain-containing protein	15	15	1	1	3455	222	222	222	KPKPNC_04510	FLMNLA_21005	CMNEKI_13060	OCNLOL_19470		OHLMII_01045	GEAANE_11510	BOEJLE_05920	MPOJJA_13440	IKDOHO_26825		JODFAL_16255	HBFCFN_00780	GOIHAP_17000	HJCFFG_03835	APCKHB_07070	JBIEJC_23190
group_3172	;nrtD	hypothetical protein;Nitrate import ATP-binding protein NrtD	15	15	1	1	3447	525	759	743.4	KPKPNC_19710		CMNEKI_12655		LOJIMG_06920	OHLMII_07410	GEAANE_18865	BOEJLE_18860	MPOJJA_04750	IKDOHO_23980	FCLLKN_04530	JODFAL_20340	HBFCFN_05845	GOIHAP_08310	HJCFFG_27345	APCKHB_13165	JBIEJC_23490
group_3161		hypothetical protein	15	15	1	1	3435	264	264	264	KPKPNC_11350		CMNEKI_22020	OCNLOL_20490	LOJIMG_11865	OHLMII_13835	GEAANE_02730	BOEJLE_11930	MPOJJA_14895	IKDOHO_07675		JODFAL_22260	HBFCFN_08070	GOIHAP_06650	HJCFFG_00655	APCKHB_11480	JBIEJC_06060
group_3157		Cardiolipin synthase N-terminal domain-containing protein	15	15	1	1	3430	222	222	222	KPKPNC_09020	FLMNLA_05810	CMNEKI_17695	OCNLOL_02170	LOJIMG_00145	OHLMII_21755	GEAANE_06890		MPOJJA_00340	IKDOHO_18235	FCLLKN_14055	JODFAL_02480	HBFCFN_17450	GOIHAP_13230	HJCFFG_12855	APCKHB_12200
group_3150		hypothetical protein	15	15	1	1	3423	207	318	303.2	KPKPNC_03245		CMNEKI_07525	OCNLOL_12860	LOJIMG_06685	OHLMII_22610	GEAANE_09285	BOEJLE_01875	MPOJJA_08685	IKDOHO_13865		JODFAL_10645	HBFCFN_24390	GOIHAP_20800	HJCFFG_03980	APCKHB_21230	JBIEJC_17395
group_3144		Flavodoxin	15	15	1	1	3417	513	513	513	KPKPNC_14445		CMNEKI_06460	OCNLOL_07545	LOJIMG_12255	OHLMII_14380	GEAANE_03790	BOEJLE_06910	MPOJJA_21225	IKDOHO_10570		JODFAL_16585	HBFCFN_07290	GOIHAP_03520	HJCFFG_18815	APCKHB_13560	JBIEJC_11575
group_3139		hypothetical protein;Peptidase M12A domain-containing protein	15	15	1	1	3412	537	1308	1207.6			CMNEKI_08425	OCNLOL_13725	LOJIMG_16880	OHLMII_15795	GEAANE_05465	BOEJLE_09610	MPOJJA_05825	IKDOHO_13525	FCLLKN_02085	JODFAL_10035	HBFCFN_16730	GOIHAP_12650	HJCFFG_21125	APCKHB_03670	JBIEJC_01285
group_3137		CPBP family intramembrane metalloprotease	15	15	1	1	3410	579	582	581.4	KPKPNC_03315	FLMNLA_09255	CMNEKI_27995	OCNLOL_02335	LOJIMG_10900	OHLMII_17175			MPOJJA_04675	IKDOHO_15755	FCLLKN_06055	JODFAL_18055	HBFCFN_18575	GOIHAP_10705	HJCFFG_25350	APCKHB_10725	JBIEJC_03120
group_3127		hypothetical protein;Cytochrome B6	15	15	1	1	3400	225	306	230.4	KPKPNC_02595	FLMNLA_01975	CMNEKI_01215	OCNLOL_20795		OHLMII_09585	GEAANE_20100	BOEJLE_14085	MPOJJA_22730	IKDOHO_06600		JODFAL_14095	HBFCFN_11815	GOIHAP_11435	HJCFFG_19705	APCKHB_11885	JBIEJC_22965
group_3123		hypothetical protein	15	15	1	1	3395	438	438	438	KPKPNC_18550	FLMNLA_05210	CMNEKI_06240		LOJIMG_17610	OHLMII_14160	GEAANE_07445	BOEJLE_14890	MPOJJA_14775	IKDOHO_03235	FCLLKN_11640	JODFAL_06105	HBFCFN_07965	GOIHAP_23760		APCKHB_07035	JBIEJC_22880
group_3117		hypothetical protein;RRM domain-containing protein	15	15	1	1	3389	111	528	451.8	KPKPNC_11630	FLMNLA_09765	CMNEKI_18075	OCNLOL_17315	LOJIMG_14925	OHLMII_02315	GEAANE_17200	BOEJLE_15410	MPOJJA_01140	IKDOHO_15325		JODFAL_11015	HBFCFN_22325	GOIHAP_14130	HJCFFG_09845	APCKHB_00930
group_3107		hypothetical protein;HTH arsR-type domain-containing protein	15	15	1	1	3378	210	339	324.4	KPKPNC_21825		CMNEKI_05395	OCNLOL_13945	LOJIMG_02370	OHLMII_10605	GEAANE_10970	BOEJLE_16890	MPOJJA_20940	IKDOHO_11455	FCLLKN_14730	JODFAL_15550	HBFCFN_19620	GOIHAP_09270	HJCFFG_03895	APCKHB_02820
group_3092		Cob(I)yrinic acid ac-diamide adenosyltransferase	15	15	1	1	3360	606	606	606	KPKPNC_07075	FLMNLA_09710	2_refound_446		LOJIMG_10325	OHLMII_06880	GEAANE_05305	BOEJLE_07920	MPOJJA_10160	IKDOHO_00490	FCLLKN_07680	JODFAL_05510	HBFCFN_03255	GOIHAP_03785	HJCFFG_01865	APCKHB_04305
group_3073		DUF2281 domain-containing protein	15	15	1	1	3340	282	282	282	KPKPNC_20510	FLMNLA_02835	CMNEKI_23645	OCNLOL_19185	LOJIMG_10885	OHLMII_04270	GEAANE_01680		MPOJJA_24185	IKDOHO_05040		JODFAL_22850	HBFCFN_04800	GOIHAP_16080	HJCFFG_13155	APCKHB_19570	JBIEJC_03800
group_2988		hypothetical protein;Uncharacterized protein alr1449	15	15	1	1	3246	306	576	558			CMNEKI_01560	OCNLOL_20925	LOJIMG_12155	OHLMII_15090	GEAANE_18455	BOEJLE_22620	MPOJJA_24280	IKDOHO_18720	FCLLKN_05190	JODFAL_02605	HBFCFN_01230	GOIHAP_00380	HJCFFG_15945	APCKHB_03020	JBIEJC_18245
group_2985		Glycine--tRNA ligase alpha subunit;hypothetical protein	15	15	1	1	3243	186	876	819.2	KPKPNC_14080	FLMNLA_03585	CMNEKI_10780	OCNLOL_19710	LOJIMG_14185	OHLMII_17835	GEAANE_01100	BOEJLE_19400	MPOJJA_17765	IKDOHO_20765		JODFAL_19620	HBFCFN_01380	GOIHAP_22690	HJCFFG_17385	APCKHB_12485
group_2973		hypothetical protein;Chaperonin GroEL 1	15	15	1	1	3231	468	1683	1335.86			CMNEKI_03600	OCNLOL_20845	LOJIMG_17900	OHLMII_23735	GEAANE_20335	BOEJLE_17670	MPOJJA_17695	IKDOHO_08990	FCLLKN_04735	11_refound_1800	HBFCFN_21865	GOIHAP_09955	HJCFFG_26130	APCKHB_14725	JBIEJC_21540
group_2970		Large ribosomal subunit protein bL28	15	15	1	1	3228	237	237	237	KPKPNC_09170	FLMNLA_18630	CMNEKI_24220	OCNLOL_12375		OHLMII_08335	GEAANE_16795	BOEJLE_02310	MPOJJA_20445	IKDOHO_13310		JODFAL_13570	HBFCFN_05500	GOIHAP_15495	HJCFFG_17155	APCKHB_10370	JBIEJC_10220
group_2960		Beta-barrel assembly-enhancing protease;hypothetical protein	15	15	1	1	3218	201	1185	1110.2	KPKPNC_14720	FLMNLA_02430	CMNEKI_11090	OCNLOL_06130	LOJIMG_02645	OHLMII_10270	GEAANE_22565		MPOJJA_01280	IKDOHO_03425		JODFAL_05145	HBFCFN_08595	GOIHAP_09000	HJCFFG_09435	APCKHB_20140	JBIEJC_10895
group_2957		hypothetical protein;Ketosynthase family 3 (KS3) domain-containing protein;3-oxoacyl-[acyl-carrier-protein] synthase 2	15	15	1	1	3215	177	1251	1139	KPKPNC_10760		CMNEKI_19780		LOJIMG_13215	OHLMII_15590	GEAANE_01460	BOEJLE_04215	MPOJJA_11765	IKDOHO_09515	FCLLKN_17845	JODFAL_08235	HBFCFN_02745	GOIHAP_04840	HJCFFG_18020	APCKHB_23585	JBIEJC_14485
sigA	;sigA	Sigma-70 family RNA polymerase sigma factor;hypothetical protein;RNA polymerase sigma factor SigA	15	15	1	1	3209	168	1251	959.357	KPKPNC_02435	FLMNLA_00890	CMNEKI_15410	3_refound_626	LOJIMG_16315	OHLMII_18430		BOEJLE_23230	MPOJJA_12085	IKDOHO_05860	FCLLKN_05935	JODFAL_20135	HBFCFN_06720	GOIHAP_24160	HJCFFG_13800	APCKHB_15195
group_2930		histidine kinase	15	15	1	1	3187	1107	1236	1164	KPKPNC_02470	FLMNLA_18335	CMNEKI_15435	OCNLOL_10650		OHLMII_18405	GEAANE_02605	BOEJLE_23080	MPOJJA_03240	IKDOHO_05885		JODFAL_20160	HBFCFN_06695	GOIHAP_24135	HJCFFG_22705	APCKHB_15170	JBIEJC_27595
group_2916		AMP-binding enzyme family protein	15	15	1	1	3171	3795	3810	3803.57	KPKPNC_03915	FLMNLA_17230	CMNEKI_09360	OCNLOL_08415	LOJIMG_15915	OHLMII_21100	6_refound_1140		MPOJJA_03365	IKDOHO_01775	FCLLKN_05555	JODFAL_20965	HBFCFN_02445	GOIHAP_01185	HJCFFG_14515	APCKHB_01235
group_2910		NADH:ubiquinone oxidoreductase-like 20kDa subunit domain-containing protein	15	15	1	1	3165	549	549	549	0_refound_112		CMNEKI_20755		LOJIMG_16475	OHLMII_15175	GEAANE_12540	BOEJLE_14305	MPOJJA_07025	IKDOHO_03695	FCLLKN_16965	JODFAL_07285	HBFCFN_01695	GOIHAP_00115	HJCFFG_10665	APCKHB_00850	JBIEJC_07480
group_2888		33 kDa chaperonin	15	15	1	1	3141	915	915	915	KPKPNC_02890	FLMNLA_17490	CMNEKI_14670	OCNLOL_22070	LOJIMG_18090	OHLMII_05540	GEAANE_11880	BOEJLE_15855	MPOJJA_06215	IKDOHO_04700	FCLLKN_12940	JODFAL_02100	HBFCFN_11595	GOIHAP_01815		APCKHB_07470
group_2885		hypothetical protein	15	15	1	1	3137	444	444	444	KPKPNC_19325	FLMNLA_08305	CMNEKI_22515		LOJIMG_02565	OHLMII_23060	GEAANE_17715	BOEJLE_22470	MPOJJA_00210	IKDOHO_18305		JODFAL_13400	HBFCFN_20695	GOIHAP_12845	HJCFFG_23080	APCKHB_19655	JBIEJC_14230
group_2882		Phage holin family protein	15	15	1	1	3134	342	342	342	KPKPNC_18035		CMNEKI_20000	OCNLOL_06085		OHLMII_15260	GEAANE_07705	BOEJLE_08535	MPOJJA_21925	IKDOHO_03610	FCLLKN_03430	JODFAL_08005	HBFCFN_01610	GOIHAP_00200	HJCFFG_02295	APCKHB_00765	JBIEJC_15450
group_2878		hypothetical protein	15	15	1	1	3130	996	996	996	KPKPNC_15660	FLMNLA_03235	CMNEKI_04515	OCNLOL_24970	LOJIMG_09075	OHLMII_11560	GEAANE_03580		MPOJJA_01880	IKDOHO_08485	FCLLKN_17950	JODFAL_17920	HBFCFN_22655	GOIHAP_23590	HJCFFG_11245	APCKHB_08155
hliD	hliD	High light-inducible protein HliD	15	15	1	1	3129	171	171	171	KPKPNC_15250	FLMNLA_01955	CMNEKI_01235	OCNLOL_20815		OHLMII_09565	GEAANE_18135	BOEJLE_05285	MPOJJA_22710	IKDOHO_06580		JODFAL_14115	HBFCFN_11795	GOIHAP_11455	HJCFFG_19515	APCKHB_11865	JBIEJC_08490
group_2877		Histone deacetylase-like amidohydrolase	15	15	1	1	3127	918	918	918	KPKPNC_09120	FLMNLA_12345	CMNEKI_05790	OCNLOL_13200	LOJIMG_13855	OHLMII_06225	GEAANE_15160		MPOJJA_18585	IKDOHO_07190		JODFAL_07125	HBFCFN_13570	GOIHAP_15785	HJCFFG_10120	APCKHB_19770	JBIEJC_03720
group_2871		Trypsin-co-occurring domain-containing protein	15	15	1	1	3121	306	306	306	KPKPNC_11960		CMNEKI_00950	OCNLOL_03130	LOJIMG_15335	OHLMII_07665	GEAANE_16105	BOEJLE_22960	MPOJJA_12030	IKDOHO_05805		JODFAL_09745	HBFCFN_06775	GOIHAP_02855	HJCFFG_17960	APCKHB_15250	JBIEJC_00380
group_2870		DUF751 domain-containing protein	15	15	1	1	3120	198	198	198	KPKPNC_11535		CMNEKI_19060	OCNLOL_17545	LOJIMG_12450	OHLMII_20590	GEAANE_07910	7_refound_1335	MPOJJA_15420	IKDOHO_21585		JODFAL_12620	HBFCFN_03840	GOIHAP_03285	HJCFFG_07570	APCKHB_01560	JBIEJC_16480
group_2857		Phosphate-specific transport system accessory PhoU-like protein	15	15	1	1	3107	669	669	669	KPKPNC_06865	FLMNLA_08875	CMNEKI_02115	OCNLOL_16240		OHLMII_10425	GEAANE_20680		MPOJJA_06775	IKDOHO_20445	FCLLKN_12530	JODFAL_02630	HBFCFN_08750	GOIHAP_08845	HJCFFG_13115	APCKHB_09610	JBIEJC_14600
group_2854	copG	CopG family transcriptional regulator	15	15	1	1	3103	243	243	243	KPKPNC_06090	FLMNLA_00075	CMNEKI_22755	OCNLOL_12775	LOJIMG_12365	OHLMII_16960	GEAANE_19700	BOEJLE_18645	MPOJJA_09400	IKDOHO_06490	FCLLKN_01325	JODFAL_01705	HBFCFN_18690	GOIHAP_01490		APCKHB_20230
group_2853		DUF29 domain-containing protein	15	15	1	1	3102	453	453	453	KPKPNC_05875	FLMNLA_11890	CMNEKI_21285	OCNLOL_14830	4_refound_845	OHLMII_10560	GEAANE_11455	BOEJLE_12680	MPOJJA_20340	IKDOHO_11410	FCLLKN_10105	JODFAL_11150	HBFCFN_19575	GOIHAP_09315		APCKHB_02775
group_2852	recR	Recombination protein RecR	15	15	1	1	3101	567	567	567	KPKPNC_05485	FLMNLA_13850	CMNEKI_20590	OCNLOL_11775		OHLMII_02210	GEAANE_16825	BOEJLE_20520	MPOJJA_07775	IKDOHO_25650	FCLLKN_01135	JODFAL_18975	HBFCFN_23035	GOIHAP_14805	HJCFFG_01410	APCKHB_11370
group_2851		Rho termination factor N-terminal domain-containing protein	15	15	1	1	3100	693	693	693	KPKPNC_05095	FLMNLA_02030	CMNEKI_11370	3_refound_619	LOJIMG_09280	OHLMII_01590	GEAANE_01075	7_refound_1334	8_refound_1471	IKDOHO_15080	FCLLKN_06985	JODFAL_04730	HBFCFN_10700	GOIHAP_21805		APCKHB_05565
group_2822		DUF433 domain-containing protein	15	15	1	1	3067	249	249	249	KPKPNC_20185		CMNEKI_04440	OCNLOL_10930	LOJIMG_00240	OHLMII_01295	GEAANE_12175	BOEJLE_17215	MPOJJA_05730	IKDOHO_01000		JODFAL_19870	HBFCFN_12345	GOIHAP_11145	HJCFFG_24220	APCKHB_05830	JBIEJC_21160
group_2794		ATP synthase gamma chain	15	15	1	1	3039	948	948	948	KPKPNC_05050		CMNEKI_09210	OCNLOL_19865	LOJIMG_17045	OHLMII_01545	6_refound_1042		MPOJJA_16580	IKDOHO_15120	FCLLKN_01245	JODFAL_04685	HBFCFN_10740	GOIHAP_21845	HJCFFG_18710	APCKHB_05605	JBIEJC_23315
relG	relG	Toxin RelG	15	15	1	1	3031	255	255	255	KPKPNC_18800		CMNEKI_12695	OCNLOL_04845		OHLMII_07370	GEAANE_16655	BOEJLE_14600	MPOJJA_04790	IKDOHO_24020	FCLLKN_04575	JODFAL_20300	HBFCFN_05885	GOIHAP_08350	HJCFFG_27300	APCKHB_13205	JBIEJC_13535
group_2779		Ribose-phosphate pyrophosphokinase	15	15	1	1	3021	960	960	960		FLMNLA_05375	CMNEKI_14605	OCNLOL_08820	LOJIMG_11650	OHLMII_01600	GEAANE_16360	BOEJLE_18580	MPOJJA_04745	IKDOHO_04210	FCLLKN_00740		HBFCFN_17335	GOIHAP_18375	HJCFFG_00715	APCKHB_16495	JBIEJC_05130
group_2778		Cysteine synthase	15	15	1	1	3020	960	960	960	KPKPNC_04915		CMNEKI_08455	OCNLOL_07345		OHLMII_15825	GEAANE_18665	BOEJLE_20915	MPOJJA_09835	IKDOHO_13495	FCLLKN_02065	JODFAL_10065	HBFCFN_16760	GOIHAP_12680	HJCFFG_21105	APCKHB_03700	JBIEJC_11260
group_2771		hypothetical protein	15	15	1	1	3013	258	258	258	KPKPNC_20750		CMNEKI_12495	OCNLOL_07755		OHLMII_00780	GEAANE_20640	BOEJLE_16650	MPOJJA_05390	IKDOHO_14705	FCLLKN_13895	JODFAL_09240	HBFCFN_04875	GOIHAP_20375	HJCFFG_26055	APCKHB_16390	JBIEJC_01485
group_2753		AB hydrolase-1 domain-containing protein;hypothetical protein	15	15	1	1	2995	477	915	885.8	KPKPNC_15805		CMNEKI_13665	OCNLOL_07450	LOJIMG_07385	OHLMII_08660	GEAANE_17260	BOEJLE_05455	MPOJJA_11855	IKDOHO_13820		JODFAL_18450	HBFCFN_02305	GOIHAP_01045	HJCFFG_26085	APCKHB_01095	JBIEJC_19920
group_2736		ABC transmembrane type-1 domain-containing protein;hypothetical protein	15	15	1	1	2976	285	285	285	KPKPNC_14795		CMNEKI_19320	OCNLOL_10340	LOJIMG_15245	OHLMII_18870	GEAANE_05410	BOEJLE_08930	MPOJJA_12730	IKDOHO_16875	FCLLKN_00390	JODFAL_03175	HBFCFN_22005	GOIHAP_17610	HJCFFG_11240	APCKHB_21020
group_2727		hypothetical protein	15	15	1	1	2967	1614	1614	1614	KPKPNC_03860	FLMNLA_16150	CMNEKI_11925	OCNLOL_00040		OHLMII_21620	GEAANE_07430	BOEJLE_01565	MPOJJA_19125	IKDOHO_00390	FCLLKN_08360	JODFAL_02830	HBFCFN_03155	GOIHAP_03685	HJCFFG_10750	APCKHB_04205
group_2719		DUF1230 domain-containing protein	15	15	1	1	2958	504	504	504	KPKPNC_03375	FLMNLA_19740	CMNEKI_23945	OCNLOL_09845	4_refound_784	OHLMII_12600	GEAANE_11675	BOEJLE_16155	MPOJJA_00090	IKDOHO_12370		JODFAL_12015	HBFCFN_07725	GOIHAP_20095	HJCFFG_19445	APCKHB_02435
group_2711		Alkaline phosphatase	15	15	1	1	2950	573	606	603.8	KPKPNC_01950	FLMNLA_00575	CMNEKI_21545	OCNLOL_22680		OHLMII_23125	GEAANE_00225	BOEJLE_23540	MPOJJA_03895	IKDOHO_24365	FCLLKN_07230	JODFAL_03635	HBFCFN_10820	GOIHAP_14290	HJCFFG_15420	APCKHB_12855
group_2695		hypothetical protein;Cell envelope-associated transcriptional attenuator LytR-CpsA-Psr	15	15	1	1	2934	1107	1413	1389.46	KPKPNC_12005	1_refound_350	CMNEKI_20665	3_refound_774		OHLMII_10445	GEAANE_07410		MPOJJA_13040	IKDOHO_21850	FCLLKN_01515	JODFAL_01120	HBFCFN_22760	GOIHAP_12255	HJCFFG_23390	APCKHB_02600	JBIEJC_04395
group_2693		Ferredoxin (2Fe-2S)	15	15	1	1	2932	369	369	369	KPKPNC_06285		CMNEKI_01470	OCNLOL_22395	LOJIMG_01760	OHLMII_08920	GEAANE_21710		MPOJJA_02055	IKDOHO_18065	FCLLKN_12690	JODFAL_05845	HBFCFN_01320	GOIHAP_00290	HJCFFG_21250	APCKHB_03110	JBIEJC_01265
group_2692		hypothetical protein;Heparinase II N-terminal domain-containing protein	15	16	1.06667	1	2931	216	2250	1583.44	KPKPNC_06290		CMNEKI_01475	OCNLOL_22390	LOJIMG_01765	OHLMII_08925	GEAANE_21715		MPOJJA_02050	IKDOHO_18060	FCLLKN_12695	JODFAL_05840	HBFCFN_01315	GOIHAP_00295	HJCFFG_21245	APCKHB_03105	JBIEJC_01260;JBIEJC_01255
group_2690		hypothetical protein;PPM-type phosphatase domain-containing protein	15	15	1	1	2928	612	1425	1316.6		FLMNLA_12205	CMNEKI_22965		LOJIMG_11655	OHLMII_10460	GEAANE_16080	BOEJLE_02885	MPOJJA_15800	IKDOHO_21865	FCLLKN_01530	JODFAL_01105	HBFCFN_22775	GOIHAP_12270	HJCFFG_23405	APCKHB_02615	JBIEJC_15980
group_2685		hypothetical protein	15	15	1	1	2923	261	261	261	KPKPNC_05000		CMNEKI_19470		LOJIMG_15515	OHLMII_07045	GEAANE_16505	BOEJLE_03350	MPOJJA_21105	IKDOHO_26135	FCLLKN_01590	JODFAL_21245	HBFCFN_07175	GOIHAP_16435	HJCFFG_10550	APCKHB_13445	JBIEJC_03655
ndbB	ndbB;	Demethylphylloquinone reductase NdbB;hypothetical protein	15	16	1.06667	1	2892	276	1194	1030.69	KPKPNC_05075	FLMNLA_01190	CMNEKI_09230	OCNLOL_19845		OHLMII_01570		BOEJLE_18750	MPOJJA_16600	IKDOHO_15100	FCLLKN_01925;FCLLKN_06970	JODFAL_04710	HBFCFN_10720	GOIHAP_21825	HJCFFG_02240	APCKHB_05585	JBIEJC_15210
group_2643		Pyruvate dehydrogenase E1 component subunit beta	15	15	1	1	2879	984	984	984	KPKPNC_03355		CMNEKI_13165	OCNLOL_05830	LOJIMG_15180	OHLMII_12845	GEAANE_07185	BOEJLE_04655	MPOJJA_00070	IKDOHO_04825	FCLLKN_01445	JODFAL_04955	HBFCFN_17990	GOIHAP_14960	HJCFFG_14890	APCKHB_17305
group_2637		hypothetical protein;FG-GAP repeat protein	15	16	1.06667	1	2873	516	942	871.5	KPKPNC_03040		CMNEKI_19330	OCNLOL_08540		OHLMII_22285	GEAANE_08300	BOEJLE_13785	MPOJJA_23080	IKDOHO_07320	FCLLKN_08530;FCLLKN_04710	JODFAL_12705	HBFCFN_18515	GOIHAP_21905	HJCFFG_29710	APCKHB_22900	JBIEJC_21945
group_2636		hypothetical protein;Hemolysin	15	15	1	1	2872	270	807	771.2	KPKPNC_09025	FLMNLA_05815	CMNEKI_17700	OCNLOL_19125		OHLMII_21760	GEAANE_06885	BOEJLE_05255	MPOJJA_00335	IKDOHO_18240		JODFAL_02475	HBFCFN_17455	GOIHAP_13235	HJCFFG_01615	APCKHB_12205	JBIEJC_12115
group_2625	copG	CopG family transcriptional regulator	15	15	1	1	2861	207	210	207.2	KPKPNC_19430	FLMNLA_19175	CMNEKI_12810		LOJIMG_13595	OHLMII_21190	GEAANE_04600	BOEJLE_21560	MPOJJA_20515	IKDOHO_18135	FCLLKN_01615	JODFAL_13025	HBFCFN_19440	GOIHAP_24295	HJCFFG_07885	APCKHB_08695
group_2621		phosphopyruvate hydratase;Enolase	15	15	1	1	2857	564	1299	1230.4	KPKPNC_19310	FLMNLA_10805	CMNEKI_22500		LOJIMG_09710	OHLMII_23045	GEAANE_11445	BOEJLE_23110	MPOJJA_00225	IKDOHO_18320	FCLLKN_08680	JODFAL_13385	HBFCFN_20680	GOIHAP_12830	HJCFFG_23055	APCKHB_19640
tolC	;tolC	hypothetical protein;TolC family protein	15	15	1	1	2851	486	1536	1375.8	KPKPNC_12420		CMNEKI_28025	OCNLOL_15785		OHLMII_11255	GEAANE_01710	BOEJLE_05955	MPOJJA_04970	IKDOHO_11575	FCLLKN_07600	JODFAL_22925	HBFCFN_18035	GOIHAP_17060	HJCFFG_04740	APCKHB_20965	JBIEJC_22000
group_2610		hypothetical protein;histidine kinase	15	18	1.2	1	2844	390	3114	2226.83		FLMNLA_05730	CMNEKI_01495	OCNLOL_06845		OHLMII_08945	GEAANE_12390	BOEJLE_01760;BOEJLE_01755	MPOJJA_12490	IKDOHO_18040	FCLLKN_15635;FCLLKN_15630	JODFAL_05820	HBFCFN_01295	GOIHAP_00315	HJCFFG_21225;HJCFFG_21220	APCKHB_03085	JBIEJC_14320
group_2606		Antitoxin	15	15	1	1	2840	264	264	264	KPKPNC_15965		CMNEKI_15465	OCNLOL_00965	LOJIMG_15555	OHLMII_18375	GEAANE_18415		MPOJJA_03270	IKDOHO_08200	FCLLKN_15335	JODFAL_20190	HBFCFN_06665	GOIHAP_22535	HJCFFG_12840	APCKHB_15140	JBIEJC_08000
group_2596		hypothetical protein;4-hydroxythreonine-4-phosphate dehydrogenase	15	15	1	1	2830	633	1029	982.2	KPKPNC_16810	FLMNLA_03950	CMNEKI_26545	OCNLOL_18630	LOJIMG_07190	OHLMII_19680			MPOJJA_21350	IKDOHO_18960	FCLLKN_08415	JODFAL_19110	HBFCFN_12555	GOIHAP_22735	HJCFFG_17030	APCKHB_12675	JBIEJC_01155
group_2590		hypothetical protein;NB-ARC domain-containing protein	15	16	1.06667	1	2821	204	2916	1549.15	0_refound_245		2_refound_505	OCNLOL_16445		OHLMII_17260	GEAANE_06255	BOEJLE_22410	8_refound_1538	IKDOHO_15670	FCLLKN_10400	JODFAL_10580	HBFCFN_18660	GOIHAP_15800	HJCFFG_07720;HJCFFG_11110	APCKHB_10640	JBIEJC_03760
group_2588		hypothetical protein	15	15	1	1	2819	138	1059	204.8	KPKPNC_22355	FLMNLA_05220		OCNLOL_00470	LOJIMG_00700	OHLMII_06105	GEAANE_06905	BOEJLE_07015	MPOJJA_11530	IKDOHO_10220	FCLLKN_17815	JODFAL_11245	HBFCFN_22875	GOIHAP_05090		APCKHB_18265	JBIEJC_00610
group_2587		Small ribosomal subunit protein bS1A	15	15	1	1	2818	993	993	993	0_refound_41		CMNEKI_11670	OCNLOL_03275	LOJIMG_14805	OHLMII_02390		BOEJLE_15790	MPOJJA_00670	IKDOHO_26665	FCLLKN_15530	JODFAL_09455	HBFCFN_22400	GOIHAP_22090	HJCFFG_22840	APCKHB_01985	JBIEJC_24880
group_2579		hypothetical protein	15	15	1	1	2809	402	402	402	KPKPNC_00865	1_refound_349	2_refound_504	OCNLOL_16020		OHLMII_10580	GEAANE_18930		MPOJJA_20360	IKDOHO_11430	FCLLKN_14480	JODFAL_11130	HBFCFN_19595	GOIHAP_09295	HJCFFG_10880	APCKHB_02795	JBIEJC_00290
group_2577		GDP-mannose-dependent alpha-(1-6)-phosphatidylinositol monomannoside mannosyltransferase	15	15	1	1	2807	1170	1203	1174.8	KPKPNC_00335	FLMNLA_16670	CMNEKI_24755	OCNLOL_04355		OHLMII_19060	GEAANE_00720		MPOJJA_11995	IKDOHO_03020	FCLLKN_14365	JODFAL_15195	HBFCFN_23995	GOIHAP_12945	HJCFFG_22495	APCKHB_23655	JBIEJC_16630
ftsH~~~ftsH3	;ftsH;ftsH3	hypothetical protein;ATP-dependent zinc metalloprotease FtsH;ATP-dependent zinc metalloprotease FtsH3	15	16	1.06667	1	2788	291	1854	1607.62	KPKPNC_04045	FLMNLA_13370	CMNEKI_28160	OCNLOL_19345	LOJIMG_03080	OHLMII_07225	GEAANE_12990		MPOJJA_15700	IKDOHO_23335		JODFAL_10490;JODFAL_10495	HBFCFN_09955	GOIHAP_20285	HJCFFG_08845	APCKHB_16990	JBIEJC_25565
group_2551	pfkB	Kinase pfkB family	15	15	1	1	2778	999	999	999	KPKPNC_09495	FLMNLA_09835	CMNEKI_24805	OCNLOL_16900	LOJIMG_12615	OHLMII_00910	GEAANE_10445	BOEJLE_09455	MPOJJA_11155	IKDOHO_00075		JODFAL_01845	HBFCFN_17510	GOIHAP_20895	HJCFFG_15475	APCKHB_16710
group_2537		Putative restriction endonuclease domain-containing protein	15	15	1	1	2762	669	711	692.8	KPKPNC_08500	FLMNLA_06910	CMNEKI_22255		LOJIMG_11305	OHLMII_15545	GEAANE_07010	BOEJLE_23410	MPOJJA_11720	IKDOHO_09470		JODFAL_08280	HBFCFN_02700	GOIHAP_04795	HJCFFG_24870	APCKHB_23540	JBIEJC_19515
group_2521		Calcineurin-like phosphoesterase domain-containing protein	15	15	1	1	2741	843	942	934.929		1_refound_347	CMNEKI_23625	OCNLOL_18510	LOJIMG_06010	OHLMII_04250	GEAANE_11125	BOEJLE_20880	MPOJJA_24205	IKDOHO_05060		JODFAL_14450	HBFCFN_04780	GOIHAP_16060	HJCFFG_14970	APCKHB_19590	JBIEJC_21595
group_2519		DUF29 domain-containing protein;hypothetical protein	15	15	1	1	2739	321	456	446.357	0_refound_240	FLMNLA_11355	CMNEKI_05080	OCNLOL_24150	LOJIMG_09990	OHLMII_05350	GEAANE_10565	BOEJLE_18885		IKDOHO_04510		JODFAL_22045	HBFCFN_11405	GOIHAP_01625	HJCFFG_02075	APCKHB_07280	JBIEJC_25880
group_2512		Beta-glucosidase;hypothetical protein	15	16	1.06667	1	2730	363	1581	1485.75		FLMNLA_18760	CMNEKI_19070	OCNLOL_17555	LOJIMG_17275	OHLMII_20600	GEAANE_07900	BOEJLE_14050	MPOJJA_15405;MPOJJA_15410	IKDOHO_21595	FCLLKN_15760	JODFAL_12630	HBFCFN_03850	GOIHAP_03295	HJCFFG_07580	APCKHB_01570
group_2509		Glycosyl hydrolase-like 10 domain-containing protein	15	15	1	1	2727	1005	1005	1005	KPKPNC_06030		CMNEKI_14930	OCNLOL_23960	LOJIMG_03455	OHLMII_17020	GEAANE_20075	BOEJLE_06920	MPOJJA_18260	IKDOHO_21175	10_refound_1643	JODFAL_06925	HBFCFN_18750	GOIHAP_01430	HJCFFG_28880	APCKHB_20170
group_2494		hypothetical protein;Phosphate-binding protein	15	15	1	1	2712	726	1014	994.8	KPKPNC_22040		CMNEKI_13010	OCNLOL_21105	LOJIMG_09395	OHLMII_06850	GEAANE_12535		MPOJJA_06025	IKDOHO_00520	FCLLKN_11955	JODFAL_05540	HBFCFN_03285	GOIHAP_03815	HJCFFG_01895	APCKHB_04335	JBIEJC_08400
group_2483		hypothetical protein	15	15	1	1	2701	294	294	294	KPKPNC_06085	FLMNLA_04715	CMNEKI_04075	OCNLOL_10490		OHLMII_16965		BOEJLE_03765	MPOJJA_09405	IKDOHO_06485	FCLLKN_03080	JODFAL_01700	HBFCFN_18695	GOIHAP_01485	HJCFFG_14080	APCKHB_20225	JBIEJC_11510
group_2474		UPF0367 protein ssl1972	15	15	1	1	2691	270	270	270	KPKPNC_20540		CMNEKI_07145	3_refound_548	LOJIMG_06405	OHLMII_07505	GEAANE_11905	BOEJLE_16415	MPOJJA_14590	IKDOHO_16235		JODFAL_19325	HBFCFN_05750	GOIHAP_08215	HJCFFG_10475	APCKHB_13070	JBIEJC_07655
group_2462		Signal peptidase I	15	15	1	1	2678	1098	1098	1098	KPKPNC_09465	FLMNLA_01755	CMNEKI_03995	OCNLOL_05460		OHLMII_12385	GEAANE_12905	BOEJLE_09245	MPOJJA_15630	IKDOHO_12690	FCLLKN_09570	JODFAL_17510	HBFCFN_16270	GOIHAP_05955		APCKHB_09515	JBIEJC_15725
group_2459		Putative restriction endonuclease domain-containing protein	15	15	1	1	2675	645	645	645	KPKPNC_00965		CMNEKI_00800	OCNLOL_08330		OHLMII_11305	GEAANE_10915	BOEJLE_02610	MPOJJA_09240	IKDOHO_11510	FCLLKN_13945	JODFAL_15610	HBFCFN_19675	GOIHAP_23915	HJCFFG_25905	APCKHB_02875	JBIEJC_20660
group_2456		hypothetical protein	15	15	1	1	2672	225	252	226.929	KPKPNC_09190		CMNEKI_23430	OCNLOL_00390	LOJIMG_16755	OHLMII_04975	GEAANE_18760	BOEJLE_04880	8_refound_1531	IKDOHO_11935		JODFAL_04935	HBFCFN_17035	GOIHAP_03435	HJCFFG_30415	APCKHB_20660	JBIEJC_03930
group_2455		ATPase AAA-type core domain-containing protein	15	15	1	1	2671	1284	1290	1288.8	KPKPNC_16490	FLMNLA_18890	CMNEKI_16165	OCNLOL_05690		OHLMII_04080	GEAANE_05695		MPOJJA_14315	IKDOHO_02235	FCLLKN_03990	JODFAL_22450	HBFCFN_04195	GOIHAP_13575	HJCFFG_22805	APCKHB_03520	JBIEJC_05480
group_2452		hypothetical protein;Histidine-specific methyltransferase SAM-dependent domain-containing protein	15	15	1	1	2666	507	1011	977.4	KPKPNC_13515		CMNEKI_01705	OCNLOL_08145	LOJIMG_04435	OHLMII_02720	GEAANE_01175	BOEJLE_18075	MPOJJA_17565	IKDOHO_24300		JODFAL_14900	HBFCFN_21415	GOIHAP_21740	HJCFFG_26655	APCKHB_10190	JBIEJC_23435
hliA	;hliA	High light inducible protein;High light-inducible protein HliA	15	15	1	1	2664	213	213	213	KPKPNC_01195	FLMNLA_05290	CMNEKI_12330			OHLMII_22225	GEAANE_01980	BOEJLE_15810	MPOJJA_23685	IKDOHO_10795	FCLLKN_04620	JODFAL_09325	HBFCFN_18415	GOIHAP_02795	HJCFFG_09750	APCKHB_08095	JBIEJC_23110
group_2426		hypothetical protein;Transporter	15	16	1.06667	1	2636	180	783	704.438	KPKPNC_05605;KPKPNC_05600		CMNEKI_01320	OCNLOL_18550		OHLMII_07885	GEAANE_16070	BOEJLE_16820	MPOJJA_13705	IKDOHO_21355	FCLLKN_01545	JODFAL_14080	HBFCFN_05665	GOIHAP_05485	HJCFFG_23420	APCKHB_19120	JBIEJC_21575
group_2424		Pyruvate dehydrogenase complex dehydrogenase (E1) component	15	15	1	1	2634	285	285	285	KPKPNC_13520		CMNEKI_01710	OCNLOL_08140	4_refound_924	OHLMII_02715	GEAANE_01170	BOEJLE_18070	MPOJJA_17560	IKDOHO_24295		JODFAL_14895	HBFCFN_21410	GOIHAP_21735	HJCFFG_26650	APCKHB_10195	JBIEJC_23440
group_2423		Glyceraldehyde-3-phosphate dehydrogenase 2	15	15	1	1	2633	1017	1017	1017	KPKPNC_00910		CMNEKI_11145	OCNLOL_00660		OHLMII_00895	GEAANE_20205	BOEJLE_15010	MPOJJA_15245	IKDOHO_18650	FCLLKN_16000	JODFAL_12200	HBFCFN_01160	GOIHAP_08595	HJCFFG_07760	APCKHB_02950	JBIEJC_25950
group_2413		hypothetical protein;Undecaprenyl-phosphate 4-deoxy-4-formamido-L-arabinose transferase	15	15	1	1	2621	321	1020	954.6			CMNEKI_25870	OCNLOL_06900	LOJIMG_17310	OHLMII_13770	GEAANE_04300	BOEJLE_22820	MPOJJA_02940	IKDOHO_25740	FCLLKN_09810	JODFAL_15920	HBFCFN_12745	GOIHAP_19085	HJCFFG_11420	APCKHB_16330	JBIEJC_20080
group_2406		Transport permease protein	15	15	1	1	2614	897	897	897	KPKPNC_07330	FLMNLA_01985	CMNEKI_26150	OCNLOL_20785	LOJIMG_02855	OHLMII_09595	GEAANE_20110		MPOJJA_02980	IKDOHO_23520		JODFAL_11375	HBFCFN_14900	GOIHAP_14745	HJCFFG_19695	APCKHB_07600	JBIEJC_14565
group_2405		Ycf66 family protein;hypothetical protein	15	15	1	1	2613	507	816	777.4	KPKPNC_10895		CMNEKI_21080	OCNLOL_02705	LOJIMG_10330	OHLMII_18980		BOEJLE_22225	MPOJJA_02880	IKDOHO_25600	FCLLKN_12660	JODFAL_06580	HBFCFN_15255	GOIHAP_04660	HJCFFG_19655	APCKHB_20925	JBIEJC_01925
group_2391		hypothetical protein	15	17	1.13333	1	2599	138	417	363.176	KPKPNC_22680	FLMNLA_04905;FLMNLA_04910	CMNEKI_09665	OCNLOL_07225		OHLMII_19030	GEAANE_14360	BOEJLE_20305;BOEJLE_20300	MPOJJA_23250	IKDOHO_05210		JODFAL_06630	HBFCFN_15205	GOIHAP_00545	HJCFFG_21960	APCKHB_20875	JBIEJC_17765
group_2376		ComEA protein;hypothetical protein	15	15	1	1	2583	549	687	676.385	KPKPNC_13135	FLMNLA_04840	2_refound_498	OCNLOL_16915	LOJIMG_12630	OHLMII_21525	6_refound_1240		MPOJJA_11170	IKDOHO_00060		JODFAL_13495	HBFCFN_17495	GOIHAP_20880	HJCFFG_15490	APCKHB_16695	JBIEJC_22255
group_2375		hypothetical protein;Aminotransferase	15	15	1	1	2582	444	1203	1141.2		FLMNLA_09540	CMNEKI_01255	OCNLOL_09895		OHLMII_07265	GEAANE_19480	BOEJLE_13965	MPOJJA_00430	IKDOHO_24125	FCLLKN_12180	JODFAL_03935	HBFCFN_05990	GOIHAP_08455	HJCFFG_00445	APCKHB_13310	JBIEJC_15505
group_2370		DUF104 domain-containing protein	15	15	1	1	2576	243	243	243	KPKPNC_05935	1_refound_345	CMNEKI_16010	OCNLOL_11440	LOJIMG_00530	OHLMII_13040	GEAANE_09260	BOEJLE_21015	MPOJJA_20265	IKDOHO_16400		JODFAL_04420	HBFCFN_05425	GOIHAP_05810		APCKHB_06905	JBIEJC_02025
group_2362	;ppiC	hypothetical protein;PpiC domain-containing protein	15	15	1	1	2568	375	735	636.214	KPKPNC_16455	FLMNLA_09355	CMNEKI_05185	3_refound_751		OHLMII_05455	GEAANE_16020		MPOJJA_21650	IKDOHO_04615	FCLLKN_03020	JODFAL_19000	HBFCFN_11510	GOIHAP_01730	HJCFFG_02355	APCKHB_07385	JBIEJC_26875
group_2361		Thioredoxin	15	15	1	1	2567	324	327	324.4	KPKPNC_20045		CMNEKI_23590	OCNLOL_18835	LOJIMG_03835	OHLMII_04345	GEAANE_22530	BOEJLE_03030	MPOJJA_07640	IKDOHO_03525	FCLLKN_04955	JODFAL_11425	HBFCFN_09215	GOIHAP_19240		APCKHB_19450	JBIEJC_08830
group_2357		Mobile element protein	15	15	1	1	2563	345	375	357	KPKPNC_11480	FLMNLA_08320	CMNEKI_22530	OCNLOL_01755	LOJIMG_12010	OHLMII_23075		BOEJLE_22485		IKDOHO_18290	FCLLKN_05250	JODFAL_13415	HBFCFN_20710	GOIHAP_12860	HJCFFG_23095	APCKHB_19670	JBIEJC_14245
group_2345		hypothetical protein;PH domain-containing protein	15	15	1	1	2551	408	408	408	KPKPNC_07840		CMNEKI_06290	OCNLOL_03170	LOJIMG_14555	OHLMII_12100	GEAANE_09895		MPOJJA_07850	IKDOHO_02580	FCLLKN_03850	JODFAL_04980	HBFCFN_07420	GOIHAP_10620	HJCFFG_26105	APCKHB_17435	JBIEJC_16275
group_2342		hypothetical protein;Biotin carboxylase	15	15	1	1	2548	357	441	435.4	KPKPNC_20460	FLMNLA_10695	CMNEKI_25845		LOJIMG_03790	OHLMII_13745	GEAANE_17925	BOEJLE_06985	MPOJJA_08645	IKDOHO_25715		JODFAL_20770	HBFCFN_12720	GOIHAP_19060	HJCFFG_18845	APCKHB_16305	JBIEJC_20055
group_2332		EVE domain-containing protein	15	15	1	1	2538	471	474	473.8	KPKPNC_05175		CMNEKI_04370	OCNLOL_12890		OHLMII_06470	GEAANE_20405	BOEJLE_12835	MPOJJA_22055	IKDOHO_10930	FCLLKN_02650	JODFAL_21395	HBFCFN_16060	GOIHAP_00980	HJCFFG_19760	APCKHB_13860	JBIEJC_11805
group_2325		Putative pre-16S rRNA nuclease	15	15	1	1	2531	438	459	452	0_refound_227	FLMNLA_15460	CMNEKI_14430	3_refound_750	4_refound_920	OHLMII_09170		BOEJLE_05200	MPOJJA_00845	IKDOHO_05500	FCLLKN_16715	JODFAL_04080	HBFCFN_23150	GOIHAP_12470	HJCFFG_18530	APCKHB_11100
group_2324		hypothetical protein;N-acetyltransferase domain-containing protein	15	16	1.06667	1	2530	243	1242	1124.44	KPKPNC_08955	FLMNLA_15465	CMNEKI_14425	OCNLOL_21950	LOJIMG_15570;LOJIMG_15575	OHLMII_09175		BOEJLE_05195	MPOJJA_00840	IKDOHO_05495	FCLLKN_16720	JODFAL_04075	HBFCFN_23145	GOIHAP_12475	HJCFFG_18535	APCKHB_11095
group_2317		hypothetical protein;putative molybdenum cofactor guanylyltransferase	15	15	1	1	2523	375	642	620.6	KPKPNC_07195	FLMNLA_11470	CMNEKI_28060	OCNLOL_13865		OHLMII_20830	GEAANE_19515		MPOJJA_13790	IKDOHO_07355	FCLLKN_13060	JODFAL_00225	HBFCFN_18550	GOIHAP_21195	HJCFFG_18170	APCKHB_22865	JBIEJC_03495
group_2314		L-threonylcarbamoyladenylate synthase	15	15	1	1	2520	588	588	588	KPKPNC_05800	FLMNLA_01790	CMNEKI_22665		LOJIMG_05765	OHLMII_06785	GEAANE_18060		MPOJJA_16635	IKDOHO_00585	FCLLKN_12965	JODFAL_05605	HBFCFN_03350	GOIHAP_03880	HJCFFG_21925	APCKHB_04400	JBIEJC_12040
group_2310		hypothetical protein;Serine/threonine-protein kinase pkn1	15	15	1	1	2516	321	867	787	KPKPNC_15365	FLMNLA_06215	CMNEKI_15600			OHLMII_13320	GEAANE_19275	BOEJLE_21830	MPOJJA_08740	IKDOHO_18920	FCLLKN_16135	JODFAL_00650	HBFCFN_09425	GOIHAP_02645	HJCFFG_15375	APCKHB_12635	JBIEJC_16860
group_2308	;vapC	hypothetical protein;tRNA(fMet)-specific endonuclease VapC	15	15	1	1	2514	123	432	359.786	KPKPNC_08625	FLMNLA_18805	2_refound_496	OCNLOL_15745	LOJIMG_14265	OHLMII_19205	GEAANE_19930	BOEJLE_07475	MPOJJA_08575	IKDOHO_08265		JODFAL_12335	HBFCFN_22225	GOIHAP_08010	HJCFFG_09720	APCKHB_06025
group_2307		D-fructose 16-bisphosphatase class 2/sedoheptulose 17-bisphosphatase	15	15	1	1	2513	1038	1038	1038	KPKPNC_07465	FLMNLA_01080	CMNEKI_21120			OHLMII_01725	GEAANE_21945	BOEJLE_07055	MPOJJA_06845	IKDOHO_10455	FCLLKN_15930	JODFAL_08800	HBFCFN_15740	GOIHAP_18015	HJCFFG_03020	APCKHB_16135	JBIEJC_09190
group_2306		hypothetical protein;Serine/threonine-protein kinase B	15	15	1	1	2512	591	1077	1035.8	KPKPNC_16620		CMNEKI_08385	OCNLOL_15575		OHLMII_15755	GEAANE_11765	BOEJLE_08705	MPOJJA_13950	IKDOHO_09960	FCLLKN_13490	JODFAL_09995	HBFCFN_16690	GOIHAP_12610	HJCFFG_11275	APCKHB_03630	JBIEJC_25265
group_2303		hypothetical protein	15	15	1	1	2509	351	351	351	KPKPNC_05065	FLMNLA_01195	CMNEKI_09225	OCNLOL_19850		OHLMII_01560	GEAANE_00815	BOEJLE_03075	MPOJJA_16595	IKDOHO_15105	FCLLKN_14575	JODFAL_04700	HBFCFN_10725	GOIHAP_21830		APCKHB_05590	JBIEJC_06515
group_2300		Phosphatidate cytidylyltransferase	15	15	1	1	2505	687	687	687	KPKPNC_03180		CMNEKI_28420	3_refound_748	LOJIMG_09805	OHLMII_02590	GEAANE_18610	BOEJLE_04425	MPOJJA_17435	IKDOHO_24170		JODFAL_14775	HBFCFN_21285	GOIHAP_21610	HJCFFG_30475	APCKHB_10320	JBIEJC_23380
group_2295		Cytochrome b6-f complex iron-sulfur subunit	15	15	1	1	2499	540	540	540	KPKPNC_19875		CMNEKI_27730	OCNLOL_07515	LOJIMG_04765	OHLMII_12080	GEAANE_09915	BOEJLE_17255	MPOJJA_10540	IKDOHO_26085	FCLLKN_03830	JODFAL_05205	HBFCFN_07400	GOIHAP_10640		APCKHB_17455	JBIEJC_18115
group_2290		Orotidine 5'-phosphate decarboxylase;hypothetical protein	15	15	1	1	2493	459	702	685.8	KPKPNC_05295	FLMNLA_13605	CMNEKI_00870	OCNLOL_18890	LOJIMG_09670	OHLMII_09335	GEAANE_15975	BOEJLE_20350	MPOJJA_13850	IKDOHO_17400		JODFAL_00350	HBFCFN_13520	GOIHAP_04450	HJCFFG_26890	APCKHB_10070
group_2271		Phosphate transport system permease protein;hypothetical protein	15	15	1	1	2472	624	975	951.6	KPKPNC_22035		CMNEKI_13015	OCNLOL_21110	LOJIMG_14075	OHLMII_06855	GEAANE_16740		MPOJJA_06030	IKDOHO_00515	FCLLKN_11950	JODFAL_05535	HBFCFN_03280	GOIHAP_03810	HJCFFG_01890	APCKHB_04330	JBIEJC_11665
group_2266		hypothetical protein;6-carboxy-5678-tetrahydropterin synthase	15	15	1	1	2467	528	924	855	KPKPNC_06620		CMNEKI_00685	3_refound_747	LOJIMG_18130	OHLMII_01960	GEAANE_05720	BOEJLE_19085	MPOJJA_15460	IKDOHO_10850		JODFAL_06230	HBFCFN_18255	GOIHAP_08515	HJCFFG_22230	APCKHB_07935	JBIEJC_26530
group_2256		Tryptophan synthase beta chain-like PALP domain-containing protein;Cysteine synthase (O-acetylserine sulfhydrylase) (O-acetylserine (Thiol)-lyase) (CSase)	15	15	1	1	2457	558	969	941.6	KPKPNC_10975	FLMNLA_11100	CMNEKI_11360	OCNLOL_03305	LOJIMG_16515	OHLMII_06710	GEAANE_02995		MPOJJA_03175	IKDOHO_00660		JODFAL_01970	HBFCFN_03425	GOIHAP_03955	HJCFFG_16560	APCKHB_04475	JBIEJC_09745
group_2244		hypothetical protein;ABC transporter domain-containing protein	15	16	1.06667	1	2444	228	648	586.125	KPKPNC_08525	FLMNLA_12975	CMNEKI_14180	OCNLOL_15915	LOJIMG_17505	OHLMII_06590	GEAANE_15505;GEAANE_15510		MPOJJA_20200	IKDOHO_00780		JODFAL_05395	HBFCFN_03545	GOIHAP_04075	HJCFFG_11720	APCKHB_04595	JBIEJC_09900
group_2228		Glutaredoxin arsenate reductase	15	15	1	1	2428	396	399	398.8	KPKPNC_21840		CMNEKI_05410	OCNLOL_13960	LOJIMG_02355	OHLMII_10620	GEAANE_10955	BOEJLE_16905	MPOJJA_20925	IKDOHO_11470	FCLLKN_14715	JODFAL_15565	HBFCFN_19635	GOIHAP_09255	HJCFFG_03910	APCKHB_02835
group_2224		DUF1611 domain-containing protein;hypothetical protein	15	15	1	1	2424	306	1044	994.8	KPKPNC_16595	FLMNLA_15285	CMNEKI_12200	OCNLOL_16450	LOJIMG_01365	OHLMII_17255		BOEJLE_13380	MPOJJA_23925	IKDOHO_15675	FCLLKN_10395	JODFAL_10575	HBFCFN_18655	GOIHAP_10785	HJCFFG_01975	APCKHB_10645
group_2219		FtsW/RodA/SpoVE family cell cycle protein;hypothetical protein	15	15	1	1	2419	675	1188	1151.36	KPKPNC_18195		CMNEKI_08845	3_refound_741		OHLMII_10305	GEAANE_17985	BOEJLE_13945	MPOJJA_05335	IKDOHO_20325	FCLLKN_03630	JODFAL_05180	HBFCFN_08630	GOIHAP_08965	HJCFFG_04575	APCKHB_09730	JBIEJC_27615
group_2217	;dppC	hypothetical protein;Dipeptide transport system permease protein DppC	15	15	1	1	2417	378	879	843.214	KPKPNC_15720		CMNEKI_01265	OCNLOL_09905		OHLMII_07275	GEAANE_19470	BOEJLE_13975	MPOJJA_00420	IKDOHO_24115	FCLLKN_12190	11_refound_1841	HBFCFN_05980	GOIHAP_08445	HJCFFG_00435	APCKHB_13300	JBIEJC_15495
group_2204		hypothetical protein;CBS domain-containing protein	15	15	1	1	2404	438	1335	1270.93	KPKPNC_06160		CMNEKI_14565	3_refound_740	LOJIMG_05270	OHLMII_15560	GEAANE_06995	BOEJLE_13340	MPOJJA_11735	IKDOHO_09485		JODFAL_08265	HBFCFN_02715	GOIHAP_04810	HJCFFG_03340	APCKHB_23555	JBIEJC_21290
group_2203		hypothetical protein;Uncharacterized protein sll1766	15	15	1	1	2403	774	1164	1136.8	KPKPNC_08495		CMNEKI_22260	OCNLOL_24675	LOJIMG_05260	OHLMII_15550	GEAANE_07005	BOEJLE_13330	MPOJJA_11725	IKDOHO_09475		JODFAL_08275	HBFCFN_02705	GOIHAP_04800	HJCFFG_03350	APCKHB_23545	JBIEJC_19510
opcA	;opcA	hypothetical protein;Putative OxPP cycle protein OpcA	15	15	1	1	2402	603	1356	1305.8		FLMNLA_17180	CMNEKI_16125	OCNLOL_05650	LOJIMG_09575	OHLMII_04040	GEAANE_05425	BOEJLE_01735	MPOJJA_14355	IKDOHO_02195	FCLLKN_13865	JODFAL_22490	HBFCFN_04155	GOIHAP_13535	HJCFFG_20665	APCKHB_03480
group_2202		DUF3370 domain-containing protein;hypothetical protein	15	15	1	1	2401	888	1365	1331.8	KPKPNC_07490	FLMNLA_01670	CMNEKI_01205	OCNLOL_15100		OHLMII_21930	GEAANE_15915		MPOJJA_18290	IKDOHO_21375	FCLLKN_16305	JODFAL_14585	HBFCFN_03630	GOIHAP_03075	HJCFFG_12400	APCKHB_01350	JBIEJC_03040
group_2199		hypothetical protein;GGDEF domain-containing protein	15	15	1	1	2398	177	354	342.2	KPKPNC_12980	FLMNLA_09520	CMNEKI_18270		LOJIMG_03570	OHLMII_20985	GEAANE_04945		MPOJJA_20895	IKDOHO_13450	FCLLKN_10985	JODFAL_02330	HBFCFN_05640	GOIHAP_22985	HJCFFG_04395	APCKHB_10510	JBIEJC_07140
group_2190		hypothetical protein;D-3-phosphoglycerate dehydrogenase	15	15	1	1	2388	1260	1578	1556.8	KPKPNC_01120		CMNEKI_02590	OCNLOL_11505		OHLMII_05230	GEAANE_00430	BOEJLE_23375	MPOJJA_16290	IKDOHO_04390	FCLLKN_12700	JODFAL_21925	HBFCFN_11285	GOIHAP_01505	HJCFFG_08145	APCKHB_07160	JBIEJC_21855
group_2189		hypothetical protein	15	17	1.13333	1	2387	168	1656	1152.18			CMNEKI_11885	OCNLOL_10300	LOJIMG_15630	OHLMII_22165	GEAANE_01245	BOEJLE_18605	MPOJJA_08600	IKDOHO_05430	FCLLKN_08845	JODFAL_15505	HBFCFN_22065	GOIHAP_19655	HJCFFG_02780;HJCFFG_24335	APCKHB_23255	JBIEJC_14585;JBIEJC_00130
group_2180		NADP-dependent phosphogluconate dehydrogenase;6-phosphogluconate dehydrogenase decarboxylating	15	16	1.06667	1	2378	546	1428	1338.38		FLMNLA_19995	CMNEKI_04315		LOJIMG_07405	OHLMII_22345	GEAANE_07320	BOEJLE_03450	MPOJJA_16425;MPOJJA_16420	IKDOHO_09900	FCLLKN_12995	JODFAL_15815	HBFCFN_05035	GOIHAP_17185	HJCFFG_14640	APCKHB_09025	JBIEJC_20030
group_2176		SWIM-type domain-containing protein;hypothetical protein	15	17	1.13333	1	2374	96	1764	544.059	KPKPNC_14925	FLMNLA_04150	CMNEKI_09065;CMNEKI_17145	OCNLOL_21170;OCNLOL_09815		OHLMII_13110	GEAANE_03115		MPOJJA_13690	IKDOHO_16470	FCLLKN_08105	JODFAL_04490	HBFCFN_05355	GOIHAP_05740	HJCFFG_03115	APCKHB_06835	JBIEJC_23700
group_2175		HTH cro/C1-type domain-containing protein;hypothetical protein	15	15	1	1	2373	156	693	657.2	KPKPNC_05230	FLMNLA_04160	CMNEKI_09055	OCNLOL_09805		OHLMII_13100	GEAANE_03125	BOEJLE_22105	MPOJJA_05305	IKDOHO_16460	FCLLKN_08115	JODFAL_04480	HBFCFN_05365	GOIHAP_05750	HJCFFG_03125	APCKHB_06845
group_2174		3-beta hydroxysteroid dehydrogenase/isomerase;hypothetical protein	15	15	1	1	2372	459	660	646.6	KPKPNC_03700	FLMNLA_18380	CMNEKI_14620	OCNLOL_22295	LOJIMG_11635	OHLMII_03940	GEAANE_10060	BOEJLE_05830	MPOJJA_03500		FCLLKN_01675	JODFAL_05125	HBFCFN_20360	GOIHAP_14000		APCKHB_04910	JBIEJC_05145
group_2171		hypothetical protein;ABC transporter-like protein	15	15	1	1	2369	465	1890	1795	KPKPNC_06945		CMNEKI_03605	OCNLOL_20840		OHLMII_09540	GEAANE_13910	BOEJLE_15515	MPOJJA_17690	IKDOHO_08995	FCLLKN_04730	JODFAL_04595	HBFCFN_21870	GOIHAP_09950	HJCFFG_26125	APCKHB_14720	JBIEJC_15550
nrtA	nrtA;	Nitrate/nitrite binding protein NrtA;hypothetical protein	15	15	1	1	2366	348	1323	1210		FLMNLA_21045	CMNEKI_27980	OCNLOL_04105	LOJIMG_00405	OHLMII_11220	GEAANE_08385		MPOJJA_04145	IKDOHO_11540	FCLLKN_09905	JODFAL_12250	HBFCFN_07755	GOIHAP_17025	HJCFFG_17300	APCKHB_11535	JBIEJC_19075
group_2163		Tetratricopeptide repeat protein	15	15	1	1	2359	537	537	537		FLMNLA_00045	CMNEKI_28195	OCNLOL_15810		OHLMII_20395	GEAANE_07495	BOEJLE_06515	MPOJJA_19865	IKDOHO_06520	FCLLKN_06620	JODFAL_09115	HBFCFN_08760	GOIHAP_22635	HJCFFG_11345	APCKHB_20260	JBIEJC_00065
group_2162		2-C-methyl-D-erythritol 24-cyclodiphosphate synthase;hypothetical protein	15	15	1	1	2358	342	480	470.143	KPKPNC_01750	1_refound_338	CMNEKI_02085	OCNLOL_08370	LOJIMG_08185	OHLMII_08380	GEAANE_20535	BOEJLE_13545	MPOJJA_12355	IKDOHO_13355		JODFAL_13615	HBFCFN_05545	GOIHAP_22890	HJCFFG_18080	APCKHB_10415
secA	;secA	hypothetical protein;Protein translocase subunit SecA	15	15	1	1	2357	822	2817	2650.8	KPKPNC_01765	FLMNLA_02490	CMNEKI_02100		LOJIMG_08195	OHLMII_08365	GEAANE_20520		MPOJJA_12340	IKDOHO_13340	FCLLKN_11425	JODFAL_13600	HBFCFN_05530	GOIHAP_15525	HJCFFG_22395	APCKHB_10400	JBIEJC_05545
group_2140		hypothetical protein;DRTGG domain-containing protein	15	15	1	1	2332	375	1077	986.2	KPKPNC_02135		CMNEKI_09455	OCNLOL_12175		OHLMII_15040	GEAANE_02930	BOEJLE_13815	MPOJJA_15265	IKDOHO_18670	FCLLKN_11030	JODFAL_05670	HBFCFN_01180	GOIHAP_08615	HJCFFG_01580	APCKHB_02970	JBIEJC_13260
group_2132		DUF1822 domain-containing protein	15	15	1	1	2323	441	441	441	KPKPNC_03235		CMNEKI_07535	OCNLOL_12850	LOJIMG_06695	OHLMII_23800	GEAANE_09295	BOEJLE_22005	MPOJJA_08675	IKDOHO_13875		JODFAL_10635	HBFCFN_24380	GOIHAP_20790	HJCFFG_16735	APCKHB_21240	JBIEJC_17385
group_2126		Putative restriction endonuclease domain-containing protein;hypothetical protein	15	17	1.13333	1	2317	132	591	525.176	KPKPNC_08390	FLMNLA_18850	CMNEKI_11550	OCNLOL_21795	LOJIMG_09925	OHLMII_09110	GEAANE_11545		MPOJJA_00905	IKDOHO_05560		JODFAL_04140	HBFCFN_23210	GOIHAP_12410	HJCFFG_09520;HJCFFG_20790	APCKHB_11160	JBIEJC_11630;JBIEJC_01020
group_2123		SnoaL-like domain-containing protein;hypothetical protein	15	15	1	1	2314	255	387	377.571	0_refound_219	FLMNLA_01640	CMNEKI_17310			OHLMII_10115	GEAANE_19740	BOEJLE_08420	MPOJJA_13270	IKDOHO_17145	FCLLKN_09070	JODFAL_14025	HBFCFN_13265	GOIHAP_04195	HJCFFG_07690	APCKHB_16250	JBIEJC_10405
group_2122		hypothetical protein;DUF790 domain-containing protein	15	16	1.06667	1	2313	234	1215	1143.38			CMNEKI_05125	OCNLOL_23725	LOJIMG_09780	OHLMII_05395	GEAANE_11635	BOEJLE_20085	MPOJJA_22915	IKDOHO_04555	FCLLKN_03640;FCLLKN_00085	JODFAL_22090	HBFCFN_11450	GOIHAP_01670	HJCFFG_15140	APCKHB_07325	JBIEJC_10290
group_2120		Similarity	15	17	1.13333	1	2311	177	192	188.471	KPKPNC_09350	FLMNLA_20965	CMNEKI_01550	OCNLOL_20935		OHLMII_15100	GEAANE_18445		MPOJJA_14850	IKDOHO_18730	FCLLKN_15075;FCLLKN_01635	JODFAL_02595	HBFCFN_01240	GOIHAP_00370	HJCFFG_09885;HJCFFG_15955	APCKHB_03030	JBIEJC_14920
group_2115		hypothetical protein;Response regulatory domain-containing protein	15	15	1	1	2306	123	1647	1339.85	0_refound_218	FLMNLA_15820	2_refound_493			OHLMII_08675	GEAANE_09650	BOEJLE_00540	MPOJJA_11870	IKDOHO_01900	FCLLKN_07935	JODFAL_18465	HBFCFN_02320	GOIHAP_01060	HJCFFG_27545	APCKHB_01110	JBIEJC_20800
group_2114		hypothetical protein	15	15	1	1	2305	315	582	562.929	KPKPNC_21120		CMNEKI_07160	3_refound_736		OHLMII_23585	GEAANE_04825	BOEJLE_05145	MPOJJA_20880	IKDOHO_11975	FCLLKN_13280	JODFAL_14395	HBFCFN_20105	GOIHAP_14665	HJCFFG_15240	APCKHB_18560	JBIEJC_10865
group_2108		hypothetical protein;Acid phosphatase/vanadium-dependent haloperoxidase-related protein	15	15	1	1	2299	309	453	443.4	KPKPNC_17400	FLMNLA_04285	CMNEKI_28495	OCNLOL_15235	LOJIMG_10080	OHLMII_16615		BOEJLE_11005	MPOJJA_24050	IKDOHO_23035	FCLLKN_02545	JODFAL_14145	HBFCFN_21130	GOIHAP_14900	HJCFFG_04805	APCKHB_20845
group_2101		hypothetical protein	15	15	1	1	2291	165	171	167	KPKPNC_00970		CMNEKI_00805	OCNLOL_08335	LOJIMG_03950	OHLMII_11300	GEAANE_10920		MPOJJA_09245	IKDOHO_11515	FCLLKN_10260	JODFAL_15615	HBFCFN_19680	GOIHAP_23910	HJCFFG_23540	APCKHB_02880	JBIEJC_20665
group_2096		Tetratricopeptide TPR_2 repeat protein;hypothetical protein	15	15	1	1	2286	573	1089	996.643	0_refound_217	FLMNLA_00025	CMNEKI_00560	OCNLOL_13830	LOJIMG_03745	OHLMII_05655	GEAANE_13555	BOEJLE_08980	MPOJJA_20060	IKDOHO_17495		JODFAL_18375	HBFCFN_21095	GOIHAP_24775	HJCFFG_20120	APCKHB_15650
group_2094		Neutral amino acid ABC transporter ATP-binding protein	15	15	1	1	2284	738	738	738	0_refound_216		CMNEKI_23425	OCNLOL_00385	LOJIMG_16760	OHLMII_04970	6_refound_1234	BOEJLE_04875	MPOJJA_23675	IKDOHO_01380		JODFAL_04930	HBFCFN_17030	GOIHAP_03430	HJCFFG_30410	APCKHB_20655	JBIEJC_03935
group_2093		hypothetical protein;DUF4276 domain-containing protein	15	18	1.2	1	2283	234	699	554	KPKPNC_16495	FLMNLA_18895	CMNEKI_16170	OCNLOL_05695		OHLMII_04085	GEAANE_05690		MPOJJA_14310	IKDOHO_02240	FCLLKN_03980;FCLLKN_03985	JODFAL_22445	HBFCFN_04200	GOIHAP_13580	HJCFFG_22815;HJCFFG_22810	APCKHB_03525	JBIEJC_05490;JBIEJC_05485
group_2091		SpoIID/LytB domain protein	15	15	1	1	2280	1599	1599	1599	0_refound_215	FLMNLA_14075	CMNEKI_11285	3_refound_732	LOJIMG_15655	OHLMII_14580	GEAANE_02315	BOEJLE_20590	MPOJJA_24075	IKDOHO_24650		JODFAL_22580	HBFCFN_14215	GOIHAP_02140	HJCFFG_11220	APCKHB_06085
group_2087		hypothetical protein	15	15	1	1	2276	438	438	438	KPKPNC_02475		CMNEKI_15430	OCNLOL_10655		OHLMII_18410	GEAANE_02600	BOEJLE_20965	MPOJJA_03235	IKDOHO_05880	FCLLKN_12440	JODFAL_20155	HBFCFN_06700	GOIHAP_24140	HJCFFG_06950	APCKHB_15175	JBIEJC_15080
apcE	;apcE	hypothetical protein;Phycobiliprotein ApcE	15	15	1	1	2269	372	2706	2526.46	0_refound_214		CMNEKI_13555	OCNLOL_13625	LOJIMG_07310	OHLMII_09450	6_refound_1233	BOEJLE_10875	MPOJJA_15880	IKDOHO_17285		JODFAL_08880	HBFCFN_13405	GOIHAP_04335	HJCFFG_03800	APCKHB_09955	JBIEJC_05870
group_2071		Tic22-like protein;hypothetical protein	15	16	1.06667	1	2257	210	801	683.062	KPKPNC_07560	FLMNLA_13590	CMNEKI_00855	OCNLOL_18875		OHLMII_09350	GEAANE_15960	BOEJLE_20335	MPOJJA_13865	IKDOHO_17385		JODFAL_06025	HBFCFN_13505	GOIHAP_04435	HJCFFG_26875	APCKHB_10055	JBIEJC_16140;JBIEJC_16145
group_2070		DUF4101 domain-containing protein;hypothetical protein	15	15	1	1	2256	486	537	533.6	KPKPNC_05290	FLMNLA_13600	CMNEKI_00865	OCNLOL_18885	LOJIMG_09665	OHLMII_09340	GEAANE_15970	BOEJLE_20345	MPOJJA_13855	IKDOHO_17395		JODFAL_06035	HBFCFN_13515	GOIHAP_04445	HJCFFG_26885	APCKHB_10065
group_2067		ABC transporter related	15	15	1	1	2253	768	903	777	KPKPNC_09405		CMNEKI_17460	OCNLOL_05370		OHLMII_20485	GEAANE_14115	BOEJLE_03170	MPOJJA_18460	IKDOHO_23340	FCLLKN_04145	JODFAL_08535	HBFCFN_09365	GOIHAP_20290	HJCFFG_04340	APCKHB_16995	JBIEJC_15395
group_2056		RuBisCO accumulation factor 1	15	15	1	1	2242	1080	1080	1080		FLMNLA_11030	CMNEKI_19670	OCNLOL_05990	LOJIMG_03045	OHLMII_12310	GEAANE_21475	BOEJLE_05205	MPOJJA_19275	IKDOHO_12765	FCLLKN_14565	JODFAL_18945	HBFCFN_18450	GOIHAP_06030		APCKHB_09590	JBIEJC_06525
group_2049		Glutamate 5-kinase	15	15	1	1	2234	1128	1140	1139.2	KPKPNC_12355		CMNEKI_14440	OCNLOL_18470	LOJIMG_07840	OHLMII_09160	GEAANE_08095		MPOJJA_00855	IKDOHO_05510	FCLLKN_07830	JODFAL_04090	HBFCFN_23160	GOIHAP_12460	HJCFFG_23470	APCKHB_11110	JBIEJC_08600
group_2047		DnAJ-like protein slr0093;hypothetical protein	15	18	1.2	1	2232	138	1008	813.167	KPKPNC_08890;KPKPNC_21985;KPKPNC_21980	FLMNLA_03255	CMNEKI_23505		LOJIMG_07705	OHLMII_11525	GEAANE_20500		MPOJJA_01845	IKDOHO_08525;IKDOHO_08520	FCLLKN_07855	JODFAL_17885	HBFCFN_19990	GOIHAP_23625	HJCFFG_13605	APCKHB_08120	JBIEJC_17900
group_2046		hypothetical protein;5-histidylcysteine sulfoxide synthase	15	16	1.06667	1	2231	495	1356	1244.25	KPKPNC_13510		CMNEKI_01700	OCNLOL_08150	LOJIMG_04425;LOJIMG_04430	OHLMII_02725	GEAANE_01180	BOEJLE_18080	MPOJJA_17570	IKDOHO_24305		JODFAL_14905	HBFCFN_21420	GOIHAP_21745	HJCFFG_26660	APCKHB_10185	JBIEJC_10825
group_2041		hypothetical protein;Substrate-binding region of ABC-type glycine betaine transport system	15	15	1	1	2226	606	1530	1444.6	KPKPNC_06935	FLMNLA_06950	CMNEKI_09295	OCNLOL_08285	LOJIMG_17750	OHLMII_08735	GEAANE_18230	BOEJLE_04675	MPOJJA_13405	IKDOHO_01840		JODFAL_06435	HBFCFN_02380	GOIHAP_01120	HJCFFG_25100	APCKHB_01170
group_2031		hypothetical protein;ATP-dependent 6-phosphofructokinase	15	17	1.13333	1	2215	249	1083	898.875	KPKPNC_17040	1_refound_335	CMNEKI_02145	OCNLOL_16210	LOJIMG_17980;LOJIMG_12060	OHLMII_10395	GEAANE_20710		MPOJJA_06805	IKDOHO_20415		JODFAL_02660	HBFCFN_08720	GOIHAP_08875	HJCFFG_05370	APCKHB_09640	JBIEJC_15000;JBIEJC_07505
group_2019		tRNA N2N2-dimethyl(Guanine26-N2)-methyltransferase;hypothetical protein	15	15	1	1	2203	408	1086	1040.8	KPKPNC_00780	FLMNLA_18780	CMNEKI_05375	OCNLOL_17575	LOJIMG_03220	OHLMII_23365	GEAANE_04575		MPOJJA_13360	IKDOHO_25885		JODFAL_15890	HBFCFN_08515	GOIHAP_02485	HJCFFG_10205	APCKHB_20305	JBIEJC_15390
group_2011	pstB	Phosphate import ATP-binding protein PstB	15	15	1	1	2194	810	810	810	KPKPNC_22025		CMNEKI_13025	OCNLOL_21120		OHLMII_06865	GEAANE_16730	BOEJLE_07905	MPOJJA_06040	IKDOHO_00505	FCLLKN_11940	JODFAL_05525	HBFCFN_03270	GOIHAP_03800	HJCFFG_01880	APCKHB_04320	JBIEJC_04580
group_2009		hypothetical protein	15	15	1	1	2192	159	345	332.6			CMNEKI_05130	OCNLOL_23730	LOJIMG_10750	OHLMII_05400	GEAANE_11640	BOEJLE_20080	MPOJJA_22910	IKDOHO_04560	FCLLKN_00090	JODFAL_22095	HBFCFN_11455	GOIHAP_01675	HJCFFG_15145	APCKHB_07330	JBIEJC_10295
group_1993		Secreted protein	15	15	1	1	2176	237	237	237	KPKPNC_17685	FLMNLA_16585	CMNEKI_05295	OCNLOL_20565	LOJIMG_12120	OHLMII_20670	GEAANE_07665		MPOJJA_12855	IKDOHO_21665		JODFAL_12685	HBFCFN_03920	GOIHAP_03365	HJCFFG_15585	APCKHB_01640	JBIEJC_13225
group_1981		hypothetical protein;Effector-associated domain-containing protein	15	16	1.06667	1	2162	372	3012	2235	KPKPNC_22330	FLMNLA_05245	CMNEKI_10880	OCNLOL_00445		OHLMII_06080	GEAANE_06930		MPOJJA_10570;MPOJJA_11505	IKDOHO_10245	FCLLKN_09025	JODFAL_11270	HBFCFN_22850	GOIHAP_05115	HJCFFG_14830	APCKHB_18290	JBIEJC_25705
group_1975	;cmpC	hypothetical protein;Bicarbonate transport ATP-binding protein CmpC;ABC transporter substrate-binding protein	15	16	1.06667	1	2156	180	1209	1099.6	KPKPNC_20770	1_refound_334	CMNEKI_12515		LOJIMG_01050;LOJIMG_17030	OHLMII_00800		BOEJLE_19355	MPOJJA_05405	IKDOHO_14725	FCLLKN_10995	JODFAL_09260	HBFCFN_04895	GOIHAP_20395	HJCFFG_04385	APCKHB_16410	JBIEJC_07130
group_1972		hypothetical protein;non-specific serine/threonine protein kinase	15	15	1	1	2153	336	1404	1272.4	KPKPNC_17410		CMNEKI_28505	OCNLOL_16620		OHLMII_16605	GEAANE_07965	BOEJLE_22685	MPOJJA_24040	IKDOHO_23025	FCLLKN_03995	JODFAL_14135	HBFCFN_21120	GOIHAP_14890	HJCFFG_18875	APCKHB_20855	JBIEJC_22620
group_1971		hypothetical protein;DUF2292 domain-containing protein	15	15	1	1	2152	186	186	186	KPKPNC_18430	FLMNLA_18195	CMNEKI_26435	OCNLOL_23370		OHLMII_04520	GEAANE_13905	BOEJLE_19235	MPOJJA_14630	IKDOHO_22470		JODFAL_19510	HBFCFN_02805	GOIHAP_16215	HJCFFG_13055	APCKHB_15410	JBIEJC_24110
group_1960		Nif11 domain-containing protein	15	15	1	1	2141	222	222	222	KPKPNC_12665		CMNEKI_21175	OCNLOL_23245	LOJIMG_14440	OHLMII_01780	GEAANE_05610	BOEJLE_18545	MPOJJA_15960	IKDOHO_10510		JODFAL_11655	HBFCFN_15795	GOIHAP_18070	HJCFFG_01500	APCKHB_16190	JBIEJC_02255
group_1954		Ycf34	15	15	1	1	2135	249	249	249	KPKPNC_03790	FLMNLA_20395	CMNEKI_22570	OCNLOL_11340	LOJIMG_07825	OHLMII_02865	GEAANE_20780	BOEJLE_09545	MPOJJA_18050	IKDOHO_20840		JODFAL_03885	HBFCFN_19790	GOIHAP_14975	HJCFFG_23990	APCKHB_22135
group_1952		hypothetical protein;tRNA nucleotidyltransferase CC-adding	15	16	1.06667	1	2133	297	1233	1144.88	KPKPNC_03785;KPKPNC_03780	FLMNLA_20390	CMNEKI_22575	OCNLOL_11345	LOJIMG_07820	OHLMII_02870	GEAANE_20785	BOEJLE_09540	MPOJJA_18055	IKDOHO_20845		JODFAL_03890	HBFCFN_19795	GOIHAP_14980	HJCFFG_23985	APCKHB_22140
group_1949		hypothetical protein	15	15	1	1	2130	261	261	261	KPKPNC_20530	FLMNLA_00365	CMNEKI_18700			OHLMII_09960	GEAANE_02245	BOEJLE_08320	MPOJJA_24230	IKDOHO_19385	FCLLKN_18710	JODFAL_14290	HBFCFN_09640	GOIHAP_16820	HJCFFG_22995	APCKHB_15755	JBIEJC_00800
group_1930		Anti-sigma factor antagonist	15	15	1	1	2110	351	351	351			CMNEKI_05140	OCNLOL_21720	LOJIMG_10495	OHLMII_05410	GEAANE_11655	BOEJLE_23525	MPOJJA_22900	IKDOHO_04570	FCLLKN_00100	JODFAL_22105	HBFCFN_11465	GOIHAP_01685	HJCFFG_15155	APCKHB_07340	JBIEJC_10305
group_1929		BON domain-containing protein	15	15	1	1	2109	333	333	333			CMNEKI_05150	OCNLOL_00405	LOJIMG_08005	OHLMII_05420	GEAANE_18960	BOEJLE_13180	MPOJJA_22890	IKDOHO_04580	FCLLKN_00110	JODFAL_22115	HBFCFN_11475	GOIHAP_01695	HJCFFG_15165	APCKHB_07350	JBIEJC_12495
group_1926		DUF2283 domain-containing protein	15	15	1	1	2106	204	240	214.2	KPKPNC_19655	FLMNLA_16055	CMNEKI_11400	OCNLOL_20300	LOJIMG_04215	OHLMII_06120	GEAANE_06305	BOEJLE_21750	MPOJJA_11545	IKDOHO_10205		JODFAL_11230	HBFCFN_22890	GOIHAP_05075	HJCFFG_05080	APCKHB_18250
group_1920		Photosystem II reaction center Psb28 protein	15	15	1	1	2100	339	339	339	KPKPNC_12915	FLMNLA_19235	CMNEKI_24265	OCNLOL_24725		OHLMII_18455	GEAANE_07105		MPOJJA_12060	IKDOHO_05835	FCLLKN_02800	JODFAL_17955	HBFCFN_06745	GOIHAP_24185	HJCFFG_30060	APCKHB_15220	JBIEJC_24410
group_1918		DUF565 domain-containing protein	15	15	1	1	2098	342	342	342	KPKPNC_19645	FLMNLA_18965	CMNEKI_03465	OCNLOL_01310		OHLMII_13995	GEAANE_03450	BOEJLE_08365	MPOJJA_02705	IKDOHO_20865	FCLLKN_03030	JODFAL_16345	HBFCFN_20900	GOIHAP_16665	HJCFFG_24510	APCKHB_21425
group_1915		hypothetical protein;tRNA-dihydrouridine synthase A;tRNA-dihydrouridine(20/20a) synthase	15	16	1.06667	1	2095	405	1071	996.75	KPKPNC_20025		CMNEKI_21050	OCNLOL_07245	LOJIMG_14370	OHLMII_19010	GEAANE_02230	BOEJLE_22260;BOEJLE_22255	MPOJJA_02910	IKDOHO_14870		JODFAL_06610	HBFCFN_15225	GOIHAP_00525	HJCFFG_14270	APCKHB_20895	JBIEJC_02360
group_1914		23S rRNA (Guanosine2251-2'-O)-methyltransferase;hypothetical protein	15	15	1	1	2094	168	867	783.214	KPKPNC_20480	FLMNLA_06970	CMNEKI_09315	OCNLOL_21430	LOJIMG_08300	OHLMII_21145	6_refound_1224	BOEJLE_09645	MPOJJA_03410	IKDOHO_01820		JODFAL_06455	HBFCFN_02400	GOIHAP_01140	HJCFFG_10175	APCKHB_01190
group_1899		hypothetical protein	15	15	1	1	2079	201	201	201	KPKPNC_00740		CMNEKI_23010	OCNLOL_12990	LOJIMG_10860	OHLMII_00440	GEAANE_00375	BOEJLE_14205	MPOJJA_04635	IKDOHO_07620		JODFAL_00060	HBFCFN_06535	GOIHAP_12875	HJCFFG_23110	APCKHB_19685	JBIEJC_13115
group_1882		Uncharacterized protein sll0400	15	15	1	1	2062	495	495	495	KPKPNC_18240	FLMNLA_20880	CMNEKI_13120	3_refound_724		OHLMII_14140	GEAANE_07465	BOEJLE_10940	MPOJJA_23120	IKDOHO_03255	FCLLKN_01945	JODFAL_06125	HBFCFN_07945	GOIHAP_23780	HJCFFG_23165	APCKHB_06970
group_1878		Saccharopine dehydrogenase NADP binding domain-containing protein	15	15	1	1	2058	1098	1098	1098	KPKPNC_22500		CMNEKI_16090	OCNLOL_03365		OHLMII_01395	GEAANE_17375	BOEJLE_02215	MPOJJA_24585	IKDOHO_02160	FCLLKN_01485	JODFAL_10360	HBFCFN_04120	GOIHAP_13500	HJCFFG_23360	APCKHB_03445	JBIEJC_11045
group_1875		Translation initiation factor IF-3	15	15	1	1	2055	531	531	531	KPKPNC_19240		CMNEKI_25345		LOJIMG_11740	OHLMII_02460	GEAANE_04045	BOEJLE_00125	MPOJJA_18160	IKDOHO_26595	10_refound_1715	JODFAL_09385	HBFCFN_22470	GOIHAP_22160	HJCFFG_02965	APCKHB_01915	JBIEJC_16315
group_1869		DUF3177 domain-containing protein;hypothetical protein	15	15	1	1	2049	333	594	576.6	KPKPNC_13525		CMNEKI_01715	OCNLOL_08135	LOJIMG_12030	OHLMII_02710	GEAANE_01165	BOEJLE_18065	MPOJJA_17555	IKDOHO_24290		JODFAL_14890	HBFCFN_21405	GOIHAP_21730	HJCFFG_26645	APCKHB_10200	JBIEJC_23445
group_1863		Putative restriction endonuclease domain-containing protein;hypothetical protein	15	17	1.13333	1	2040	174	774	378.643	KPKPNC_00140	1_refound_332	CMNEKI_04600	3_refound_723	4_refound_906	OHLMII_13195	GEAANE_14140	BOEJLE_17635;BOEJLE_04505	MPOJJA_22150	IKDOHO_26925	FCLLKN_03110		HBFCFN_22740	GOIHAP_23505	HJCFFG_04120;HJCFFG_04115	APCKHB_08240
group_1862		hypothetical protein;Two-component response regulator protein	15	15	1	1	2039	420	768	692.6	KPKPNC_12600		CMNEKI_09260	OCNLOL_19785	LOJIMG_11730	OHLMII_08700	GEAANE_10245	BOEJLE_16640	MPOJJA_02400	IKDOHO_01875		JODFAL_18490	HBFCFN_02345	GOIHAP_01085	HJCFFG_13690	APCKHB_01135	JBIEJC_14945
group_1854		hypothetical protein;NAD-dependent formate dehydrogenase alpha subunit	15	15	1	1	2031	504	717	702.8	KPKPNC_21395		CMNEKI_20770		LOJIMG_06575	OHLMII_15160	GEAANE_12555	BOEJLE_14290	MPOJJA_07010	IKDOHO_03710	FCLLKN_16950	JODFAL_07270	HBFCFN_01710	GOIHAP_00100	HJCFFG_10680	APCKHB_00865	JBIEJC_07495
group_1849		hypothetical protein;Poly(ethylene terephthalate) hydrolase	15	16	1.06667	1	2026	600	1683	1447.69	KPKPNC_07480	FLMNLA_14880	CMNEKI_21105		LOJIMG_02900	OHLMII_01710	GEAANE_08165;GEAANE_08170	BOEJLE_05305	MPOJJA_06860	IKDOHO_10440		JODFAL_08785	HBFCFN_15725	GOIHAP_18000	HJCFFG_07780	APCKHB_16120	JBIEJC_19825
group_1848		putative membrane transporter protein	15	15	1	1	2025	762	762	762	KPKPNC_07470	FLMNLA_14890	CMNEKI_21115		LOJIMG_02910	OHLMII_01720	GEAANE_21940	BOEJLE_05295	MPOJJA_06850	IKDOHO_10450		JODFAL_08795	HBFCFN_15735	GOIHAP_18010	HJCFFG_07770	APCKHB_16130	JBIEJC_19815
group_1844		Integral membrane protein;hypothetical protein	15	15	1	1	2020	261	627	602.6	KPKPNC_08855		CMNEKI_27960		LOJIMG_16665	OHLMII_11240	GEAANE_18750	BOEJLE_00820	MPOJJA_16965	IKDOHO_11560	FCLLKN_07620	JODFAL_22910	HBFCFN_18020	GOIHAP_17045	HJCFFG_04720	APCKHB_20950	JBIEJC_05575
group_1843		Putative restriction endonuclease domain-containing protein;hypothetical protein	15	23	1.53333	1	2019	177	723	409.304	KPKPNC_12645;KPKPNC_12650	FLMNLA_04420	CMNEKI_19420;CMNEKI_19425		LOJIMG_06760	OHLMII_07095;OHLMII_07090	GEAANE_14570	BOEJLE_16715	MPOJJA_07940	IKDOHO_14525;IKDOHO_14520	FCLLKN_07800	JODFAL_19240;JODFAL_19245	HBFCFN_07130;HBFCFN_07125	GOIHAP_16385;GOIHAP_16390	HJCFFG_03675	APCKHB_13400;APCKHB_13395
group_1842		hypothetical protein;Flavin-dependent dehydrogenase	15	15	1	1	2018	189	1965	1846.6		FLMNLA_15080	CMNEKI_11705	OCNLOL_02265	LOJIMG_11495	OHLMII_18585	GEAANE_13140		MPOJJA_11475	IKDOHO_16165	FCLLKN_00675	JODFAL_19255	HBFCFN_05680	GOIHAP_08145	HJCFFG_21455	APCKHB_13000	JBIEJC_22725
ywaD	ywaD;	Aminopeptidase YwaD;Putative aminopeptidase	15	15	1	1	2011	756	849	842.8	KPKPNC_05215	FLMNLA_06370	CMNEKI_09040	OCNLOL_11395	LOJIMG_13405	OHLMII_13085	GEAANE_03140	BOEJLE_22360	MPOJJA_20310	IKDOHO_16445		JODFAL_04465	HBFCFN_05380	GOIHAP_05765	HJCFFG_03140	APCKHB_06860
group_1825	pstA;	Phosphate transport system permease protein PstA;hypothetical protein	15	15	1	1	2000	483	894	866.6	KPKPNC_19605		CMNEKI_22710	OCNLOL_06925	LOJIMG_02480	OHLMII_06830	GEAANE_12515	BOEJLE_21800	MPOJJA_13630	IKDOHO_00540	FCLLKN_00505	JODFAL_05560	HBFCFN_03305	GOIHAP_03835	HJCFFG_01920	APCKHB_04355
secD	;secD	hypothetical protein;Protein-export protein;Protein translocase subunit SecD	15	17	1.13333	1	1995	234	1407	1167.53	KPKPNC_03350		CMNEKI_13155;CMNEKI_13160	OCNLOL_05835		OHLMII_12850	GEAANE_16455	BOEJLE_04650	MPOJJA_00065	IKDOHO_04830	FCLLKN_01440	JODFAL_04960	HBFCFN_17995	GOIHAP_14955	HJCFFG_14885	APCKHB_17310	JBIEJC_00120;JBIEJC_00125
group_1818		TIGR00341 family protein	15	15	1	1	1990	990	990	990	KPKPNC_11345		CMNEKI_22015	OCNLOL_20495	LOJIMG_11860	OHLMII_13830	GEAANE_02725	BOEJLE_11925	MPOJJA_14890	IKDOHO_07670		JODFAL_22265	HBFCFN_08065	GOIHAP_06645	HJCFFG_00650	APCKHB_11475	JBIEJC_06065
group_1815		ABC-type transporter integral membrane subunit	15	15	1	1	1987	1128	1128	1128		1_refound_274	CMNEKI_01530	OCNLOL_20955	LOJIMG_10890	OHLMII_15120	GEAANE_09855	BOEJLE_10575	MPOJJA_14870	IKDOHO_18750		JODFAL_15370	HBFCFN_01260	GOIHAP_00350	HJCFFG_15975	APCKHB_03050	JBIEJC_14690
group_1805		Low temperature-induced protein	15	15	1	1	1975	333	333	333	KPKPNC_02600	FLMNLA_01980	CMNEKI_01210	OCNLOL_20790		OHLMII_09590	GEAANE_20105	BOEJLE_14090	MPOJJA_22735	IKDOHO_06605		JODFAL_14090	HBFCFN_11820	GOIHAP_11430	HJCFFG_19700	APCKHB_11890	JBIEJC_14560
cobW	cobW	CobW C-terminal domain-containing protein	15	15	1	1	1972	1086	1104	1101.6	KPKPNC_18555	FLMNLA_05205	CMNEKI_06235		LOJIMG_17605	OHLMII_14165	GEAANE_07440	BOEJLE_14885	MPOJJA_14770	IKDOHO_03230	FCLLKN_11645	JODFAL_06100	HBFCFN_07970	GOIHAP_23755		APCKHB_07030	JBIEJC_22875
group_1800		Putative beta-lactamase protein;hypothetical protein	15	15	1	1	1968	207	1182	1061.8	KPKPNC_08915		CMNEKI_12735	OCNLOL_09790	LOJIMG_12885	OHLMII_07330	GEAANE_19415		MPOJJA_00365	IKDOHO_24060	FCLLKN_08295	JODFAL_20235	HBFCFN_05925	GOIHAP_08390	HJCFFG_22920	APCKHB_13245	JBIEJC_05465
group_1791		Oxidoreductase	15	15	1	1	1958	1128	1128	1128	KPKPNC_21385	FLMNLA_20650	CMNEKI_08865	OCNLOL_13395		OHLMII_10285	GEAANE_14755	BOEJLE_15980	MPOJJA_01295	IKDOHO_20305		JODFAL_05160	HBFCFN_08610	GOIHAP_08985	HJCFFG_05005	APCKHB_09750	JBIEJC_12450
group_1790		Fructose-16-bisphosphate aldolase;hypothetical protein;Fructose-bisphosphate aldolase class II;Fructose-bisphosphate aldolase	15	16	1.06667	1	1957	270	1080	991.688	KPKPNC_21380	FLMNLA_20645	CMNEKI_08860	OCNLOL_13400		OHLMII_10290	GEAANE_14750	BOEJLE_15975;BOEJLE_15970	MPOJJA_01300	IKDOHO_20310		JODFAL_05165	HBFCFN_08615	GOIHAP_08980	HJCFFG_05000	APCKHB_09745	JBIEJC_01735
group_1784		Homoserine kinase;hypothetical protein	15	15	1	1	1951	207	927	877.2	KPKPNC_12840		CMNEKI_06985	OCNLOL_23465	LOJIMG_11470	OHLMII_14330	GEAANE_08975		MPOJJA_23465	IKDOHO_11235	FCLLKN_17200	JODFAL_10890	HBFCFN_20050	GOIHAP_07310	HJCFFG_21705	APCKHB_02510	JBIEJC_03430
ribD	;ribD	hypothetical protein;Riboflavin biosynthesis protein RibD	15	17	1.13333	1	1947	141	1098	921.176		FLMNLA_12315	CMNEKI_00720	OCNLOL_00680		OHLMII_01925	GEAANE_15420	BOEJLE_21185;BOEJLE_21180	MPOJJA_15500;MPOJJA_15495	IKDOHO_03880	FCLLKN_07340	JODFAL_11840	HBFCFN_18220	GOIHAP_08480	HJCFFG_08805	APCKHB_07900	JBIEJC_06005
group_1775		ABC transmembrane type-1 domain-containing protein;hypothetical protein	15	15	1	1	1941	813	1638	1574.54	KPKPNC_14885	FLMNLA_08545	CMNEKI_02380	3_refound_718	LOJIMG_00100	OHLMII_03870	GEAANE_12730	BOEJLE_07505	MPOJJA_01370	IKDOHO_15000		11_refound_1832	HBFCFN_20290	GOIHAP_13930	HJCFFG_11830	APCKHB_04840
group_1760		hypothetical protein;Proline--tRNA ligase	15	15	1	1	1926	624	1812	1643.2	KPKPNC_12690		CMNEKI_21150	OCNLOL_23270	LOJIMG_07550	OHLMII_01755	GEAANE_21980		MPOJJA_15935	IKDOHO_10485	FCLLKN_08755	JODFAL_11630	HBFCFN_15770	GOIHAP_18045	HJCFFG_08620	APCKHB_16165	JBIEJC_01165
group_1754		Acyl carrier protein;hypothetical protein	15	15	1	1	1920	114	252	232.6	KPKPNC_10765		CMNEKI_12840		LOJIMG_13220	OHLMII_15595	GEAANE_01465	BOEJLE_04220	MPOJJA_11770	IKDOHO_09520	FCLLKN_17850	JODFAL_05980	HBFCFN_02750	GOIHAP_04845	HJCFFG_18025	APCKHB_23590	JBIEJC_14480
group_1739		Short-chain alcohol dehydrogenase	15	15	1	1	1903	777	777	777	KPKPNC_10500	FLMNLA_09825	CMNEKI_24795	OCNLOL_16910	LOJIMG_12625	OHLMII_00900	6_refound_1215	BOEJLE_09465	MPOJJA_11165	IKDOHO_00065		JODFAL_01855	HBFCFN_17500	GOIHAP_20885	HJCFFG_15485	APCKHB_16700
group_1732		hypothetical protein	15	15	1	1	1895	231	342	298.6	KPKPNC_20745		CMNEKI_12490	OCNLOL_07760		OHLMII_00775	GEAANE_02660	BOEJLE_16655	MPOJJA_05385	IKDOHO_14700	FCLLKN_13890	JODFAL_09235	HBFCFN_04870	GOIHAP_20370	HJCFFG_26050	APCKHB_16385	JBIEJC_01490
group_1726		Metalloprotease	15	15	1	1	1887	621	621	621	KPKPNC_15245	FLMNLA_01950	CMNEKI_01240	OCNLOL_20820		OHLMII_09560	GEAANE_18140	BOEJLE_05290	MPOJJA_22705	IKDOHO_06575		JODFAL_14120	HBFCFN_11790	GOIHAP_11460	HJCFFG_19520	APCKHB_11860	JBIEJC_08495
group_1720		hypothetical protein	15	15	1	1	1881	240	240	240	KPKPNC_08905		CMNEKI_12725	OCNLOL_09800		OHLMII_07340	GEAANE_03635	BOEJLE_12740	MPOJJA_00355	IKDOHO_24050	FCLLKN_08285	JODFAL_20270	HBFCFN_05915	GOIHAP_08380	HJCFFG_22930	APCKHB_13235	JBIEJC_19200
group_1713		hypothetical protein	15	15	1	1	1874	408	477	426.4	KPKPNC_06095	FLMNLA_00070	CMNEKI_22760	OCNLOL_12770	LOJIMG_12360	OHLMII_16955	GEAANE_19695		MPOJJA_09395	IKDOHO_06495	FCLLKN_01320	JODFAL_01710	HBFCFN_18685	GOIHAP_01495	HJCFFG_11320	APCKHB_20235
group_1711		hypothetical protein;Uncharacterized RNA methyltransferase sll1967	15	15	1	1	1872	948	1368	1338	0_refound_194	FLMNLA_11885	CMNEKI_21290		LOJIMG_05230	OHLMII_10565	GEAANE_11450	BOEJLE_12675	MPOJJA_20345	IKDOHO_11415	FCLLKN_01680	JODFAL_11145	HBFCFN_19580	GOIHAP_09310	HJCFFG_10895	APCKHB_02780
group_1697	copG;	Ribbon-helix-helix protein CopG domain-containing protein;hypothetical protein	15	15	1	1	1854	171	261	255	KPKPNC_09290		CMNEKI_08915	OCNLOL_13605	LOJIMG_09505	OHLMII_04405	GEAANE_08030	BOEJLE_02050	MPOJJA_22260	IKDOHO_01125	FCLLKN_06115	JODFAL_13710	HBFCFN_12220	GOIHAP_11270		APCKHB_05705	JBIEJC_05360
group_1691		Recombinase domain-containing protein;hypothetical protein	15	15	1	1	1846	273	441	396.4	KPKPNC_20040		CMNEKI_23595	OCNLOL_00740	LOJIMG_03840	OHLMII_04350	GEAANE_22535	BOEJLE_03025	MPOJJA_07635	IKDOHO_03530	FCLLKN_05965	JODFAL_11420	HBFCFN_09220	GOIHAP_19245		APCKHB_19455	JBIEJC_08825
hicB	;hicB	hypothetical protein;Type II toxin-antitoxin system HicB family antitoxin	15	15	1	1	1822	192	243	198.8	KPKPNC_10245		CMNEKI_10925	OCNLOL_05540	LOJIMG_02975	OHLMII_06035	GEAANE_19785		MPOJJA_09655	IKDOHO_10290	FCLLKN_18700	JODFAL_11315	HBFCFN_15350	GOIHAP_11315	HJCFFG_30600	APCKHB_18335	JBIEJC_19590
group_1657		PIN domain-containing protein	15	15	1	1	1808	411	411	411			CMNEKI_19845	OCNLOL_02105	4_refound_899	OHLMII_01480	GEAANE_02360	BOEJLE_04900	MPOJJA_05125	IKDOHO_21520	FCLLKN_01390	JODFAL_12555	HBFCFN_03775	GOIHAP_03220	HJCFFG_09980	APCKHB_01495	JBIEJC_03365
group_1642		Periplasmic or secreted lipoprotein	15	15	1	1	1793	228	228	228	KPKPNC_17230	FLMNLA_20610	CMNEKI_26025	OCNLOL_04475	LOJIMG_07500	OHLMII_02060	GEAANE_07360		MPOJJA_15130	IKDOHO_06115		JODFAL_07650	HBFCFN_18355	GOIHAP_02735	HJCFFG_18485	APCKHB_08035	JBIEJC_05535
group_1635		DUF2470 domain-containing protein	15	15	1	1	1785	282	282	282	KPKPNC_13120	FLMNLA_04855	CMNEKI_12395	OCNLOL_16930		OHLMII_21510	GEAANE_00765	BOEJLE_12150	MPOJJA_11185	IKDOHO_00045		JODFAL_13510	HBFCFN_17480	GOIHAP_20865	HJCFFG_15505	APCKHB_16680	JBIEJC_22270
group_1612		Cobyric acid synthase;hypothetical protein	15	15	1	1	1760	252	1476	1380.92	KPKPNC_13540		CMNEKI_06695	OCNLOL_21550	4_refound_898	OHLMII_15925	GEAANE_19090	7_refound_1380	MPOJJA_08070	IKDOHO_20980		JODFAL_22620	HBFCFN_21015	GOIHAP_22000	HJCFFG_28740	APCKHB_11605	JBIEJC_03785
group_1600	;vapC	hypothetical protein;Ribonuclease VapC;PIN domain-containing protein	15	15	1	1	1747	207	408	245.8	KPKPNC_05930	FLMNLA_21020	CMNEKI_16005	OCNLOL_11435	LOJIMG_00535	OHLMII_13045	GEAANE_09255	BOEJLE_21010	MPOJJA_20270	IKDOHO_16405		JODFAL_04425	HBFCFN_05420	GOIHAP_05805		APCKHB_06900	JBIEJC_02085
group_1576		3-isopropylmalate dehydrogenase	15	15	1	1	1720	1086	1086	1086	KPKPNC_04995		CMNEKI_19465		LOJIMG_11430	OHLMII_07050	GEAANE_18805	BOEJLE_03355	MPOJJA_21100	IKDOHO_26130	FCLLKN_01585	JODFAL_21250	HBFCFN_07170	GOIHAP_16430	HJCFFG_10545	APCKHB_13440	JBIEJC_03650
group_1573		TIR domain-containing protein;hypothetical protein	15	15	1	1	1717	522	3960	2264.8	KPKPNC_15970		CMNEKI_15470	OCNLOL_00970	LOJIMG_15560	OHLMII_18370	GEAANE_18420		MPOJJA_03275	IKDOHO_08205	FCLLKN_15340	JODFAL_20195	HBFCFN_06660	GOIHAP_22530	HJCFFG_12845	APCKHB_15135	JBIEJC_07995
group_1572		ATP-dependent Clp protease proteolytic subunit	15	15	1	1	1716	603	603	603	KPKPNC_11620	FLMNLA_09770	CMNEKI_18085	OCNLOL_13070		OHLMII_02325	GEAANE_17195	BOEJLE_04095	MPOJJA_01130	IKDOHO_15315	FCLLKN_06645	JODFAL_11025	HBFCFN_22335	GOIHAP_14140	HJCFFG_10020	APCKHB_00940
group_1571		Putative restriction endonuclease domain-containing protein	15	15	1	1	1715	603	603	603	KPKPNC_09715	FLMNLA_18170	CMNEKI_21910	OCNLOL_23345	LOJIMG_07460	OHLMII_04495	GEAANE_00465		MPOJJA_21715	IKDOHO_22495		JODFAL_19535	HBFCFN_02780	GOIHAP_16190	HJCFFG_03595	APCKHB_15385	JBIEJC_11385
group_1562		Pyridoxal phosphate homeostasis protein;hypothetical protein	15	15	1	1	1706	210	660	577	KPKPNC_17000	FLMNLA_20715	CMNEKI_01080	OCNLOL_18000	LOJIMG_02460	OHLMII_05910	GEAANE_12425	BOEJLE_13995	MPOJJA_07370	IKDOHO_16590		JODFAL_05755	HBFCFN_05235	GOIHAP_05620		APCKHB_06715	JBIEJC_09600
group_1557		Phosphoribosylglycinamide formyltransferase;hypothetical protein	15	15	1	1	1700	165	639	582.2	KPKPNC_10305	FLMNLA_03330	CMNEKI_05035	OCNLOL_17690		OHLMII_05305	GEAANE_21190	BOEJLE_17535	MPOJJA_18985	IKDOHO_04465		JODFAL_22000	HBFCFN_11360	GOIHAP_01580	HJCFFG_12975	APCKHB_07235	JBIEJC_13410
group_1537		Alanine dehydrogenase	15	15	1	1	1680	1020	1086	1081.6		FLMNLA_00610	CMNEKI_14390	OCNLOL_11170	LOJIMG_07860	OHLMII_17085	GEAANE_10130	BOEJLE_10125	MPOJJA_03005	IKDOHO_21110	FCLLKN_18015	JODFAL_10465	HBFCFN_18815	GOIHAP_09725	HJCFFG_16930	APCKHB_09800
kaiA	kaiA	Circadian clock oscillator protein KaiA	15	15	1	1	1670	873	930	926.2	KPKPNC_15930	FLMNLA_03295	CMNEKI_06765		LOJIMG_11610	OHLMII_05800	GEAANE_00365	BOEJLE_05695	MPOJJA_04190	IKDOHO_16700		JODFAL_03905	HBFCFN_05125	GOIHAP_05510	HJCFFG_16260	APCKHB_06605	JBIEJC_17115
group_1524		Transposase	15	15	1	1	1664	123	123	123	KPKPNC_16255		CMNEKI_01035	OCNLOL_18045	4_refound_894	OHLMII_05865	GEAANE_12470	BOEJLE_16270	MPOJJA_10245	IKDOHO_16635	FCLLKN_03225	JODFAL_05710	HBFCFN_05190	GOIHAP_05575		APCKHB_06670	JBIEJC_20820
group_1515		Circadian oscillating polypeptide COP23	15	15	1	1	1654	609	609	609		FLMNLA_15175	CMNEKI_09090	OCNLOL_12515	LOJIMG_13240	OHLMII_13135		BOEJLE_11410	MPOJJA_10075	IKDOHO_16495	FCLLKN_17055	JODFAL_04515	HBFCFN_05330	GOIHAP_05715	HJCFFG_01700	APCKHB_06810	JBIEJC_24585
group_1505		Coenzyme F420 hydrogenase subunit beta	15	15	1	1	1644	1194	1194	1194	KPKPNC_09115	FLMNLA_12350	CMNEKI_05795	3_refound_526	LOJIMG_13850	OHLMII_06230	GEAANE_15155		MPOJJA_18580	IKDOHO_07185		JODFAL_07120	HBFCFN_13575	GOIHAP_15790	HJCFFG_10115	APCKHB_19775	JBIEJC_03725
group_1498		Acetylglutamate kinase	15	15	1	1	1637	195	195	195			CMNEKI_05135	3_refound_711	LOJIMG_10755	OHLMII_05405	GEAANE_11650	BOEJLE_23520	MPOJJA_22905	IKDOHO_04565	FCLLKN_00095	JODFAL_22100	HBFCFN_11460	GOIHAP_01680	HJCFFG_15150	APCKHB_07335	JBIEJC_10300
group_1496		hypothetical protein;Photosystem II q(B) protein;Photosystem II protein D1	15	18	1.2	1	1633	93	444	210	KPKPNC_13180	FLMNLA_19160		OCNLOL_11850	LOJIMG_13580	OHLMII_13705;OHLMII_14570	GEAANE_04430	BOEJLE_16695	MPOJJA_04660	IKDOHO_24740		JODFAL_22305	HBFCFN_18090	GOIHAP_23995	HJCFFG_27770;HJCFFG_02005;HJCFFG_12250	APCKHB_05555	JBIEJC_23165
group_1486		DUF6398 domain-containing protein	15	15	1	1	1622	1011	1011	1011		FLMNLA_09740	CMNEKI_14065	OCNLOL_23810		OHLMII_09515	GEAANE_12500	BOEJLE_12180	MPOJJA_00230	IKDOHO_00320	FCLLKN_10175	JODFAL_14070	HBFCFN_15590	GOIHAP_18420	HJCFFG_02045	APCKHB_04135	JBIEJC_27700
mnhD	;mnhD	hypothetical protein;Formate hydrogenlyase subunit 3/multisubunit Na+/H+ antiporter MnhD subunit	15	15	1	1	1610	192	1437	1276.71	KPKPNC_03420		CMNEKI_15700		LOJIMG_12465	OHLMII_13415	GEAANE_14795	BOEJLE_08195	MPOJJA_08835	IKDOHO_18825	10_refound_1711	JODFAL_03045	HBFCFN_09520	GOIHAP_02550	HJCFFG_05410	APCKHB_12540	JBIEJC_02690
group_1466		Photosystem II reaction center protein T	15	15	1	1	1600	96	96	96		FLMNLA_18910	CMNEKI_11680	OCNLOL_03265	LOJIMG_14815	OHLMII_02380	GEAANE_14170	BOEJLE_01190	MPOJJA_00660	IKDOHO_26675		JODFAL_09465	HBFCFN_22390	GOIHAP_22080	HJCFFG_22830	APCKHB_01995	JBIEJC_24890
group_1461		Tetratricopeptide repeat protein;hypothetical protein	15	15	1	1	1595	222	282	278	KPKPNC_00860	FLMNLA_11875	CMNEKI_21300	OCNLOL_16025	LOJIMG_05220	OHLMII_10575	GEAANE_18935	BOEJLE_12665	MPOJJA_20355	IKDOHO_11425	FCLLKN_16345	JODFAL_11135	HBFCFN_19590	GOIHAP_09300		APCKHB_02790
group_1444		DUF3067 domain-containing protein	15	15	1	1	1577	318	318	318	0_refound_22		CMNEKI_03670		LOJIMG_08835	OHLMII_15870	GEAANE_12085	BOEJLE_10885	MPOJJA_02245	IKDOHO_20925	FCLLKN_02505	JODFAL_10710	HBFCFN_20960	GOIHAP_21945	HJCFFG_08070	APCKHB_11550	JBIEJC_23990
group_1437		hypothetical protein;N-acetylglucosamine-6-phosphate deacetylase	15	15	1	1	1568	501	1152	1082.4	KPKPNC_03230		CMNEKI_07540	OCNLOL_12845	LOJIMG_06700	OHLMII_23795	GEAANE_09300	BOEJLE_22000	MPOJJA_08670	IKDOHO_13880		JODFAL_10630	HBFCFN_24375	GOIHAP_20785	HJCFFG_16730	APCKHB_21245	JBIEJC_17380
group_1415		hypothetical protein;Glutamyl-tRNA reductase	15	15	1	1	1543	186	1287	1213.6		FLMNLA_01085	CMNEKI_21125	OCNLOL_19195		OHLMII_01730	GEAANE_21950	BOEJLE_07050	MPOJJA_06840	IKDOHO_10460	FCLLKN_15935	JODFAL_08805	HBFCFN_15745	GOIHAP_18020	HJCFFG_03025	APCKHB_16140	JBIEJC_00830
ndhK	;ndhK	hypothetical protein;photosynthetic/respiratory NAD(P)H-quinone oxidoreductase subunit K	15	15	1	1	1536	141	744	703.8	KPKPNC_05250		CMNEKI_09565	OCNLOL_13185	LOJIMG_04675	OHLMII_06210	GEAANE_14565	BOEJLE_14375	MPOJJA_18600	IKDOHO_07205	FCLLKN_10835	JODFAL_07140	HBFCFN_13555	GOIHAP_15770	HJCFFG_12630	APCKHB_19755
group_1401		Phycocyanin subunit alpha;hypothetical protein	15	16	1.06667	1	1528	171	489	449.25	KPKPNC_11330	FLMNLA_11970	CMNEKI_22000		LOJIMG_06305	OHLMII_13815	GEAANE_06835		MPOJJA_04225	IKDOHO_07655	FCLLKN_05085	JODFAL_22280	HBFCFN_08050	GOIHAP_06630	HJCFFG_20405;HJCFFG_07315	APCKHB_11460	JBIEJC_11395
group_1393		(R)-citramalate synthase;hypothetical protein	15	15	1	1	1520	393	1641	1510.4		FLMNLA_12850	CMNEKI_16340	OCNLOL_00340	LOJIMG_16350	OHLMII_03115	GEAANE_06465	BOEJLE_08950	MPOJJA_19695	IKDOHO_23290		JODFAL_15735	HBFCFN_08495	GOIHAP_20245	HJCFFG_23200	APCKHB_16950	JBIEJC_02190
group_1384		Acetolactate synthase;hypothetical protein	15	15	1	1	1510	882	1653	1601.6	KPKPNC_10030	FLMNLA_02275	CMNEKI_07005	OCNLOL_05215	LOJIMG_15380	OHLMII_14310	GEAANE_12820		MPOJJA_22205	IKDOHO_11255		JODFAL_21120	HBFCFN_20070	GOIHAP_07290	HJCFFG_08720	APCKHB_02490	JBIEJC_11555
group_1380		hypothetical protein;Pentapeptide repeat	15	15	1	1	1506	219	501	470.8	KPKPNC_14870	FLMNLA_08570	CMNEKI_02395	OCNLOL_16275	LOJIMG_07100	OHLMII_03885	GEAANE_11780	BOEJLE_09100	MPOJJA_01385	IKDOHO_14985		JODFAL_17725	HBFCFN_20305	GOIHAP_13945	HJCFFG_11865	APCKHB_04855
rpfC	rpfC	Sensory/regulatory protein RpfC	15	15	1	1	1504	810	810	810	KPKPNC_05795	FLMNLA_01785	CMNEKI_22660		LOJIMG_05760	OHLMII_06780	GEAANE_18055		MPOJJA_16640	IKDOHO_00590	FCLLKN_12970	JODFAL_05610	HBFCFN_03355	GOIHAP_03885	HJCFFG_21920	APCKHB_04405	JBIEJC_12045
group_1377		Phosphomannomutase	15	15	1	1	1502	321	321	321	KPKPNC_16260		CMNEKI_01030	3_refound_539	LOJIMG_07355	OHLMII_05860	GEAANE_12475	BOEJLE_16265	MPOJJA_10250	IKDOHO_16640	FCLLKN_03230	JODFAL_05705	HBFCFN_05185	GOIHAP_05570		APCKHB_06665	JBIEJC_20815
group_1366		hypothetical protein;ABC transporter ATP-binding protein	15	15	1	1	1489	360	753	726.8	KPKPNC_03075	FLMNLA_01145	CMNEKI_06400	OCNLOL_07605	LOJIMG_03430	OHLMII_22460	GEAANE_19615		MPOJJA_21165	IKDOHO_10630		JODFAL_21190	HBFCFN_07230	GOIHAP_03460	HJCFFG_13735	APCKHB_13500	JBIEJC_05800
group_1350		Putative membrane protein insertion efficiency factor	15	15	1	1	1468	231	240	236.6	KPKPNC_03175		CMNEKI_28415	OCNLOL_09765	LOJIMG_09810	OHLMII_02585	GEAANE_18605	BOEJLE_04420	MPOJJA_17430	IKDOHO_24165		JODFAL_14770	HBFCFN_21280	GOIHAP_21605	HJCFFG_30470	APCKHB_10325	JBIEJC_23375
metN	metN;	Methionine import ATP-binding protein MetN;hypothetical protein	15	15	1	1	1466	456	729	709.5	KPKPNC_03120	FLMNLA_19575	CMNEKI_12895	3_refound_703	LOJIMG_11030	OHLMII_07720	GEAANE_21160	BOEJLE_05540	MPOJJA_23305	IKDOHO_06085	FCLLKN_13555	JODFAL_22230	HBFCFN_18385	GOIHAP_02765		APCKHB_08065
group_1348		Glycerol-3-phosphate acyltransferase;hypothetical protein	15	16	1.06667	1	1465	513	657	633.562	KPKPNC_03030	FLMNLA_18055	CMNEKI_04395	OCNLOL_04195		OHLMII_06495	GEAANE_05865		MPOJJA_22080	IKDOHO_10955	FCLLKN_04690;FCLLKN_07570	JODFAL_21420	HBFCFN_16085	GOIHAP_01005	HJCFFG_04770	APCKHB_13885	JBIEJC_18780
group_1341		hypothetical protein;Adenylate cyclase	15	15	1	1	1458	228	1035	867.857	0_refound_181	FLMNLA_14060	CMNEKI_11665	OCNLOL_03280		OHLMII_02395		BOEJLE_15795	MPOJJA_00675	IKDOHO_26660	FCLLKN_15525	JODFAL_09450	HBFCFN_22405	GOIHAP_22095	HJCFFG_22845	APCKHB_01980	JBIEJC_24875
group_1339		MEKHLA domain-containing protein	15	15	1	1	1456	465	468	467	KPKPNC_05300	FLMNLA_13610	CMNEKI_00875	OCNLOL_18895	LOJIMG_09675	OHLMII_09330	GEAANE_15980	BOEJLE_11165	MPOJJA_13845	IKDOHO_17405		JODFAL_00355	HBFCFN_13525	GOIHAP_04455	HJCFFG_26895	APCKHB_10075
group_1332		hypothetical protein;Hydroxylamine reductase	15	15	1	1	1448	132	1629	1522.07	KPKPNC_21390		CMNEKI_20775	OCNLOL_10280	LOJIMG_06570	OHLMII_15155	GEAANE_12560	BOEJLE_14285	MPOJJA_07005	IKDOHO_03715		11_refound_1823	HBFCFN_01715	GOIHAP_00095	HJCFFG_10685	APCKHB_00870	JBIEJC_07500
group_1331		Acetyl-CoA acetyltransferase;hypothetical protein	15	15	1	1	1447	390	1191	1084.2	KPKPNC_15190	FLMNLA_20350	CMNEKI_02205		LOJIMG_15230	OHLMII_10335	GEAANE_05395	BOEJLE_03730	MPOJJA_22435	IKDOHO_20355	FCLLKN_01305	JODFAL_02720	HBFCFN_08660	GOIHAP_08935		APCKHB_09700	JBIEJC_19255
group_1329		hypothetical protein	15	18	1.2	1	1445	129	423	273.5	KPKPNC_09165	FLMNLA_18625	CMNEKI_24215	OCNLOL_12380		OHLMII_08340	GEAANE_16800	BOEJLE_02305;BOEJLE_02300	MPOJJA_20440	IKDOHO_13315		JODFAL_13575	HBFCFN_05505	GOIHAP_15500	HJCFFG_17150;HJCFFG_17145	APCKHB_10375	JBIEJC_13030;JBIEJC_10225
group_1325		TPR repeat	15	15	1	1	1441	420	420	420		FLMNLA_07895	CMNEKI_21380	OCNLOL_08110	LOJIMG_13165	OHLMII_02680	GEAANE_11095	BOEJLE_04065	MPOJJA_17525	IKDOHO_24260	FCLLKN_07435	JODFAL_14865	HBFCFN_21375	GOIHAP_21700		APCKHB_10230	JBIEJC_18620
group_1320		ATP synthase subunit I	15	15	1	1	1436	363	423	407	KPKPNC_18735		CMNEKI_09175	OCNLOL_07870	LOJIMG_08690	OHLMII_01510	GEAANE_11320		MPOJJA_16545	IKDOHO_15155	FCLLKN_01280	JODFAL_20655	HBFCFN_10775	GOIHAP_21880	HJCFFG_20025	APCKHB_05640	JBIEJC_16675
group_1312		Potassium channel domain-containing protein	15	15	1	1	1427	663	663	663	KPKPNC_10050		CMNEKI_07025	OCNLOL_07180		OHLMII_14290	GEAANE_12800	BOEJLE_10375	MPOJJA_22185	IKDOHO_11275	FCLLKN_10220	JODFAL_11795	HBFCFN_20090	GOIHAP_07270	HJCFFG_23580	APCKHB_02470	JBIEJC_01715
group_1307		hypothetical protein;Ribonuclease 3	15	15	1	1	1422	144	681	633.4	KPKPNC_14425		CMNEKI_06440	OCNLOL_07565	LOJIMG_04630	OHLMII_22420	GEAANE_19575	BOEJLE_21275	MPOJJA_21205	IKDOHO_10590	FCLLKN_09970	JODFAL_21150	HBFCFN_07270	GOIHAP_03500	HJCFFG_27235	APCKHB_13540
group_1306		hypothetical protein	15	15	1	1	1421	501	549	542.143	KPKPNC_04460		CMNEKI_18805		LOJIMG_04395	OHLMII_02750	GEAANE_00035	BOEJLE_18105	MPOJJA_17600	IKDOHO_24330	FCLLKN_02775	JODFAL_14930	HBFCFN_21445	GOIHAP_21770	HJCFFG_26685	APCKHB_10160	16_refound_2239
group_1305		hypothetical protein;Putative restriction endonuclease domain-containing protein	15	15	1	1	1420	249	714	412.8	KPKPNC_04450		CMNEKI_21865	OCNLOL_09610	LOJIMG_10445	OHLMII_02760		BOEJLE_14905	MPOJJA_17610	IKDOHO_00815	FCLLKN_02785	JODFAL_14940	HBFCFN_21455	GOIHAP_15275	HJCFFG_26695	APCKHB_22840	JBIEJC_03310
group_1303		DUF433 domain-containing protein;hypothetical protein	15	15	1	1	1418	237	297	289	KPKPNC_08610	FLMNLA_10880	CMNEKI_21850			OHLMII_19220	GEAANE_19945	BOEJLE_09440	MPOJJA_08560	IKDOHO_08280	FCLLKN_02430	JODFAL_12320	HBFCFN_22240	GOIHAP_07995	HJCFFG_21825	APCKHB_06010	JBIEJC_02920
group_1293		Gamma-glutamyl phosphate reductase 2;hypothetical protein	15	15	1	1	1408	849	1248	1219.5	KPKPNC_11075	FLMNLA_12145	CMNEKI_25155	3_refound_698	LOJIMG_05745	OHLMII_24430	GEAANE_08715	BOEJLE_11430	MPOJJA_18555	IKDOHO_20090		JODFAL_15760	HBFCFN_19315	GOIHAP_07100	HJCFFG_15540	APCKHB_15880
group_1290		hypothetical protein	15	16	1.06667	1	1404	471	471	471	KPKPNC_05790	FLMNLA_01780;FLMNLA_14340	CMNEKI_22655		LOJIMG_05755	OHLMII_06775	GEAANE_18050		MPOJJA_16645	IKDOHO_00595	FCLLKN_12975	JODFAL_05615	HBFCFN_03360	GOIHAP_03890	HJCFFG_21915	APCKHB_04410	JBIEJC_12050
group_1288		hypothetical protein;SsuA/THI5-like domain-containing protein	15	15	1	1	1402	216	1041	971.4	KPKPNC_18830		CMNEKI_12665		LOJIMG_06930	OHLMII_07400	GEAANE_18855	BOEJLE_18870	MPOJJA_04760	IKDOHO_23990	FCLLKN_04540	JODFAL_20330	HBFCFN_05855	GOIHAP_08320	HJCFFG_27335	APCKHB_13175	JBIEJC_26440
group_1276		Aluminum resistance protein;Glycine cleavage system H protein	15	15	1	1	1390	138	1254	297.429	KPKPNC_16025	FLMNLA_04935	CMNEKI_07345	OCNLOL_10215		OHLMII_11665	GEAANE_08930	BOEJLE_07705	MPOJJA_10645	IKDOHO_04060		JODFAL_13070	HBFCFN_15835	GOIHAP_00755	HJCFFG_15380	APCKHB_13635	16_refound_2238
group_1272		tRNA (guanine-N(1)-)-methyltransferase	15	15	1	1	1386	696	696	696	0_refound_176		CMNEKI_14825	3_refound_697	LOJIMG_10265	OHLMII_07790	GEAANE_20175	BOEJLE_10250	MPOJJA_09695	IKDOHO_06255		JODFAL_09105	HBFCFN_07530	GOIHAP_13400	HJCFFG_10240	APCKHB_03185	JBIEJC_22215
group_1266		hypothetical protein	15	15	1	1	1380	237	810	771.8	KPKPNC_06625		CMNEKI_00680	OCNLOL_15275	LOJIMG_18135	OHLMII_01965	GEAANE_05725	BOEJLE_19080	MPOJJA_15455	IKDOHO_10845		JODFAL_06225	HBFCFN_18260	GOIHAP_08520	HJCFFG_22235	APCKHB_07940	JBIEJC_26535
group_1238		Fatty acid desaturase domain-containing protein;hypothetical protein	15	15	1	1	1349	387	1116	1027.29	KPKPNC_11720		CMNEKI_14095	OCNLOL_15925		OHLMII_06675	GEAANE_10270	7_refound_1375	MPOJJA_23090	IKDOHO_00695	FCLLKN_15720	JODFAL_07445	HBFCFN_03460	GOIHAP_03990	HJCFFG_16605	APCKHB_04510	JBIEJC_03900
group_1233		Mobile element protein	15	15	1	1	1343	147	147	147	KPKPNC_04920		CMNEKI_08460	OCNLOL_07350		OHLMII_15830	GEAANE_18670	BOEJLE_20910	MPOJJA_09830	IKDOHO_13490	FCLLKN_12865	JODFAL_10070	HBFCFN_16765	GOIHAP_12685	HJCFFG_21100	APCKHB_03705	JBIEJC_11255
group_1223		hypothetical protein;Chromophore lyase CpcS/CpeS 1	15	16	1.06667	1	1333	162	555	488.812			CMNEKI_23335	OCNLOL_08030	LOJIMG_03970	OHLMII_01610	GEAANE_20745	BOEJLE_05090;BOEJLE_05095	MPOJJA_13720	IKDOHO_24505	FCLLKN_01560	JODFAL_12880	HBFCFN_15100	GOIHAP_18100	HJCFFG_23435	APCKHB_04765	JBIEJC_12525
group_1216		Biotin carboxyl carrier protein of acetyl-CoA carboxylase;hypothetical protein	15	16	1.06667	1	1326	108	495	441	KPKPNC_10755	FLMNLA_06065	CMNEKI_03660;CMNEKI_03655	OCNLOL_22565		OHLMII_15880	GEAANE_12075		MPOJJA_02235	IKDOHO_20935	FCLLKN_12270	JODFAL_10700	HBFCFN_20970	GOIHAP_21955	HJCFFG_18615	APCKHB_11560	JBIEJC_16410
hypB	;hypB	hypothetical protein;Hydrogenase nickel incorporation protein HypB	15	15	1	1	1311	210	690	658	KPKPNC_18825		CMNEKI_12670		LOJIMG_06935	OHLMII_07395	GEAANE_16630	BOEJLE_21980	MPOJJA_04765	IKDOHO_23995	FCLLKN_04545	JODFAL_20325	HBFCFN_05860	GOIHAP_08325	HJCFFG_27330	APCKHB_13180	JBIEJC_26435
group_1194		Phosphoserine phosphatase 1	15	15	1	1	1301	645	645	645	KPKPNC_20490	FLMNLA_07760	2_refound_383		LOJIMG_05735	OHLMII_04290	GEAANE_05840		MPOJJA_24165	IKDOHO_17550	FCLLKN_08300	JODFAL_12695	HBFCFN_04820	GOIHAP_16100	HJCFFG_13140	APCKHB_19550	JBIEJC_05270
group_1193		Pyridoxine/pyridoxamine 5'-phosphate oxidase	15	15	1	1	1300	645	645	645	KPKPNC_18535		CMNEKI_07500	OCNLOL_25140	LOJIMG_06660	OHLMII_22585	GEAANE_11265	BOEJLE_16045	MPOJJA_13070	IKDOHO_13840		JODFAL_10670	HBFCFN_24415	GOIHAP_20825	HJCFFG_01465	APCKHB_21205	JBIEJC_21025
group_1184		hypothetical protein;Phycobilisome family protein	15	15	1	1	1291	270	564	505.2	KPKPNC_00425	FLMNLA_18615	CMNEKI_25720	OCNLOL_18290		OHLMII_01885	GEAANE_19035	BOEJLE_23585	MPOJJA_22760	IKDOHO_08165		JODFAL_19340	HBFCFN_12135	GOIHAP_22570	HJCFFG_27945	APCKHB_22580	JBIEJC_18900
fetB	;fetB	hypothetical protein;Iron export ABC transporter permease subunit FetB;UPF0014 membrane protein slr1647	15	16	1.06667	1	1289	198	777	688.5	KPKPNC_00905		CMNEKI_11150	OCNLOL_00665		OHLMII_00890	GEAANE_20210	BOEJLE_15015	MPOJJA_15240	IKDOHO_18645	FCLLKN_15995	JODFAL_12205	HBFCFN_01155	GOIHAP_08590	HJCFFG_07755	APCKHB_02945	JBIEJC_25940;JBIEJC_25945
group_1172		CO2 hydration protein	15	15	1	1	1277	1296	1296	1296	KPKPNC_06025		2_refound_361	OCNLOL_20960		OHLMII_15520	GEAANE_07035	BOEJLE_19175	MPOJJA_11695	IKDOHO_09445	FCLLKN_06195	JODFAL_00160	HBFCFN_02675	GOIHAP_04770	HJCFFG_24845	APCKHB_23515	JBIEJC_00165
group_1170		hypothetical protein;Isoaspartyl peptidase/L-asparaginase	15	15	1	1	1274	804	945	935.6	KPKPNC_18190		CMNEKI_08840	OCNLOL_06005		OHLMII_10310	GEAANE_17980	BOEJLE_13950	MPOJJA_05340	IKDOHO_20330	FCLLKN_03635	JODFAL_08675	HBFCFN_08635	GOIHAP_08960	HJCFFG_04570	APCKHB_09725	JBIEJC_27610
group_1169		(SSU ribosomal protein S18P)-alanine acetyltransferase;hypothetical protein;Ribosomal protein S18-alanine N-acetyltransferase	15	15	1	1	1273	402	621	591.8	KPKPNC_02620	FLMNLA_15360	CMNEKI_24730	OCNLOL_04380	LOJIMG_16960	OHLMII_11730			MPOJJA_11970	IKDOHO_02995	FCLLKN_04980	JODFAL_15170	HBFCFN_23970	GOIHAP_12920	HJCFFG_27670	APCKHB_23630	JBIEJC_06895
group_1168		hypothetical protein;Putative restriction endonuclease domain-containing protein	15	15	1	1	1272	177	591	483.2	KPKPNC_18760	FLMNLA_20020	CMNEKI_07115		LOJIMG_09255	OHLMII_07475		BOEJLE_05575	MPOJJA_18885	IKDOHO_16265	FCLLKN_18530	JODFAL_20405	HBFCFN_05780	GOIHAP_08245	HJCFFG_10980	APCKHB_13100	JBIEJC_26310
group_1167		Thioredoxin-like protein slr1139;hypothetical protein	15	15	1	1	1271	363	366	363.2	KPKPNC_15715		CMNEKI_01260	OCNLOL_09900		OHLMII_07270	GEAANE_19475	BOEJLE_13970	MPOJJA_00425	IKDOHO_24120	FCLLKN_12185	JODFAL_03940	HBFCFN_05985	GOIHAP_08450	HJCFFG_00440	APCKHB_13305	JBIEJC_15500
group_1156		RNA pseudouridylate synthase family protein;hypothetical protein	15	15	1	1	1260	513	1506	1431	KPKPNC_11975		CMNEKI_04570	OCNLOL_06270	LOJIMG_17000	OHLMII_13225	GEAANE_22655		MPOJJA_01935	IKDOHO_26895	FCLLKN_09465	JODFAL_15325	HBFCFN_22710	GOIHAP_23535	HJCFFG_04085	APCKHB_08210	JBIEJC_16470
group_1136		hypothetical protein;peptidoglycan lytic exotransglycosylase	15	15	1	1	1240	525	1122	1082.2	KPKPNC_06155		CMNEKI_22265	OCNLOL_24670	LOJIMG_05265	OHLMII_15555	GEAANE_07000	BOEJLE_13335	MPOJJA_11730	IKDOHO_09480		JODFAL_08270	HBFCFN_02710	GOIHAP_04805	HJCFFG_03345	APCKHB_23550	JBIEJC_21295
group_1134	xisI	XisI protein	15	15	1	1	1238	336	336	336	KPKPNC_05840		CMNEKI_04430	OCNLOL_10940	LOJIMG_00250	OHLMII_01305	GEAANE_04245	BOEJLE_06545	MPOJJA_12700	IKDOHO_01010		JODFAL_19860	HBFCFN_12335	GOIHAP_11155	HJCFFG_24230	APCKHB_05820	16_refound_2145
group_1129		Putative restriction endonuclease domain-containing protein	15	15	1	1	1233	585	585	585	KPKPNC_19545	FLMNLA_17175	CMNEKI_16130	OCNLOL_05655	LOJIMG_09570	OHLMII_04045	GEAANE_05420	BOEJLE_01740	MPOJJA_14350	IKDOHO_02200		JODFAL_22485	HBFCFN_04160	GOIHAP_13540	HJCFFG_22880	APCKHB_03485
group_1125		GTP 3'8-cyclase	15	15	1	1	1229	990	996	994.286	KPKPNC_07495	FLMNLA_20460	2_refound_470			OHLMII_21935	GEAANE_00820	BOEJLE_21555	MPOJJA_18285	IKDOHO_21370	FCLLKN_00255	JODFAL_14580	HBFCFN_03625	GOIHAP_03070	HJCFFG_12405	APCKHB_01345	JBIEJC_09100
group_1115		hypothetical protein	15	15	1	1	1219	1221	1383	1358.2	KPKPNC_21130		CMNEKI_17255	OCNLOL_17530	LOJIMG_03575	OHLMII_20980	GEAANE_10885	BOEJLE_01050	MPOJJA_20890	IKDOHO_13445	FCLLKN_11015	JODFAL_02325	HBFCFN_05635	GOIHAP_22980	HJCFFG_21495	APCKHB_10505
group_1109		GS catalytic domain-containing protein;hypothetical protein;Glutamine synthetase	15	15	1	1	1213	510	2172	1847.57		FLMNLA_07990	CMNEKI_02440	OCNLOL_07960	LOJIMG_17295	OHLMII_18600	GEAANE_04315	BOEJLE_06585	MPOJJA_02955	IKDOHO_15250		11_refound_1819	HBFCFN_09815	GOIHAP_21220	HJCFFG_02495	APCKHB_15810	JBIEJC_12445
group_1103		HIT domain-containing protein	15	15	1	1	1206	342	342	342	KPKPNC_14990		CMNEKI_14235	OCNLOL_12590	LOJIMG_10955	OHLMII_09250	GEAANE_16270	BOEJLE_21370	MPOJJA_16855	IKDOHO_13275	FCLLKN_09240	JODFAL_18070	HBFCFN_24125	GOIHAP_22395		APCKHB_07740	JBIEJC_14625
group_1097		putative tRNA-dihydrouridine synthase 1	15	15	1	1	1200	1002	1038	1029.86		FLMNLA_12885	CMNEKI_27110	OCNLOL_18080		OHLMII_01065	GEAANE_08290	7_refound_1369	MPOJJA_06500	IKDOHO_07905	FCLLKN_03120	JODFAL_04030	HBFCFN_10395	GOIHAP_05335	HJCFFG_22185	APCKHB_03330	JBIEJC_07530
djlA	djlA	Co-chaperone DjlA N-terminal domain-containing protein	15	15	1	1	1193	411	411	411	KPKPNC_13465		CMNEKI_13395	OCNLOL_15415		OHLMII_06300	GEAANE_00885	BOEJLE_00135	MPOJJA_08260	IKDOHO_16050	FCLLKN_15050	JODFAL_07050	HBFCFN_13645	GOIHAP_10850	HJCFFG_00330	APCKHB_19845	JBIEJC_05170
group_1088		hypothetical protein;DUF3616 domain-containing protein	15	15	1	1	1190	486	1056	1018			CMNEKI_08420	OCNLOL_13730	LOJIMG_16875	OHLMII_15790	GEAANE_05470	BOEJLE_09605	MPOJJA_05820	IKDOHO_13530	FCLLKN_02090	JODFAL_10030	HBFCFN_16725	GOIHAP_12645	HJCFFG_21130	APCKHB_03665	JBIEJC_13630
group_1085		hypothetical protein;Mo-dependent nitrogenase C-terminal domain-containing protein	15	15	1	1	1186	213	684	621.2	KPKPNC_15880		CMNEKI_04150	OCNLOL_06030	LOJIMG_11115	OHLMII_12030		BOEJLE_17480	MPOJJA_24335	IKDOHO_26035	FCLLKN_11460	JODFAL_22250	HBFCFN_07350	GOIHAP_10690	HJCFFG_22950	APCKHB_17505	JBIEJC_11450
group_1077		Ferredoxin	15	15	1	1	1178	339	339	339	KPKPNC_10405		CMNEKI_06550	OCNLOL_15535		OHLMII_24340	GEAANE_07920	BOEJLE_01380	MPOJJA_18710	IKDOHO_05305	FCLLKN_11095	JODFAL_17800	HBFCFN_06040	GOIHAP_09635	HJCFFG_29280	APCKHB_14630	JBIEJC_18635
group_1073		hypothetical protein	15	15	1	1	1174	261	282	280.6		FLMNLA_04155	CMNEKI_09060	OCNLOL_09810		OHLMII_13105	GEAANE_03120	BOEJLE_16135	MPOJJA_05300	IKDOHO_16465	FCLLKN_08110	JODFAL_04485	HBFCFN_05360	GOIHAP_05745	HJCFFG_03120	APCKHB_06840	JBIEJC_00810
group_1070		Lipoprotein signal peptidase	15	15	1	1	1171	468	468	468	0_refound_170		CMNEKI_19435	3_refound_681		OHLMII_07080	GEAANE_18770	BOEJLE_04735	MPOJJA_21070	IKDOHO_26100	FCLLKN_11650	JODFAL_21280	HBFCFN_07140	GOIHAP_16400	HJCFFG_03665	APCKHB_13410	JBIEJC_26295
group_1061		Nitrate ABC transporter permease protein;hypothetical protein;phosphoribosylaminoimidazolesuccinocarboxamide synthase	15	15	1	1	1161	189	828	785.4			CMNEKI_27975	OCNLOL_04110	LOJIMG_13665	OHLMII_11225	GEAANE_02260	BOEJLE_18520	MPOJJA_04150	IKDOHO_11545	FCLLKN_09900	JODFAL_12255	HBFCFN_07750	GOIHAP_17030	HJCFFG_17305	APCKHB_11530	JBIEJC_19080
group_1056		Pyruvate/2-oxoglutarate dehydrogenase complexdihydrolipoamide dehydrogenase (E3) component;hypothetical protein	15	15	1	1	1155	456	603	542.6	KPKPNC_05480	FLMNLA_13855	CMNEKI_20585	OCNLOL_11770		OHLMII_02205		BOEJLE_01510	MPOJJA_07770	IKDOHO_25645	FCLLKN_01140	JODFAL_18980	HBFCFN_23030	GOIHAP_14800	HJCFFG_10945	APCKHB_11365	JBIEJC_23350
group_1055		Thiol-disulfide oxidoreductase DCC;Thiol-disulfide oxidoreductase	15	15	1	1	1154	483	498	488	KPKPNC_22805		CMNEKI_05635		LOJIMG_13520	OHLMII_12165	GEAANE_13400	BOEJLE_11670	MPOJJA_21610	IKDOHO_05400	FCLLKN_08820	JODFAL_18310	HBFCFN_08120	GOIHAP_20160	HJCFFG_24310	APCKHB_20405	JBIEJC_20885
group_1046		L-amino acid dehydrogenase;hypothetical protein	15	15	1	1	1144	1005	1383	1357.2	KPKPNC_05895	FLMNLA_06375	CMNEKI_09035	OCNLOL_11400		OHLMII_13080	GEAANE_03145		MPOJJA_20305	IKDOHO_16440	FCLLKN_17370	JODFAL_04460	HBFCFN_05385	GOIHAP_05770	HJCFFG_12880	APCKHB_06865	JBIEJC_25755
group_1038		Uncharacterized transporter sll0640;hypothetical protein	15	15	1	1	1136	390	1800	1635.8		FLMNLA_00050	CMNEKI_28190	OCNLOL_15805		OHLMII_20400	GEAANE_07500	BOEJLE_06520	MPOJJA_19860	IKDOHO_06515	FCLLKN_06625	JODFAL_09120	HBFCFN_08765	GOIHAP_22640	HJCFFG_11340	APCKHB_20255	JBIEJC_00060
group_1006		hypothetical protein;Polyketide cyclase / dehydrase and lipid transport	15	15	1	1	1102	156	429	409.5	KPKPNC_04480		CMNEKI_24930	OCNLOL_19230	LOJIMG_00855	OHLMII_19165	GEAANE_09625	BOEJLE_21390	8_refound_1500	IKDOHO_08225	FCLLKN_09255	JODFAL_00305	HBFCFN_22185	GOIHAP_08050		APCKHB_06065	JBIEJC_26660
group_996		hypothetical protein;Uma2 family endonuclease;Putative restriction endonuclease domain-containing protein	15	20	1.33333	1	1089	150	588	552.667	0_refound_167		CMNEKI_05350	3_refound_678		OHLMII_23340;OHLMII_23335	GEAANE_00830	BOEJLE_21545	MPOJJA_15140;MPOJJA_13385	IKDOHO_25860	FCLLKN_00245	JODFAL_15905;JODFAL_15900	HBFCFN_19730;HBFCFN_08540	GOIHAP_02460;GOIHAP_02455	HJCFFG_12415	APCKHB_20280	JBIEJC_09110
group_994		DUF748 domain-containing protein;hypothetical protein	15	15	1	1	1087	972	6138	5080.07	0_refound_166		CMNEKI_16110	OCNLOL_03385	LOJIMG_10420	OHLMII_01415	GEAANE_17395	BOEJLE_00715	MPOJJA_14370	IKDOHO_02180		JODFAL_10340	HBFCFN_04140	GOIHAP_13520	HJCFFG_20650	APCKHB_03465	JBIEJC_17150
group_990		hypothetical protein	15	15	1	1	1083	654	1014	990	KPKPNC_03240		CMNEKI_07530	OCNLOL_12855	LOJIMG_06690	OHLMII_23805	GEAANE_09290	BOEJLE_01880	MPOJJA_08680	IKDOHO_13870		JODFAL_10640	HBFCFN_24385	GOIHAP_20795	HJCFFG_16740	APCKHB_21235	JBIEJC_17390
group_988		hypothetical protein;DUF29 domain-containing protein	15	15	1	1	1081	345	471	461.308	KPKPNC_07610	FLMNLA_12905	CMNEKI_02415	OCNLOL_06855		OHLMII_08690	GEAANE_10255	7_refound_1368	MPOJJA_02410	IKDOHO_01885		JODFAL_18480	HBFCFN_02335	GOIHAP_01075	14_refound_2055	APCKHB_01125	JBIEJC_20695
[truncated: 7,298 more rows]

## Sheet: SI Table 4
SI Table 4 - Blastp results for Lake Erie Microcystis virus OTUs (vOTUs) and Microcystis virus isolates
[truncated: 590 more rows]

## Sheet: SI Table 5
SI Table 5 - Gene annotations of Microcystis vOTUs matching well known isolates
[truncated: 438 more rows]

## Sheet: SI Table 6
SI Table 6 - Abundant Microcystis vOTU genome features, taxonomy and host range
[truncated: 11 more rows]

[truncated: 8 more sheets: SI Table 7, SI Table 8, SI Table 9, SI Table 10, SI Table 11, SI Table 12, SI Table 13, SI Table 14]
